# Supplementary material for: Gene co-expression networks reveal sex-biased differences in musculoskeletal ageing
Source: Front Aging. 2024 Sep 18;5:1469479. doi: 10.3389/fragi.2024.1469479 (PMC11445131; doi:10.3389/fragi.2024.1469479)
Supplement: Supplementary file 1 [file DataSheet1.zip]

Archive with 7 entries (6 files):
- SupplMat1/
- SupplMat1/Male_Young.csv
- SupplMat1/Female_Elderly.csv
- SupplMat1/Male_Middle.csv
- SupplMat1/Male_Elderly.csv
- SupplMat1/Female_Young.csv
- SupplMat1/Female_Middle.csv
