# Supplementary material for: Gene co-expression networks reveal sex-biased differences in musculoskeletal ageing
Source: Front Aging. 2024 Sep 18;5:1469479. doi: 10.3389/fragi.2024.1469479 (PMC11445131; doi:10.3389/fragi.2024.1469479)
Supplement: Supplementary file 1 [file DataSheet1.zip › SupplMat1/Male_Young.csv]

ENSG00000185028	ENSG00000261434	0.657788
ENSG00000244734	ENSG00000188536	0.638951
ENSG00000163209	ENSG00000171401	0.624408
ENSG00000164405	ENSG00000164919	0.618099
ENSG00000189043	ENSG00000164919	0.615496
ENSG00000127184	ENSG00000125356	0.609219
ENSG00000135940	ENSG00000127184	0.608835
ENSG00000170477	ENSG00000171401	0.600375
ENSG00000140519	ENSG00000171401	0.598093
ENSG00000164405	ENSG00000127540	0.597741
ENSG00000163209	ENSG00000170477	0.595779
ENSG00000143536	ENSG00000171401	0.595458
ENSG00000159189	ENSG00000173369	0.594606
ENSG00000127184	ENSG00000164919	0.593935
ENSG00000146122	ENSG00000281969	0.591287
ENSG00000127184	ENSG00000164405	0.5885
ENSG00000159352	ENSG00000165916	0.587989
ENSG00000164405	ENSG00000189043	0.585976
ENSG00000144713	ENSG00000108298	0.583304
ENSG00000112578	ENSG00000100029	0.583063
ENSG00000168542	ENSG00000164692	0.580081
ENSG00000173372	ENSG00000173369	0.579449
ENSG00000204389	ENSG00000204388	0.575745
ENSG00000117054	ENSG00000136143	0.575043
ENSG00000019582	ENSG00000231389	0.574683
ENSG00000143536	ENSG00000140519	0.572755
ENSG00000127184	ENSG00000131174	0.571646
ENSG00000177575	ENSG00000155659	0.571518
ENSG00000149131	ENSG00000159403	0.57089
ENSG00000244734	ENSG00000206172	0.570888
ENSG00000135940	ENSG00000164405	0.569573
ENSG00000164405	ENSG00000131143	0.569157
ENSG00000164405	ENSG00000125356	0.568189
ENSG00000203965	ENSG00000116652	0.567294
ENSG00000127184	ENSG00000183648	0.566433
ENSG00000010256	ENSG00000167792	0.56503
ENSG00000169020	ENSG00000125356	0.563788
ENSG00000071082	ENSG00000144713	0.562942
ENSG00000105372	ENSG00000108107	0.562307
ENSG00000143536	ENSG00000170477	0.561289
ENSG00000037897	ENSG00000105447	0.560247
ENSG00000145592	ENSG00000241343	0.55872
ENSG00000135940	ENSG00000127540	0.558368
ENSG00000119421	ENSG00000167283	0.557352
ENSG00000114767	ENSG00000112578	0.557026
ENSG00000163209	ENSG00000140519	0.556075
ENSG00000183648	ENSG00000125356	0.555573
ENSG00000159199	ENSG00000126267	0.554105
ENSG00000135940	ENSG00000131143	0.553744
ENSG00000131143	ENSG00000159199	0.553569
ENSG00000164919	ENSG00000127540	0.551727
ENSG00000104325	ENSG00000140740	0.551713
ENSG00000127184	ENSG00000189043	0.551498
ENSG00000149806	ENSG00000115268	0.549693
ENSG00000164919	ENSG00000125356	0.548127
ENSG00000112578	ENSG00000105447	0.547838
ENSG00000119013	ENSG00000154723	0.546424
ENSG00000119013	ENSG00000156411	0.546175
ENSG00000053372	ENSG00000037897	0.545777
ENSG00000228232	ENSG00000235587	0.54512
ENSG00000178741	ENSG00000167863	0.54292
ENSG00000163541	ENSG00000167283	0.542836
ENSG00000071082	ENSG00000145592	0.540767
ENSG00000110717	ENSG00000167969	0.540332
ENSG00000173660	ENSG00000131174	0.540317
ENSG00000229638	ENSG00000185641	0.540269
ENSG00000127184	ENSG00000156411	0.54025
ENSG00000260314	ENSG00000155659	0.540123
ENSG00000127184	ENSG00000173915	0.539457
ENSG00000135940	ENSG00000176340	0.539059
ENSG00000127184	ENSG00000131143	0.538613
ENSG00000173372	ENSG00000159189	0.538414
ENSG00000130598	ENSG00000130595	0.538218
ENSG00000164919	ENSG00000178741	0.538101
ENSG00000144713	ENSG00000177600	0.537459
ENSG00000135940	ENSG00000164919	0.537146
ENSG00000178741	ENSG00000131143	0.536775
ENSG00000154518	ENSG00000139180	0.536551
ENSG00000213619	ENSG00000241837	0.536434
ENSG00000004779	ENSG00000184076	0.536405
ENSG00000112578	ENSG00000037897	0.535967
ENSG00000127184	ENSG00000178741	0.535856
ENSG00000164405	ENSG00000140990	0.534584
ENSG00000139180	ENSG00000241837	0.534314
ENSG00000173369	ENSG00000155659	0.534113
ENSG00000130635	ENSG00000142156	0.534065
ENSG00000135940	ENSG00000125356	0.533819
ENSG00000167283	ENSG00000156411	0.533376
ENSG00000071082	ENSG00000241343	0.533298
ENSG00000110717	ENSG00000115286	0.53297
ENSG00000164405	ENSG00000176340	0.532934
ENSG00000260314	ENSG00000110079	0.532828
ENSG00000143549	ENSG00000114854	0.532824
ENSG00000164405	ENSG00000183648	0.532474
ENSG00000110079	ENSG00000155659	0.532034
ENSG00000131143	ENSG00000126267	0.53195
ENSG00000156467	ENSG00000167863	0.531833
ENSG00000107937	ENSG00000134001	0.531774
ENSG00000117054	ENSG00000125166	0.531339
ENSG00000163833	ENSG00000186628	0.53126
ENSG00000145020	ENSG00000145029	0.530669
ENSG00000213619	ENSG00000139180	0.530421
ENSG00000143549	ENSG00000105048	0.530194
ENSG00000127184	ENSG00000167863	0.529767
ENSG00000164919	ENSG00000183648	0.529496
ENSG00000128654	ENSG00000204370	0.52948
ENSG00000105372	ENSG00000083845	0.529365
ENSG00000127184	ENSG00000159199	0.529021
ENSG00000163541	ENSG00000136521	0.528956
ENSG00000155438	ENSG00000134001	0.528202
ENSG00000166136	ENSG00000184076	0.527957
ENSG00000165629	ENSG00000152234	0.527567
ENSG00000145592	ENSG00000172809	0.527218
ENSG00000124614	ENSG00000105372	0.527108
ENSG00000197756	ENSG00000172809	0.526971
ENSG00000125445	ENSG00000184076	0.526968
ENSG00000127184	ENSG00000126267	0.526919
ENSG00000114854	ENSG00000105048	0.526572
ENSG00000065183	ENSG00000107937	0.526446
ENSG00000219073	ENSG00000275896	0.526079
ENSG00000171033	ENSG00000260398	0.525946
ENSG00000139180	ENSG00000152234	0.525686
ENSG00000213442	ENSG00000178464	0.525618
ENSG00000154518	ENSG00000152234	0.525034
ENSG00000145494	ENSG00000186010	0.524984
ENSG00000144713	ENSG00000130255	0.524759
ENSG00000119013	ENSG00000165264	0.524509
ENSG00000156411	ENSG00000004779	0.524346
ENSG00000213619	ENSG00000159199	0.524328
ENSG00000156411	ENSG00000131174	0.524312
ENSG00000135940	ENSG00000183648	0.523972
ENSG00000148303	ENSG00000105372	0.523922
ENSG00000119013	ENSG00000125356	0.523802
ENSG00000119013	ENSG00000159199	0.523579
ENSG00000167863	ENSG00000178982	0.523526
ENSG00000164919	ENSG00000131143	0.52346
ENSG00000189043	ENSG00000131143	0.523376
ENSG00000117054	ENSG00000112992	0.523327
ENSG00000179091	ENSG00000159199	0.523218
ENSG00000135940	ENSG00000178741	0.523135
ENSG00000135940	ENSG00000131174	0.522876
ENSG00000169020	ENSG00000164405	0.522761
ENSG00000163751	ENSG00000172236	0.522645
ENSG00000155438	ENSG00000107937	0.522514
ENSG00000131143	ENSG00000127540	0.522445
ENSG00000115233	ENSG00000129084	0.522401
ENSG00000144713	ENSG00000131469	0.522243
ENSG00000091986	ENSG00000164692	0.521617
ENSG00000115946	ENSG00000198042	0.521214
ENSG00000167768	ENSG00000188508	0.521174
ENSG00000154518	ENSG00000110955	0.521063
ENSG00000229638	ENSG00000139239	0.520815
ENSG00000159199	ENSG00000131174	0.520533
ENSG00000176340	ENSG00000159199	0.520334
ENSG00000105364	ENSG00000128626	0.520139
ENSG00000124614	ENSG00000149273	0.519986
ENSG00000173660	ENSG00000127184	0.519909
ENSG00000112695	ENSG00000167283	0.519121
ENSG00000114767	ENSG00000100029	0.518938
ENSG00000176340	ENSG00000110717	0.518889
ENSG00000132313	ENSG00000112996	0.518822
ENSG00000105372	ENSG00000142541	0.518624
ENSG00000176340	ENSG00000131143	0.518469
ENSG00000241837	ENSG00000131174	0.518271
ENSG00000109475	ENSG00000138326	0.51825
ENSG00000135940	ENSG00000140990	0.517993
ENSG00000117118	ENSG00000241837	0.517664
ENSG00000164405	ENSG00000126267	0.517621
ENSG00000182774	ENSG00000161970	0.517596
ENSG00000119013	ENSG00000127184	0.517546
ENSG00000173369	ENSG00000110079	0.517386
ENSG00000159189	ENSG00000155659	0.517361
ENSG00000229344	ENSG00000267541	0.517234
ENSG00000035862	ENSG00000077942	0.516921
ENSG00000136942	ENSG00000105372	0.516879
ENSG00000244734	ENSG00000158578	0.51677
ENSG00000167283	ENSG00000184983	0.516522
ENSG00000131174	ENSG00000125356	0.516258
ENSG00000143106	ENSG00000106588	0.516132
ENSG00000109475	ENSG00000182774	0.515689
ENSG00000162244	ENSG00000136942	0.51546
ENSG00000129559	ENSG00000198258	0.515323
ENSG00000140990	ENSG00000125356	0.515322
ENSG00000167863	ENSG00000125356	0.515134
ENSG00000159199	ENSG00000167863	0.515042
ENSG00000119013	ENSG00000131174	0.514893
ENSG00000173915	ENSG00000131174	0.514823
ENSG00000139239	ENSG00000230629	0.514747
ENSG00000145494	ENSG00000099795	0.514608
ENSG00000139239	ENSG00000261614	0.514168
ENSG00000168878	ENSG00000185303	0.514068
ENSG00000144713	ENSG00000124614	0.513995
ENSG00000164692	ENSG00000108821	0.513988
ENSG00000173369	ENSG00000260314	0.51394
ENSG00000164919	ENSG00000140990	0.51389
ENSG00000124614	ENSG00000149806	0.513418
ENSG00000236552	ENSG00000213442	0.513395
ENSG00000177192	ENSG00000130810	0.513351
ENSG00000119013	ENSG00000213619	0.513335
ENSG00000091483	ENSG00000152234	0.513186
ENSG00000176340	ENSG00000267855	0.513166
ENSG00000127184	ENSG00000127540	0.513154
ENSG00000189043	ENSG00000126267	0.513084
ENSG00000189043	ENSG00000178741	0.512897
ENSG00000169020	ENSG00000140990	0.51289
ENSG00000235263	ENSG00000171612	0.512692
ENSG00000140990	ENSG00000131143	0.512536
ENSG00000132300	ENSG00000140740	0.512412
ENSG00000072756	ENSG00000134001	0.512401
ENSG00000136143	ENSG00000125166	0.512294
ENSG00000010256	ENSG00000110717	0.512091
ENSG00000229638	ENSG00000230629	0.511585
ENSG00000163541	ENSG00000169021	0.511524
ENSG00000071082	ENSG00000182774	0.511504
ENSG00000145592	ENSG00000171858	0.511449
ENSG00000229638	ENSG00000214485	0.511079
ENSG00000116459	ENSG00000114023	0.510652
ENSG00000145194	ENSG00000137074	0.510639
ENSG00000020181	ENSG00000074181	0.510429
ENSG00000108298	ENSG00000142541	0.510084
ENSG00000135940	ENSG00000159199	0.50998
ENSG00000115268	ENSG00000221983	0.509478
ENSG00000178741	ENSG00000159199	0.50882
ENSG00000213619	ENSG00000154723	0.508728
ENSG00000167768	ENSG00000186847	0.508713
ENSG00000170477	ENSG00000140519	0.508484
ENSG00000115946	ENSG00000155438	0.508394
ENSG00000173372	ENSG00000110079	0.508268
ENSG00000106588	ENSG00000100902	0.508195
ENSG00000218227	ENSG00000178464	0.508177
ENSG00000110955	ENSG00000152234	0.50798
ENSG00000241468	ENSG00000186010	0.507876
ENSG00000163541	ENSG00000119421	0.507874
ENSG00000124614	ENSG00000142541	0.507734
ENSG00000140990	ENSG00000125652	0.507715
ENSG00000140990	ENSG00000099624	0.507659
ENSG00000140990	ENSG00000127540	0.507539
ENSG00000154723	ENSG00000131174	0.507303
ENSG00000171858	ENSG00000241343	0.507178
ENSG00000124784	ENSG00000080608	0.507138
ENSG00000196465	ENSG00000111245	0.50695
ENSG00000156411	ENSG00000125356	0.50673
ENSG00000189043	ENSG00000127540	0.505836
ENSG00000198786	ENSG00000198695	0.505642
ENSG00000189043	ENSG00000125356	0.505293
ENSG00000155438	ENSG00000198042	0.505237
ENSG00000260314	ENSG00000177575	0.504997
ENSG00000112992	ENSG00000125166	0.504645
ENSG00000219073	ENSG00000158516	0.504278
ENSG00000164919	ENSG00000131174	0.50391
ENSG00000144713	ENSG00000142541	0.50388
ENSG00000138356	ENSG00000149968	0.503771
ENSG00000112578	ENSG00000177192	0.503742
ENSG00000124614	ENSG00000083845	0.503637
ENSG00000162244	ENSG00000108298	0.503469
ENSG00000117118	ENSG00000213619	0.503344
ENSG00000154518	ENSG00000213619	0.503223
ENSG00000189043	ENSG00000156467	0.50313
ENSG00000126267	ENSG00000125356	0.503089
ENSG00000189043	ENSG00000140990	0.502939
ENSG00000071082	ENSG00000177600	0.502714
ENSG00000091483	ENSG00000140740	0.502662
ENSG00000156467	ENSG00000241837	0.502554
ENSG00000159199	ENSG00000125356	0.502494
ENSG00000155438	ENSG00000145194	0.502365
ENSG00000213178	ENSG00000230629	0.502234
ENSG00000124614	ENSG00000136942	0.502172
ENSG00000182774	ENSG00000241343	0.501884
ENSG00000114767	ENSG00000133316	0.501513
ENSG00000114767	ENSG00000037897	0.501427
ENSG00000110717	ENSG00000186010	0.501183
ENSG00000144713	ENSG00000182774	0.501147
ENSG00000164405	ENSG00000178741	0.501039
ENSG00000149806	ENSG00000063177	0.500969
ENSG00000156411	ENSG00000159199	0.500877
ENSG00000134324	ENSG00000076555	0.500841
ENSG00000117118	ENSG00000163541	0.50074
ENSG00000119421	ENSG00000184983	0.500394
ENSG00000177192	ENSG00000166166	0.500378
ENSG00000165916	ENSG00000087191	0.500335
ENSG00000218582	ENSG00000235587	0.499938
ENSG00000236552	ENSG00000178464	0.499768
ENSG00000155438	ENSG00000112578	0.499767
ENSG00000145194	ENSG00000136908	0.499569
ENSG00000154723	ENSG00000241837	0.499557
ENSG00000163541	ENSG00000241837	0.499093
ENSG00000145194	ENSG00000112578	0.499073
ENSG00000152234	ENSG00000169021	0.499066
ENSG00000218175	ENSG00000185641	0.499034
ENSG00000176340	ENSG00000140990	0.498711
ENSG00000149591	ENSG00000101335	0.498653
ENSG00000110717	ENSG00000099624	0.498504
ENSG00000149131	ENSG00000182326	0.498349
ENSG00000091140	ENSG00000136143	0.498319
ENSG00000112651	ENSG00000119421	0.498014
ENSG00000183648	ENSG00000156411	0.497914
ENSG00000127184	ENSG00000156467	0.497856
ENSG00000149273	ENSG00000142541	0.497788
ENSG00000177954	ENSG00000110700	0.497668
ENSG00000140990	ENSG00000156885	0.497644
ENSG00000139239	ENSG00000242071	0.497393
ENSG00000164919	ENSG00000126267	0.497318
ENSG00000081052	ENSG00000169031	0.497316
ENSG00000164919	ENSG00000173915	0.497309
ENSG00000187498	ENSG00000134871	0.497238
ENSG00000167768	ENSG00000161249	0.497181
ENSG00000173660	ENSG00000173915	0.496992
ENSG00000178741	ENSG00000140990	0.4969
ENSG00000023228	ENSG00000091140	0.496759
ENSG00000122477	ENSG00000186628	0.496738
ENSG00000171612	ENSG00000096060	0.496691
ENSG00000135940	ENSG00000110717	0.496406
ENSG00000165264	ENSG00000241837	0.496378
ENSG00000145194	ENSG00000131467	0.496294
ENSG00000204983	ENSG00000169347	0.496209
ENSG00000066923	ENSG00000213413	0.496167
ENSG00000114767	ENSG00000177192	0.496056
ENSG00000164405	ENSG00000090266	0.496053
ENSG00000169020	ENSG00000131143	0.496006
ENSG00000114023	ENSG00000107020	0.495909
ENSG00000071082	ENSG00000130255	0.495786
ENSG00000115946	ENSG00000164934	0.495777
ENSG00000219073	ENSG00000266200	0.495765
ENSG00000184752	ENSG00000167863	0.495738
ENSG00000019582	ENSG00000196126	0.495578
ENSG00000159173	ENSG00000092054	0.495326
ENSG00000178982	ENSG00000241837	0.495271
ENSG00000124614	ENSG00000108298	0.495156
ENSG00000115233	ENSG00000163636	0.494881
ENSG00000127184	ENSG00000140990	0.49487
ENSG00000131143	ENSG00000125356	0.494852
ENSG00000119421	ENSG00000004779	0.49466
ENSG00000163541	ENSG00000213619	0.494651
ENSG00000213619	ENSG00000131174	0.494642
ENSG00000218582	ENSG00000228232	0.494594
ENSG00000179091	ENSG00000110717	0.494495
ENSG00000242071	ENSG00000230629	0.494471
ENSG00000154518	ENSG00000151729	0.494416
ENSG00000142676	ENSG00000182899	0.494401
ENSG00000112578	ENSG00000130810	0.49434
ENSG00000065518	ENSG00000189043	0.494294
ENSG00000136908	ENSG00000100029	0.494267
ENSG00000213058	ENSG00000224114	0.494251
ENSG00000156411	ENSG00000167863	0.494136
ENSG00000154518	ENSG00000131730	0.494005
ENSG00000135940	ENSG00000099624	0.493668
ENSG00000063177	ENSG00000083845	0.493374
ENSG00000105778	ENSG00000187555	0.49318
ENSG00000156467	ENSG00000164919	0.493121
ENSG00000225972	ENSG00000262902	0.493038
ENSG00000219073	ENSG00000169347	0.492994
ENSG00000112578	ENSG00000107937	0.492992
ENSG00000140990	ENSG00000126267	0.492845
ENSG00000185641	ENSG00000178464	0.492783
ENSG00000107937	ENSG00000092203	0.492613
ENSG00000140990	ENSG00000159199	0.492567
ENSG00000229638	ENSG00000178464	0.492469
ENSG00000135940	ENSG00000182154	0.49246
ENSG00000137970	ENSG00000185641	0.492445
ENSG00000213553	ENSG00000139239	0.492302
ENSG00000167863	ENSG00000126267	0.492182
ENSG00000185641	ENSG00000230629	0.492121
ENSG00000130255	ENSG00000241343	0.492
ENSG00000183648	ENSG00000127540	0.491928
ENSG00000109475	ENSG00000137154	0.491867
ENSG00000110717	ENSG00000140990	0.491755
ENSG00000197756	ENSG00000115268	0.491705
ENSG00000114767	ENSG00000104907	0.491679
ENSG00000169020	ENSG00000127184	0.491603
ENSG00000076555	ENSG00000139445	0.491593
ENSG00000154122	ENSG00000164591	0.491586
ENSG00000117118	ENSG00000119013	0.491479
ENSG00000149273	ENSG00000105372	0.491385
ENSG00000109917	ENSG00000100029	0.491341
ENSG00000144713	ENSG00000137818	0.491258
ENSG00000168878	ENSG00000122852	0.491077
ENSG00000115268	ENSG00000108107	0.490964
ENSG00000165732	ENSG00000005100	0.490906
ENSG00000163170	ENSG00000176340	0.490863
ENSG00000171612	ENSG00000226268	0.490842
ENSG00000163220	ENSG00000143546	0.490811
ENSG00000167283	ENSG00000167863	0.490676
ENSG00000167863	ENSG00000241837	0.49053
ENSG00000053372	ENSG00000112578	0.490495
ENSG00000133392	ENSG00000101335	0.490479
ENSG00000110717	ENSG00000178982	0.490415
ENSG00000127184	ENSG00000176340	0.490397
ENSG00000218175	ENSG00000139239	0.490267
ENSG00000124614	ENSG00000131469	0.490235
ENSG00000137392	ENSG00000204983	0.490144
ENSG00000213619	ENSG00000152234	0.490092
ENSG00000159199	ENSG00000178982	0.49
ENSG00000176340	ENSG00000250479	0.489933
ENSG00000163541	ENSG00000165629	0.489921
ENSG00000115268	ENSG00000105640	0.489878
ENSG00000239388	ENSG00000230442	0.489876
ENSG00000155438	ENSG00000100029	0.489784
ENSG00000144713	ENSG00000145592	0.489695
ENSG00000164692	ENSG00000142173	0.489668
ENSG00000177600	ENSG00000182774	0.489606
ENSG00000185803	ENSG00000161091	0.489572
ENSG00000114767	ENSG00000130810	0.489521
ENSG00000135801	ENSG00000135763	0.48944
ENSG00000156411	ENSG00000184076	0.489394
ENSG00000152082	ENSG00000099795	0.489317
ENSG00000105447	ENSG00000100029	0.489285
ENSG00000243302	ENSG00000243679	0.489167
ENSG00000124614	ENSG00000148303	0.489059
ENSG00000229638	ENSG00000218426	0.489057
ENSG00000119013	ENSG00000241837	0.488883
ENSG00000145592	ENSG00000130255	0.488492
ENSG00000114767	ENSG00000145194	0.488392
ENSG00000114767	ENSG00000247077	0.488344
ENSG00000145194	ENSG00000254093	0.488301
ENSG00000065518	ENSG00000164919	0.488218
ENSG00000099795	ENSG00000186010	0.488211
ENSG00000065518	ENSG00000127184	0.488025
ENSG00000133316	ENSG00000100029	0.487886
ENSG00000126243	ENSG00000197483	0.487851
ENSG00000124383	ENSG00000100603	0.487813
ENSG00000111245	ENSG00000185847	0.487739
ENSG00000107796	ENSG00000196924	0.487617
ENSG00000132313	ENSG00000128654	0.487615
ENSG00000116005	ENSG00000112578	0.487519
ENSG00000053372	ENSG00000100029	0.48747
ENSG00000136942	ENSG00000083845	0.487385
ENSG00000106333	ENSG00000108679	0.487368
ENSG00000065183	ENSG00000155438	0.487212
ENSG00000136942	ENSG00000115268	0.487203
ENSG00000117118	ENSG00000154518	0.487181
ENSG00000164405	ENSG00000159199	0.487104
ENSG00000163170	ENSG00000131143	0.487028
ENSG00000167283	ENSG00000169021	0.48701
ENSG00000117118	ENSG00000114023	0.486785
ENSG00000164405	ENSG00000147123	0.486644
ENSG00000115233	ENSG00000108671	0.486642
ENSG00000108298	ENSG00000131469	0.486483
ENSG00000173915	ENSG00000167863	0.486458
ENSG00000131469	ENSG00000130255	0.486417
ENSG00000142937	ENSG00000182774	0.486363
ENSG00000115946	ENSG00000166226	0.48606
ENSG00000216624	ENSG00000235587	0.486053
ENSG00000242299	ENSG00000178464	0.485984
ENSG00000166902	ENSG00000004779	0.485878
ENSG00000137818	ENSG00000108298	0.48583
ENSG00000110717	ENSG00000267855	0.485819
ENSG00000133392	ENSG00000196924	0.485716
ENSG00000163833	ENSG00000029993	0.485695
ENSG00000117395	ENSG00000168701	0.485548
ENSG00000134686	ENSG00000186628	0.485509
ENSG00000137818	ENSG00000167526	0.485476
ENSG00000224631	ENSG00000230629	0.485431
ENSG00000149806	ENSG00000105640	0.48517
ENSG00000175110	ENSG00000102738	0.485164
ENSG00000176407	ENSG00000134590	0.485154
ENSG00000137818	ENSG00000130255	0.484968
ENSG00000176340	ENSG00000126267	0.484917
ENSG00000145194	ENSG00000037897	0.484826
ENSG00000234337	ENSG00000268034	0.484711
ENSG00000164919	ENSG00000167863	0.484701
ENSG00000143106	ENSG00000129084	0.484601
ENSG00000184162	ENSG00000100029	0.484525
ENSG00000116459	ENSG00000167283	0.484498
ENSG00000168484	ENSG00000122852	0.484403
ENSG00000218175	ENSG00000230629	0.484398
ENSG00000131143	ENSG00000167863	0.484385
ENSG00000164258	ENSG00000241837	0.48421
ENSG00000163541	ENSG00000139180	0.484127
ENSG00000124784	ENSG00000168495	0.484109
ENSG00000169020	ENSG00000164919	0.484074
ENSG00000117118	ENSG00000139180	0.484019
ENSG00000135940	ENSG00000189043	0.483953
ENSG00000151726	ENSG00000096060	0.483918
ENSG00000154518	ENSG00000159199	0.483828
ENSG00000145194	ENSG00000100029	0.483767
ENSG00000167526	ENSG00000142541	0.483755
ENSG00000156411	ENSG00000154723	0.483748
ENSG00000167969	ENSG00000099624	0.483685
ENSG00000162244	ENSG00000131469	0.483608
ENSG00000110717	ENSG00000099795	0.483562
ENSG00000159199	ENSG00000241837	0.483541
ENSG00000182774	ENSG00000130255	0.483409
ENSG00000213047	ENSG00000088179	0.483345
ENSG00000162244	ENSG00000149806	0.483336
ENSG00000115661	ENSG00000174744	0.483128
ENSG00000205420	ENSG00000171401	0.483051
ENSG00000196072	ENSG00000129084	0.48302
ENSG00000140990	ENSG00000099795	0.482885
ENSG00000116459	ENSG00000163541	0.482818
ENSG00000115268	ENSG00000130255	0.482544
ENSG00000134697	ENSG00000155438	0.482514
ENSG00000145494	ENSG00000241468	0.482495
ENSG00000124784	ENSG00000198042	0.482461
ENSG00000080608	ENSG00000085415	0.482355
ENSG00000136521	ENSG00000169021	0.48232
ENSG00000183648	ENSG00000167863	0.482298
ENSG00000131143	ENSG00000178982	0.48222
ENSG00000145494	ENSG00000110717	0.482101
ENSG00000115268	ENSG00000171858	0.482065
ENSG00000144713	ENSG00000171858	0.482061
ENSG00000067445	ENSG00000158571	0.481994
ENSG00000177192	ENSG00000184162	0.481617
ENSG00000234975	ENSG00000237264	0.481564
ENSG00000218175	ENSG00000218426	0.48145
ENSG00000119421	ENSG00000184076	0.481338
ENSG00000090266	ENSG00000126432	0.481335
ENSG00000181610	ENSG00000105171	0.481324
ENSG00000145920	ENSG00000132639	0.481149
ENSG00000177192	ENSG00000142544	0.480998
ENSG00000010256	ENSG00000213619	0.480969
ENSG00000149806	ENSG00000108298	0.480963
ENSG00000214485	ENSG00000230629	0.480953
ENSG00000117054	ENSG00000196177	0.480929
ENSG00000185641	ENSG00000236552	0.480843
ENSG00000117118	ENSG00000159199	0.480822
ENSG00000124491	ENSG00000110079	0.480797
ENSG00000173660	ENSG00000178741	0.480717
ENSG00000167283	ENSG00000131174	0.480707
ENSG00000146576	ENSG00000205250	0.480644
ENSG00000134686	ENSG00000154415	0.480571
ENSG00000169020	ENSG00000126267	0.480544
ENSG00000185641	ENSG00000218426	0.480229
ENSG00000119421	ENSG00000088682	0.480191
ENSG00000159173	ENSG00000078814	0.480059
ENSG00000134375	ENSG00000136522	0.480004
ENSG00000234782	ENSG00000230629	0.47992
ENSG00000214485	ENSG00000139239	0.479919
ENSG00000165264	ENSG00000154723	0.479895
ENSG00000148303	ENSG00000142541	0.479891
ENSG00000135940	ENSG00000178982	0.479839
ENSG00000130255	ENSG00000171858	0.479783
ENSG00000155438	ENSG00000164163	0.479512
ENSG00000133316	ENSG00000177192	0.479355
ENSG00000134001	ENSG00000131467	0.479333
ENSG00000154518	ENSG00000120053	0.479279
ENSG00000137154	ENSG00000265681	0.479249
ENSG00000127184	ENSG00000213619	0.479209
ENSG00000176340	ENSG00000127540	0.4792
ENSG00000213619	ENSG00000178982	0.479136
ENSG00000179091	ENSG00000213619	0.479057
ENSG00000112578	ENSG00000247077	0.479048
ENSG00000173660	ENSG00000135940	0.479042
ENSG00000137970	ENSG00000229638	0.478981
ENSG00000146809	ENSG00000186187	0.478496
ENSG00000049656	ENSG00000105447	0.478356
ENSG00000171033	ENSG00000092529	0.478218
ENSG00000117118	ENSG00000165629	0.47821
ENSG00000156467	ENSG00000178741	0.478205
ENSG00000127184	ENSG00000154723	0.478169
ENSG00000151729	ENSG00000152234	0.478158
ENSG00000205420	ENSG00000140519	0.478127
ENSG00000114626	ENSG00000090238	0.478088
ENSG00000101182	ENSG00000130706	0.478072
ENSG00000204983	ENSG00000175535	0.477999
ENSG00000185298	ENSG00000184162	0.477986
ENSG00000119013	ENSG00000189043	0.477834
ENSG00000218426	ENSG00000237214	0.47782
ENSG00000131495	ENSG00000174886	0.477716
ENSG00000163541	ENSG00000156411	0.477677
ENSG00000170417	ENSG00000122367	0.477653
ENSG00000145592	ENSG00000156482	0.477639
ENSG00000135940	ENSG00000167863	0.477638
ENSG00000172428	ENSG00000141552	0.477528
ENSG00000159189	ENSG00000260314	0.477509
ENSG00000122477	ENSG00000198523	0.477497
ENSG00000173372	ENSG00000165457	0.477369
ENSG00000155438	ENSG00000132467	0.47734
ENSG00000071082	ENSG00000125691	0.477298
ENSG00000218426	ENSG00000242071	0.477206
ENSG00000213619	ENSG00000110717	0.477206
ENSG00000143520	ENSG00000167768	0.477174
ENSG00000197756	ENSG00000142534	0.477083
ENSG00000242299	ENSG00000139239	0.476865
ENSG00000218426	ENSG00000178464	0.476751
ENSG00000196072	ENSG00000108671	0.476622
ENSG00000112695	ENSG00000119421	0.476576
ENSG00000128654	ENSG00000137547	0.476574
ENSG00000115946	ENSG00000112578	0.476497
ENSG00000124784	ENSG00000141076	0.476495
ENSG00000156467	ENSG00000131174	0.476288
ENSG00000262902	ENSG00000230916	0.476266
ENSG00000163170	ENSG00000159199	0.476226
ENSG00000107937	ENSG00000105447	0.476216
ENSG00000172809	ENSG00000241343	0.476189
ENSG00000189043	ENSG00000159199	0.476146
ENSG00000116459	ENSG00000204370	0.476135
ENSG00000228205	ENSG00000212802	0.47612
ENSG00000132313	ENSG00000204370	0.476087
ENSG00000173372	ENSG00000260314	0.476024
ENSG00000248180	ENSG00000235587	0.47598
ENSG00000129103	ENSG00000164776	0.475757
ENSG00000173915	ENSG00000156411	0.475675
ENSG00000145592	ENSG00000198242	0.475615
ENSG00000168818	ENSG00000105171	0.475575
ENSG00000154518	ENSG00000169021	0.475563
ENSG00000053372	ENSG00000105447	0.475539
ENSG00000135940	ENSG00000156411	0.475519
ENSG00000115268	ENSG00000105372	0.475508
ENSG00000139239	ENSG00000178464	0.475495
ENSG00000160808	ENSG00000111245	0.475378
ENSG00000167969	ENSG00000178982	0.475342
ENSG00000116005	ENSG00000100029	0.475324
ENSG00000184752	ENSG00000178741	0.475272
ENSG00000145494	ENSG00000170906	0.475244
ENSG00000137818	ENSG00000142541	0.475172
ENSG00000090266	ENSG00000127540	0.475168
ENSG00000166136	ENSG00000004779	0.475118
ENSG00000100603	ENSG00000131043	0.475038
ENSG00000140990	ENSG00000161281	0.475021
ENSG00000167768	ENSG00000134760	0.474848
ENSG00000110717	ENSG00000159199	0.474753
ENSG00000115233	ENSG00000196072	0.474734
ENSG00000152689	ENSG00000115221	0.47473
ENSG00000163541	ENSG00000152234	0.474729
ENSG00000159189	ENSG00000110079	0.474687
ENSG00000134697	ENSG00000148843	0.474544
ENSG00000023228	ENSG00000136143	0.474468
ENSG00000112578	ENSG00000168495	0.474453
ENSG00000116459	ENSG00000119421	0.474423
ENSG00000168495	ENSG00000100029	0.474421
ENSG00000112578	ENSG00000110104	0.47433
ENSG00000145592	ENSG00000182774	0.474206
ENSG00000139180	ENSG00000169021	0.474167
ENSG00000154518	ENSG00000140740	0.474087
ENSG00000166902	ENSG00000125445	0.474061
ENSG00000049656	ENSG00000100029	0.474031
ENSG00000119013	ENSG00000184752	0.473984
ENSG00000071082	ENSG00000161970	0.473758
ENSG00000154518	ENSG00000165629	0.473653
ENSG00000115274	ENSG00000138107	0.473628
ENSG00000178741	ENSG00000131174	0.473615
ENSG00000173660	ENSG00000159199	0.473542
ENSG00000124614	ENSG00000115268	0.473542
ENSG00000130810	ENSG00000160193	0.473311
ENSG00000167792	ENSG00000167815	0.473279
ENSG00000135940	ENSG00000167969	0.473208
ENSG00000198042	ENSG00000134001	0.473179
ENSG00000166337	ENSG00000102030	0.473166
ENSG00000084754	ENSG00000138029	0.473123
ENSG00000117118	ENSG00000184752	0.473078
ENSG00000198755	ENSG00000182774	0.472969
ENSG00000162244	ENSG00000115268	0.472914
ENSG00000126067	ENSG00000143106	0.472884
ENSG00000168876	ENSG00000180008	0.472804
ENSG00000196126	ENSG00000231389	0.472767
ENSG00000090266	ENSG00000099795	0.472762
ENSG00000144713	ENSG00000136942	0.472704
ENSG00000159173	ENSG00000235162	0.472617
ENSG00000065518	ENSG00000183648	0.472613
ENSG00000177600	ENSG00000130255	0.4726
ENSG00000170145	ENSG00000137713	0.472567
ENSG00000132305	ENSG00000152234	0.472512
ENSG00000213619	ENSG00000156411	0.472504
ENSG00000173915	ENSG00000178741	0.472366
ENSG00000186847	ENSG00000189001	0.472329
ENSG00000143222	ENSG00000126756	0.472267
ENSG00000145494	ENSG00000267855	0.471904
ENSG00000183648	ENSG00000131143	0.471901
ENSG00000114767	ENSG00000105447	0.471885
ENSG00000112992	ENSG00000136143	0.471883
ENSG00000197756	ENSG00000171858	0.471875
ENSG00000096088	ENSG00000182333	0.471811
ENSG00000142082	ENSG00000151498	0.4717
ENSG00000151632	ENSG00000196139	0.471699
ENSG00000213178	ENSG00000229638	0.471539
ENSG00000178741	ENSG00000126267	0.47144
ENSG00000149591	ENSG00000196924	0.47143
ENSG00000146066	ENSG00000156885	0.471371
ENSG00000071967	ENSG00000011465	0.471352
ENSG00000014641	ENSG00000197448	0.471317
ENSG00000115946	ENSG00000124784	0.471273
ENSG00000149806	ENSG00000105372	0.471266
ENSG00000163541	ENSG00000167863	0.47119
ENSG00000232472	ENSG00000230629	0.471103
ENSG00000010256	ENSG00000159199	0.47106
ENSG00000165264	ENSG00000156411	0.470957
ENSG00000105640	ENSG00000108107	0.470939
ENSG00000154518	ENSG00000154723	0.470916
ENSG00000154518	ENSG00000241837	0.47079
ENSG00000122367	ENSG00000265142	0.470785
ENSG00000149806	ENSG00000108107	0.470679
ENSG00000004779	ENSG00000125445	0.470643
ENSG00000228929	ENSG00000229638	0.470471
ENSG00000156411	ENSG00000186010	0.470464
ENSG00000151729	ENSG00000213619	0.470446
ENSG00000149806	ENSG00000131469	0.470328
ENSG00000049656	ENSG00000136271	0.470325
ENSG00000134686	ENSG00000122477	0.470271
ENSG00000128654	ENSG00000119421	0.470213
ENSG00000178741	ENSG00000127540	0.470208
ENSG00000198042	ENSG00000164934	0.470184
ENSG00000186010	ENSG00000184076	0.470091
ENSG00000135940	ENSG00000126267	0.470034
ENSG00000242299	ENSG00000234797	0.469965
ENSG00000163170	ENSG00000164405	0.469928
ENSG00000091140	ENSG00000152234	0.469917
ENSG00000164919	ENSG00000159199	0.469916
ENSG00000189043	ENSG00000167863	0.469862
ENSG00000178741	ENSG00000125356	0.469798
ENSG00000158864	ENSG00000169021	0.469609
ENSG00000197448	ENSG00000167815	0.469556
ENSG00000117054	ENSG00000146729	0.469467
ENSG00000197149	ENSG00000235508	0.469322
ENSG00000241468	ENSG00000183648	0.469318
ENSG00000144713	ENSG00000162244	0.469274
ENSG00000159173	ENSG00000166123	0.469258
ENSG00000130592	ENSG00000011028	0.469202
ENSG00000150753	ENSG00000166226	0.469136
ENSG00000261614	ENSG00000230629	0.469035
ENSG00000076706	ENSG00000131471	0.468917
ENSG00000117118	ENSG00000167283	0.468893
ENSG00000117118	ENSG00000104325	0.468817
ENSG00000144713	ENSG00000149806	0.468777
ENSG00000165264	ENSG00000178127	0.468716
ENSG00000165264	ENSG00000131174	0.468711
ENSG00000127540	ENSG00000099795	0.468699
ENSG00000164405	ENSG00000131174	0.468687
ENSG00000119421	ENSG00000156411	0.468678
ENSG00000145592	ENSG00000131469	0.468578
ENSG00000163833	ENSG00000065675	0.468575
ENSG00000158864	ENSG00000152234	0.468569
ENSG00000147604	ENSG00000198034	0.468554
ENSG00000197756	ENSG00000164587	0.468476
ENSG00000197756	ENSG00000221983	0.468465
ENSG00000159176	ENSG00000107796	0.468402
ENSG00000149806	ENSG00000171858	0.468372
ENSG00000159176	ENSG00000196924	0.468362
ENSG00000261236	ENSG00000196497	0.468338
ENSG00000219073	ENSG00000170890	0.468337
ENSG00000229638	ENSG00000242071	0.468298
ENSG00000143633	ENSG00000105171	0.468293
ENSG00000167768	ENSG00000189001	0.468292
ENSG00000130810	ENSG00000100029	0.468219
ENSG00000155438	ENSG00000131467	0.468203
ENSG00000110717	ENSG00000131143	0.468156
ENSG00000218426	ENSG00000230629	0.468144
ENSG00000127540	ENSG00000125356	0.468111
ENSG00000116459	ENSG00000169021	0.468109
ENSG00000196449	ENSG00000145194	0.46806
ENSG00000140740	ENSG00000152234	0.468049
ENSG00000241468	ENSG00000119705	0.467925
ENSG00000218426	ENSG00000139239	0.467925
ENSG00000108107	ENSG00000083845	0.46791
ENSG00000163938	ENSG00000112578	0.467905
ENSG00000119203	ENSG00000105171	0.467875
ENSG00000239388	ENSG00000065675	0.467858
ENSG00000148303	ENSG00000149273	0.467856
ENSG00000165629	ENSG00000241837	0.467844
ENSG00000109475	ENSG00000161970	0.467658
ENSG00000116903	ENSG00000224614	0.467599
ENSG00000132313	ENSG00000160439	0.467576
ENSG00000166166	ENSG00000130810	0.46754
ENSG00000144713	ENSG00000161970	0.467523
ENSG00000259494	ENSG00000132591	0.467465
ENSG00000159189	ENSG00000124491	0.467458
ENSG00000112578	ENSG00000184162	0.467432
ENSG00000154518	ENSG00000131174	0.467422
ENSG00000229638	ENSG00000261614	0.467326
ENSG00000144713	ENSG00000172809	0.467317
ENSG00000108671	ENSG00000182446	0.467067
ENSG00000116459	ENSG00000128654	0.466912
ENSG00000175550	ENSG00000102030	0.466878
ENSG00000182154	ENSG00000178741	0.466803
ENSG00000110077	ENSG00000110079	0.46679
ENSG00000160808	ENSG00000174407	0.466748
ENSG00000176340	ENSG00000125356	0.466742
ENSG00000106588	ENSG00000132963	0.466739
ENSG00000019582	ENSG00000223865	0.466682
ENSG00000108821	ENSG00000142156	0.466676
ENSG00000108821	ENSG00000142173	0.466652
ENSG00000149806	ENSG00000170889	0.46643
ENSG00000213619	ENSG00000167863	0.466405
ENSG00000171453	ENSG00000130810	0.46639
ENSG00000142937	ENSG00000137154	0.466352
ENSG00000147604	ENSG00000137154	0.466348
ENSG00000134697	ENSG00000107937	0.466346
ENSG00000164919	ENSG00000156411	0.466333
ENSG00000182154	ENSG00000131143	0.466325
ENSG00000165916	ENSG00000130706	0.466313
ENSG00000053372	ENSG00000114767	0.466219
ENSG00000143252	ENSG00000140740	0.466192
ENSG00000127184	ENSG00000090266	0.46613
ENSG00000178127	ENSG00000154723	0.466074
ENSG00000167283	ENSG00000241837	0.466052
ENSG00000173660	ENSG00000213619	0.466045
ENSG00000213619	ENSG00000176340	0.466018
ENSG00000189043	ENSG00000131174	0.465977
ENSG00000126267	ENSG00000178982	0.465931
ENSG00000189043	ENSG00000176340	0.465871
ENSG00000173372	ENSG00000155659	0.465832
ENSG00000119013	ENSG00000167863	0.465814
ENSG00000101335	ENSG00000196924	0.465807
ENSG00000160808	ENSG00000092054	0.465806
ENSG00000107937	ENSG00000100029	0.465798
ENSG00000119421	ENSG00000166902	0.465771
ENSG00000135940	ENSG00000169020	0.46575
ENSG00000229638	ENSG00000236552	0.465648
ENSG00000135940	ENSG00000099795	0.465606
ENSG00000159199	ENSG00000154723	0.465571
ENSG00000071082	ENSG00000108298	0.465535
ENSG00000117118	ENSG00000156411	0.46552
ENSG00000163541	ENSG00000140740	0.465473
ENSG00000137970	ENSG00000230629	0.465473
ENSG00000114767	ENSG00000130204	0.465436
ENSG00000124562	ENSG00000183978	0.465302
ENSG00000137074	ENSG00000131467	0.465286
ENSG00000163833	ENSG00000185105	0.465233
ENSG00000010256	ENSG00000167815	0.465146
ENSG00000122477	ENSG00000223784	0.465126
ENSG00000173915	ENSG00000125356	0.465019
ENSG00000164934	ENSG00000134001	0.464925
ENSG00000163584	ENSG00000080608	0.464713
ENSG00000147604	ENSG00000138326	0.464612
ENSG00000167792	ENSG00000110717	0.46459
ENSG00000173660	ENSG00000125356	0.464586
ENSG00000162244	ENSG00000124614	0.464544
ENSG00000219073	ENSG00000137392	0.464518
ENSG00000065183	ENSG00000068654	0.464491
ENSG00000156467	ENSG00000125356	0.464458
ENSG00000179091	ENSG00000156411	0.464361
ENSG00000163541	ENSG00000154518	0.464307
ENSG00000037897	ENSG00000100029	0.464248
ENSG00000154518	ENSG00000179091	0.464036
ENSG00000087884	ENSG00000139914	0.464017
ENSG00000213553	ENSG00000229638	0.463985
ENSG00000124614	ENSG00000063177	0.463962
ENSG00000164692	ENSG00000167123	0.463956
ENSG00000114767	ENSG00000136908	0.463904
ENSG00000166136	ENSG00000125445	0.463817
ENSG00000155926	ENSG00000177575	0.463795
ENSG00000089234	ENSG00000197170	0.463757
ENSG00000163541	ENSG00000154723	0.4637
ENSG00000135940	ENSG00000119013	0.463681
ENSG00000092529	ENSG00000134769	0.463641
ENSG00000184752	ENSG00000159199	0.46361
ENSG00000166033	ENSG00000108821	0.463587
ENSG00000169020	ENSG00000183648	0.463559
ENSG00000172809	ENSG00000130255	0.463556
ENSG00000229638	ENSG00000234797	0.463533
ENSG00000145494	ENSG00000183648	0.463495
ENSG00000146729	ENSG00000136143	0.463492
ENSG00000115946	ENSG00000080608	0.463387
ENSG00000152464	ENSG00000129460	0.463373
ENSG00000140990	ENSG00000147123	0.463329
ENSG00000148843	ENSG00000160208	0.46326
ENSG00000164919	ENSG00000178127	0.463246
ENSG00000265681	ENSG00000105372	0.463133
ENSG00000242299	ENSG00000185641	0.463103
ENSG00000142973	ENSG00000096060	0.463085
ENSG00000110104	ENSG00000100029	0.463079
ENSG00000197448	ENSG00000179091	0.462971
ENSG00000179091	ENSG00000167815	0.46287
ENSG00000185641	ENSG00000139239	0.462854
ENSG00000142541	ENSG00000147403	0.462717
ENSG00000114023	ENSG00000165629	0.462704
ENSG00000108679	ENSG00000142173	0.462686
ENSG00000073711	ENSG00000171033	0.462635
ENSG00000183458	ENSG00000250251	0.462612
ENSG00000143252	ENSG00000132300	0.462568
ENSG00000186081	ENSG00000171346	0.462494
ENSG00000072756	ENSG00000198042	0.462493
ENSG00000150768	ENSG00000004961	0.462418
ENSG00000166482	ENSG00000179954	0.46232
ENSG00000173915	ENSG00000159199	0.462264
ENSG00000116459	ENSG00000137547	0.462251
ENSG00000126432	ENSG00000099795	0.462243
ENSG00000179564	ENSG00000214097	0.462209
ENSG00000213553	ENSG00000236552	0.462171
ENSG00000145494	ENSG00000176340	0.46216
ENSG00000196449	ENSG00000152464	0.462144
ENSG00000010256	ENSG00000108528	0.462143
ENSG00000179152	ENSG00000163833	0.462118
ENSG00000096060	ENSG00000099875	0.462111
ENSG00000110955	ENSG00000140740	0.462079
ENSG00000219073	ENSG00000175535	0.462031
ENSG00000116830	ENSG00000065183	0.462018
ENSG00000197448	ENSG00000139914	0.462014
ENSG00000135074	ENSG00000096060	0.461932
ENSG00000162688	ENSG00000171714	0.461889
ENSG00000218426	ENSG00000234797	0.461802
ENSG00000140990	ENSG00000241837	0.461795
ENSG00000114023	ENSG00000167283	0.461718
ENSG00000123384	ENSG00000077942	0.461627
ENSG00000159199	ENSG00000131828	0.461616
ENSG00000131143	ENSG00000131174	0.461599
ENSG00000186628	ENSG00000185105	0.461557
ENSG00000213619	ENSG00000178741	0.461436
ENSG00000136942	ENSG00000142541	0.46141
ENSG00000096060	ENSG00000277443	0.461405
ENSG00000173141	ENSG00000185608	0.461385
ENSG00000133392	ENSG00000130176	0.461377
ENSG00000139239	ENSG00000234797	0.461322
ENSG00000125743	ENSG00000102030	0.461322
ENSG00000185238	ENSG00000141076	0.461205
ENSG00000106483	ENSG00000139329	0.461136
ENSG00000164405	ENSG00000161281	0.461116
ENSG00000125148	ENSG00000187193	0.461101
ENSG00000163636	ENSG00000161057	0.461046
ENSG00000244313	ENSG00000178464	0.461038
ENSG00000109390	ENSG00000182512	0.460986
ENSG00000096060	ENSG00000204291	0.46094
ENSG00000164405	ENSG00000267855	0.460928
ENSG00000131495	ENSG00000241468	0.4609
ENSG00000134697	ENSG00000092203	0.460863
ENSG00000134686	ENSG00000149115	0.460777
ENSG00000149136	ENSG00000275700	0.46065
ENSG00000177600	ENSG00000241343	0.460411
ENSG00000119013	ENSG00000183648	0.460301
ENSG00000115946	ENSG00000163938	0.460299
ENSG00000115946	ENSG00000185238	0.460285
ENSG00000168314	ENSG00000131095	0.460236
ENSG00000165264	ENSG00000213619	0.460196
ENSG00000156802	ENSG00000107036	0.460174
ENSG00000135940	ENSG00000213619	0.460159
ENSG00000107796	ENSG00000149591	0.460105
ENSG00000169020	ENSG00000159199	0.460047
ENSG00000116459	ENSG00000104325	0.460012
ENSG00000171453	ENSG00000111641	0.459974
ENSG00000010256	ENSG00000179091	0.45992
ENSG00000115946	ENSG00000160193	0.459891
ENSG00000165264	ENSG00000184752	0.459834
ENSG00000176340	ENSG00000186010	0.459751
ENSG00000114767	ENSG00000227057	0.459745
ENSG00000119013	ENSG00000164919	0.459704
ENSG00000104325	ENSG00000139180	0.4597
ENSG00000116459	ENSG00000140740	0.459657
ENSG00000198042	ENSG00000080608	0.459506
ENSG00000140990	ENSG00000167863	0.459422
ENSG00000062485	ENSG00000140740	0.459342
ENSG00000173915	ENSG00000126267	0.459316
ENSG00000159173	ENSG00000114854	0.459293
ENSG00000126067	ENSG00000108671	0.45928
ENSG00000186687	ENSG00000132570	0.459262
ENSG00000149806	ENSG00000142541	0.459262
ENSG00000105677	ENSG00000102030	0.45921
ENSG00000267855	ENSG00000099795	0.459142
ENSG00000254093	ENSG00000100029	0.459093
ENSG00000076685	ENSG00000129173	0.45908
ENSG00000071082	ENSG00000109475	0.459067
ENSG00000204291	ENSG00000130592	0.459013
ENSG00000214485	ENSG00000234797	0.45896
ENSG00000091483	ENSG00000010256	0.458831
ENSG00000111245	ENSG00000105048	0.458762
ENSG00000169020	ENSG00000176340	0.458732
ENSG00000159199	ENSG00000250479	0.458716
ENSG00000071967	ENSG00000026025	0.458661
ENSG00000196449	ENSG00000131467	0.458657
ENSG00000164591	ENSG00000134769	0.458623
ENSG00000160741	ENSG00000105723	0.458618
ENSG00000019582	ENSG00000204287	0.458616
ENSG00000213619	ENSG00000169021	0.458615
ENSG00000115233	ENSG00000013275	0.458556
ENSG00000124614	ENSG00000108107	0.458505
ENSG00000236208	ENSG00000172731	0.458504
ENSG00000121210	ENSG00000127334	0.458482
ENSG00000091483	ENSG00000154518	0.458454
ENSG00000065618	ENSG00000167768	0.458409
ENSG00000159352	ENSG00000087191	0.458396
ENSG00000242299	ENSG00000263266	0.45838
ENSG00000119013	ENSG00000004779	0.45832
ENSG00000114767	ENSG00000179115	0.458238
ENSG00000131469	ENSG00000171858	0.45823
ENSG00000037897	ENSG00000130810	0.458227
ENSG00000163541	ENSG00000184983	0.458225
ENSG00000167863	ENSG00000131174	0.45822
ENSG00000164591	ENSG00000146809	0.458179
ENSG00000164919	ENSG00000161281	0.458122
ENSG00000164591	ENSG00000171033	0.458038
ENSG00000175591	ENSG00000260401	0.457948
ENSG00000146677	ENSG00000230629	0.457941
ENSG00000127184	ENSG00000165264	0.457877
ENSG00000118985	ENSG00000086712	0.457842
ENSG00000163938	ENSG00000085415	0.457828
ENSG00000140740	ENSG00000169021	0.457748
ENSG00000228929	ENSG00000139239	0.457732
ENSG00000134697	ENSG00000134001	0.457702
ENSG00000167969	ENSG00000115286	0.45769
ENSG00000127540	ENSG00000147123	0.457669
ENSG00000159189	ENSG00000165457	0.457657
ENSG00000135940	ENSG00000267855	0.457652
ENSG00000178372	ENSG00000186847	0.45762
ENSG00000010256	ENSG00000131143	0.457607
ENSG00000099795	ENSG00000125356	0.457574
ENSG00000048052	ENSG00000168575	0.457547
ENSG00000148303	ENSG00000108107	0.457535
ENSG00000127184	ENSG00000182154	0.457511
ENSG00000115761	ENSG00000115946	0.457329
ENSG00000115946	ENSG00000134001	0.457236
ENSG00000130810	ENSG00000184162	0.457134
ENSG00000107937	ENSG00000159131	0.457116
ENSG00000164919	ENSG00000176340	0.457092
ENSG00000158864	ENSG00000154518	0.457081
ENSG00000176340	ENSG00000099624	0.45705
ENSG00000198892	ENSG00000230442	0.457011
ENSG00000152234	ENSG00000154723	0.457003
ENSG00000149591	ENSG00000133392	0.45699
ENSG00000091483	ENSG00000104325	0.456917
ENSG00000204394	ENSG00000123064	0.456916
ENSG00000144713	ENSG00000241343	0.456853
ENSG00000164405	ENSG00000099795	0.456852
ENSG00000176340	ENSG00000167969	0.456837
ENSG00000081248	ENSG00000164591	0.456832
ENSG00000154122	ENSG00000173221	0.456825
ENSG00000123064	ENSG00000185359	0.456822
ENSG00000136942	ENSG00000131469	0.456754
ENSG00000133574	ENSG00000213203	0.456728
ENSG00000115414	ENSG00000164692	0.456696
ENSG00000156411	ENSG00000126267	0.456682
ENSG00000117118	ENSG00000116459	0.456621
ENSG00000242485	ENSG00000124562	0.456596
ENSG00000239388	ENSG00000146809	0.45656
ENSG00000162733	ENSG00000035862	0.456558
ENSG00000173372	ENSG00000124491	0.456551
ENSG00000174953	ENSG00000197299	0.456512
ENSG00000155438	ENSG00000124784	0.456313
ENSG00000119421	ENSG00000169021	0.456206
ENSG00000189043	ENSG00000161281	0.45613
ENSG00000241468	ENSG00000129559	0.45606
ENSG00000267855	ENSG00000186010	0.456026
ENSG00000137038	ENSG00000184076	0.456017
ENSG00000141076	ENSG00000159131	0.455977
ENSG00000071967	ENSG00000258818	0.455975
ENSG00000065183	ENSG00000115053	0.455913
ENSG00000139239	ENSG00000224631	0.455828
ENSG00000228929	ENSG00000185641	0.455802
ENSG00000239388	ENSG00000163833	0.455763
ENSG00000152689	ENSG00000073711	0.45574
ENSG00000143106	ENSG00000100567	0.455735
ENSG00000143507	ENSG00000127334	0.455664
ENSG00000248180	ENSG00000228232	0.455654
ENSG00000259494	ENSG00000136463	0.455642
ENSG00000178057	ENSG00000173141	0.455637
ENSG00000159199	ENSG00000262814	0.455636
ENSG00000127184	ENSG00000241837	0.455578
ENSG00000156411	ENSG00000169021	0.455534
ENSG00000204291	ENSG00000011028	0.455524
ENSG00000164879	ENSG00000140945	0.455507
ENSG00000261614	ENSG00000178464	0.455475
ENSG00000154518	ENSG00000131828	0.455446
ENSG00000213553	ENSG00000212802	0.455407
ENSG00000112578	ENSG00000133316	0.4554
ENSG00000033050	ENSG00000108883	0.455385
ENSG00000156482	ENSG00000198242	0.455348
ENSG00000137154	ENSG00000161970	0.455301
ENSG00000151729	ENSG00000139180	0.455263
ENSG00000105171	ENSG00000171984	0.455214
ENSG00000112365	ENSG00000125484	0.455212
ENSG00000119013	ENSG00000164405	0.45521
ENSG00000234975	ENSG00000232187	0.455149
ENSG00000139180	ENSG00000140740	0.455139
ENSG00000163209	ENSG00000205420	0.455133
ENSG00000110104	ENSG00000184162	0.455059
ENSG00000125445	ENSG00000100348	0.455001
ENSG00000154518	ENSG00000119013	0.455
ENSG00000143106	ENSG00000115233	0.454996
ENSG00000142789	ENSG00000204983	0.454992
ENSG00000167526	ENSG00000108298	0.45494
ENSG00000156411	ENSG00000178741	0.454914
ENSG00000117118	ENSG00000004779	0.454894
ENSG00000127540	ENSG00000267855	0.454876
ENSG00000108344	ENSG00000130706	0.454867
ENSG00000071082	ENSG00000171858	0.454776
ENSG00000173436	ENSG00000156411	0.454751
ENSG00000173436	ENSG00000165264	0.454679
ENSG00000173369	ENSG00000165457	0.454659
ENSG00000107937	ENSG00000131467	0.454622
ENSG00000126067	ENSG00000013275	0.454592
ENSG00000165629	ENSG00000167283	0.454555
ENSG00000124743	ENSG00000154415	0.454531
ENSG00000063177	ENSG00000170889	0.454523
ENSG00000229638	ENSG00000263266	0.454505
ENSG00000116459	ENSG00000139180	0.4545
ENSG00000182154	ENSG00000127540	0.45448
ENSG00000134686	ENSG00000124743	0.454401
ENSG00000165629	ENSG00000169021	0.454283
ENSG00000186687	ENSG00000128609	0.454282
ENSG00000080608	ENSG00000100029	0.454259
ENSG00000037897	ENSG00000247077	0.454247
ENSG00000129084	ENSG00000108671	0.454208
ENSG00000185414	ENSG00000169288	0.454169
ENSG00000205678	ENSG00000005471	0.454111
ENSG00000218227	ENSG00000213442	0.454085
ENSG00000185641	ENSG00000232472	0.454074
ENSG00000218426	ENSG00000236552	0.454064
ENSG00000162511	ENSG00000143119	0.45403
ENSG00000124784	ENSG00000185238	0.454008
ENSG00000169288	ENSG00000147586	0.453971
ENSG00000213619	ENSG00000126267	0.4539
ENSG00000139914	ENSG00000140986	0.453865
ENSG00000072756	ENSG00000111845	0.45386
ENSG00000177600	ENSG00000142541	0.453852
ENSG00000241468	ENSG00000156411	0.453782
ENSG00000229638	ENSG00000212802	0.453777
ENSG00000076706	ENSG00000167460	0.453713
ENSG00000126267	ENSG00000131174	0.45369
ENSG00000156411	ENSG00000131143	0.453637
ENSG00000213553	ENSG00000218426	0.453534
ENSG00000211592	ENSG00000211895	0.453524
ENSG00000242299	ENSG00000229638	0.453358
ENSG00000136942	ENSG00000130255	0.453351
ENSG00000136942	ENSG00000149806	0.453343
ENSG00000227057	ENSG00000105447	0.453324
ENSG00000115386	ENSG00000275896	0.453248
ENSG00000172115	ENSG00000204370	0.453246
ENSG00000155438	ENSG00000141076	0.453183
ENSG00000116898	ENSG00000174547	0.453166
ENSG00000117118	ENSG00000179091	0.453163
ENSG00000267855	ENSG00000170906	0.453143
ENSG00000167283	ENSG00000154723	0.453104
ENSG00000175467	ENSG00000007541	0.453059
ENSG00000159199	ENSG00000167815	0.453059
ENSG00000100348	ENSG00000100360	0.453034
ENSG00000171621	ENSG00000149115	0.453033
ENSG00000114023	ENSG00000119421	0.453032
ENSG00000236552	ENSG00000139239	0.452942
ENSG00000183648	ENSG00000178741	0.452899
ENSG00000110079	ENSG00000177575	0.452857
ENSG00000137970	ENSG00000212802	0.452825
ENSG00000065183	ENSG00000265808	0.452765
ENSG00000163541	ENSG00000114023	0.45272
ENSG00000126267	ENSG00000241837	0.452697
ENSG00000136521	ENSG00000130349	0.452695
ENSG00000111245	ENSG00000092054	0.452673
ENSG00000185201	ENSG00000142089	0.452609
ENSG00000126934	ENSG00000063245	0.452571
ENSG00000163833	ENSG00000161960	0.452523
ENSG00000205678	ENSG00000107165	0.45248
ENSG00000146576	ENSG00000197483	0.452448
ENSG00000116459	ENSG00000004779	0.452382
ENSG00000160808	ENSG00000060138	0.452379
ENSG00000117643	ENSG00000204291	0.452306
ENSG00000138326	ENSG00000161970	0.452269
ENSG00000168495	ENSG00000184162	0.452251
ENSG00000164405	ENSG00000170906	0.452215
ENSG00000241506	ENSG00000139239	0.452187
ENSG00000214097	ENSG00000075702	0.452185
ENSG00000126934	ENSG00000198816	0.452017
ENSG00000163938	ENSG00000166226	0.451981
ENSG00000236208	ENSG00000166123	0.451875
ENSG00000135441	ENSG00000102030	0.451869
ENSG00000189043	ENSG00000183648	0.45184
ENSG00000023228	ENSG00000152234	0.451763
ENSG00000110717	ENSG00000167815	0.451738
ENSG00000116459	ENSG00000165629	0.451734
ENSG00000169021	ENSG00000154723	0.451676
ENSG00000218227	ENSG00000139239	0.451658
ENSG00000118298	ENSG00000185100	0.451636
ENSG00000227057	ENSG00000112578	0.451614
ENSG00000158864	ENSG00000167792	0.451583
ENSG00000145194	ENSG00000278615	0.451511
ENSG00000218175	ENSG00000237214	0.451509
ENSG00000114854	ENSG00000111245	0.451509
ENSG00000124614	ENSG00000167526	0.451389
ENSG00000143977	ENSG00000264350	0.451369
ENSG00000063177	ENSG00000108107	0.451278
ENSG00000213619	ENSG00000167969	0.451242
ENSG00000112651	ENSG00000004779	0.451215
ENSG00000166441	ENSG00000131469	0.45119
ENSG00000090266	ENSG00000183648	0.451077
ENSG00000154723	ENSG00000184831	0.451016
ENSG00000139180	ENSG00000159199	0.450986
ENSG00000165629	ENSG00000213619	0.450984
ENSG00000167283	ENSG00000004779	0.450927
ENSG00000237264	ENSG00000219507	0.450922
ENSG00000116459	ENSG00000152234	0.450908
ENSG00000174744	ENSG00000168701	0.450802
ENSG00000187715	ENSG00000171033	0.450796
ENSG00000163636	ENSG00000137055	0.450781
ENSG00000071082	ENSG00000172809	0.45078
ENSG00000176340	ENSG00000161281	0.450769
ENSG00000090266	ENSG00000125356	0.450734
ENSG00000075336	ENSG00000004961	0.450721
ENSG00000116459	ENSG00000172115	0.450631
ENSG00000239388	ENSG00000185028	0.450624
ENSG00000156467	ENSG00000167283	0.450603
ENSG00000117395	ENSG00000160818	0.450569
ENSG00000183648	ENSG00000099795	0.450493
ENSG00000169020	ENSG00000099795	0.450489
ENSG00000065183	ENSG00000131467	0.450472
ENSG00000169020	ENSG00000161281	0.450444
ENSG00000092054	ENSG00000078814	0.450427
ENSG00000164258	ENSG00000167863	0.450368
ENSG00000275896	ENSG00000168928	0.450311
ENSG00000228929	ENSG00000230629	0.450311
ENSG00000146576	ENSG00000105723	0.4503
ENSG00000163170	ENSG00000140990	0.450293
ENSG00000183011	ENSG00000141552	0.450258
ENSG00000205981	ENSG00000250317	0.450251
ENSG00000159176	ENSG00000101335	0.450214
ENSG00000135940	ENSG00000250479	0.450188
ENSG00000135940	ENSG00000147123	0.450072
ENSG00000182154	ENSG00000099795	0.450042
ENSG00000115946	ENSG00000100029	0.450017
ENSG00000139239	ENSG00000232472	0.449992
ENSG00000197498	ENSG00000134001	0.449987
ENSG00000130695	ENSG00000161960	0.449951
ENSG00000054148	ENSG00000126432	0.449943
ENSG00000114023	ENSG00000139180	0.449916
ENSG00000135940	ENSG00000241837	0.449884
ENSG00000143536	ENSG00000205420	0.449881
ENSG00000115946	ENSG00000131467	0.449866
ENSG00000103126	ENSG00000126903	0.449778
ENSG00000115268	ENSG00000233927	0.44977
ENSG00000117118	ENSG00000131174	0.449727
ENSG00000182154	ENSG00000125356	0.449696
ENSG00000105372	ENSG00000063177	0.44968
ENSG00000149273	ENSG00000083845	0.449673
ENSG00000116830	ENSG00000092203	0.449583
ENSG00000155438	ENSG00000037897	0.449523
ENSG00000151729	ENSG00000150768	0.449477
ENSG00000020181	ENSG00000142156	0.449454
ENSG00000162688	ENSG00000186628	0.44942
ENSG00000166136	ENSG00000186010	0.449395
ENSG00000125652	ENSG00000147123	0.449337
ENSG00000062485	ENSG00000125166	0.44933
ENSG00000180353	ENSG00000177575	0.449324
ENSG00000175550	ENSG00000135441	0.449306
ENSG00000109917	ENSG00000275700	0.449263
ENSG00000109390	ENSG00000178127	0.449261
ENSG00000126267	ENSG00000161281	0.449238
ENSG00000148303	ENSG00000083845	0.449188
ENSG00000053372	ENSG00000155438	0.449067
ENSG00000037897	ENSG00000239672	0.44906
ENSG00000136908	ENSG00000185298	0.449033
ENSG00000049883	ENSG00000203797	0.449017
ENSG00000115896	ENSG00000172824	0.44897
ENSG00000145494	ENSG00000090266	0.448936
ENSG00000134516	ENSG00000160255	0.448923
ENSG00000119013	ENSG00000176340	0.448889
ENSG00000159176	ENSG00000149591	0.448876
ENSG00000163380	ENSG00000124701	0.448774
ENSG00000136942	ENSG00000108298	0.44875
ENSG00000179564	ENSG00000087884	0.448731
ENSG00000163170	ENSG00000164919	0.448633
ENSG00000131469	ENSG00000172809	0.448632
ENSG00000137970	ENSG00000218175	0.448579
ENSG00000179091	ENSG00000139180	0.448547
ENSG00000159173	ENSG00000004776	0.448502
ENSG00000138326	ENSG00000182774	0.448477
ENSG00000107874	ENSG00000105393	0.448473
ENSG00000239388	ENSG00000261434	0.448452
ENSG00000143119	ENSG00000136167	0.448448
ENSG00000186010	ENSG00000125356	0.448415
ENSG00000184752	ENSG00000156411	0.448392
ENSG00000164332	ENSG00000119541	0.44838
ENSG00000177954	ENSG00000124614	0.448374
ENSG00000136908	ENSG00000148296	0.44834
ENSG00000085871	ENSG00000078668	0.448161
ENSG00000135763	ENSG00000111845	0.44816
ENSG00000165916	ENSG00000101182	0.448146
ENSG00000175467	ENSG00000123064	0.448141
ENSG00000115946	ENSG00000132603	0.448136
ENSG00000156411	ENSG00000241837	0.448131
ENSG00000177600	ENSG00000108298	0.448074
ENSG00000118245	ENSG00000175646	0.448045
ENSG00000165264	ENSG00000159199	0.447999
ENSG00000176340	ENSG00000167792	0.447998
ENSG00000132313	ENSG00000172115	0.447974
ENSG00000117395	ENSG00000109917	0.447935
ENSG00000217027	ENSG00000139239	0.447898
ENSG00000134516	ENSG00000165025	0.447881
ENSG00000172809	ENSG00000171858	0.447817
ENSG00000214097	ENSG00000236208	0.4478
ENSG00000124532	ENSG00000150768	0.447746
ENSG00000171033	ENSG00000134769	0.447721
ENSG00000171612	ENSG00000122861	0.447652
ENSG00000132423	ENSG00000166902	0.447606
ENSG00000115221	ENSG00000149596	0.447599
ENSG00000110717	ENSG00000125356	0.447526
ENSG00000158864	ENSG00000091483	0.447477
ENSG00000119203	ENSG00000213699	0.447462
ENSG00000173436	ENSG00000154723	0.447383
ENSG00000120053	ENSG00000139180	0.447373
ENSG00000179091	ENSG00000176340	0.447331
ENSG00000178741	ENSG00000178982	0.447312
ENSG00000198242	ENSG00000241343	0.447284
ENSG00000186628	ENSG00000161960	0.447265
ENSG00000218175	ENSG00000229638	0.447256
ENSG00000065183	ENSG00000105447	0.447218
ENSG00000119013	ENSG00000140990	0.447198
ENSG00000144644	ENSG00000182621	0.44719
ENSG00000147123	ENSG00000125356	0.447183
ENSG00000133315	ENSG00000099795	0.447143
ENSG00000145194	ENSG00000105447	0.447137
ENSG00000204196	ENSG00000185834	0.447124
ENSG00000197756	ENSG00000162244	0.447077
ENSG00000196418	ENSG00000168876	0.447066
ENSG00000154518	ENSG00000167283	0.447057
ENSG00000158864	ENSG00000168291	0.447028
ENSG00000112651	ENSG00000166902	0.447021
ENSG00000065518	ENSG00000164405	0.447015
ENSG00000260314	ENSG00000171659	0.446948
ENSG00000117118	ENSG00000110717	0.446943
ENSG00000068654	ENSG00000148843	0.446943
ENSG00000117118	ENSG00000167863	0.446916
ENSG00000129009	ENSG00000011028	0.446888
ENSG00000150753	ENSG00000146731	0.446867
ENSG00000091483	ENSG00000110955	0.446781
ENSG00000143252	ENSG00000136143	0.446732
ENSG00000196465	ENSG00000092054	0.446723
ENSG00000168427	ENSG00000279484	0.446693
ENSG00000146859	ENSG00000272941	0.446676
ENSG00000136167	ENSG00000160255	0.446674
ENSG00000142541	ENSG00000083845	0.446673
ENSG00000164405	ENSG00000167863	0.446661
ENSG00000166123	ENSG00000078814	0.446634
ENSG00000112578	ENSG00000141101	0.446625
ENSG00000132313	ENSG00000137547	0.446533
ENSG00000179091	ENSG00000115286	0.446525
ENSG00000166441	ENSG00000105372	0.446492
ENSG00000144713	ENSG00000115268	0.446464
ENSG00000160818	ENSG00000109917	0.446449
ENSG00000158158	ENSG00000146926	0.446418
ENSG00000130414	ENSG00000139180	0.446404
ENSG00000004779	ENSG00000100348	0.446366
ENSG00000135940	ENSG00000173915	0.44636
ENSG00000112578	ENSG00000254093	0.446321
ENSG00000004779	ENSG00000169021	0.446271
ENSG00000127184	ENSG00000110717	0.446223
ENSG00000127184	ENSG00000178982	0.446216
ENSG00000174780	ENSG00000164163	0.446212
ENSG00000108298	ENSG00000130255	0.44621
ENSG00000124784	ENSG00000100029	0.44617
ENSG00000091483	ENSG00000119013	0.446117
ENSG00000004799	ENSG00000150347	0.446111
ENSG00000117519	ENSG00000026508	0.446105
ENSG00000239388	ENSG00000134769	0.446028
ENSG00000181555	ENSG00000062650	0.445999
ENSG00000136942	ENSG00000166441	0.445981
ENSG00000172867	ENSG00000186847	0.445961
ENSG00000155438	ENSG00000164934	0.44593
ENSG00000168495	ENSG00000141076	0.445868
ENSG00000110717	ENSG00000156411	0.445862
ENSG00000156885	ENSG00000125652	0.445771
ENSG00000182578	ENSG00000165457	0.445747
ENSG00000115946	ENSG00000145194	0.445735
ENSG00000137154	ENSG00000182774	0.445725
ENSG00000162688	ENSG00000122477	0.445712
ENSG00000182774	ENSG00000131469	0.445687
ENSG00000148843	ENSG00000170515	0.445649
ENSG00000236090	ENSG00000214110	0.445641
ENSG00000063177	ENSG00000142541	0.44564
ENSG00000091140	ENSG00000110435	0.445551
ENSG00000168542	ENSG00000091986	0.445533
ENSG00000143252	ENSG00000023228	0.445533
ENSG00000091483	ENSG00000091140	0.445526
ENSG00000187109	ENSG00000075702	0.445513
ENSG00000170745	ENSG00000134769	0.445435
ENSG00000146729	ENSG00000091140	0.445409
ENSG00000107937	ENSG00000037897	0.445401
ENSG00000163541	ENSG00000112695	0.445371
ENSG00000149131	ENSG00000157227	0.445331
ENSG00000196449	ENSG00000113460	0.445295
ENSG00000136908	ENSG00000184162	0.445266
ENSG00000163541	ENSG00000156467	0.445244
ENSG00000142082	ENSG00000160703	0.445227
ENSG00000224614	ENSG00000128965	0.445208
ENSG00000139180	ENSG00000131174	0.445152
ENSG00000213619	ENSG00000131143	0.445134
ENSG00000242299	ENSG00000230629	0.445115
ENSG00000136908	ENSG00000102100	0.445089
ENSG00000156885	ENSG00000173991	0.445069
ENSG00000164934	ENSG00000166226	0.445067
ENSG00000174348	ENSG00000166482	0.44506
ENSG00000173660	ENSG00000156467	0.445046
ENSG00000163170	ENSG00000189043	0.445044
ENSG00000117643	ENSG00000011028	0.444986
ENSG00000129559	ENSG00000174886	0.444969
ENSG00000131495	ENSG00000099795	0.444965
ENSG00000131143	ENSG00000186010	0.444931
ENSG00000218175	ENSG00000242071	0.444899
ENSG00000037897	ENSG00000179115	0.444875
ENSG00000071082	ENSG00000138326	0.444854
ENSG00000156411	ENSG00000184983	0.444829
ENSG00000198042	ENSG00000085415	0.444743
ENSG00000241468	ENSG00000184076	0.444706
ENSG00000131469	ENSG00000142541	0.444698
ENSG00000110104	ENSG00000109065	0.444611
ENSG00000159173	ENSG00000205678	0.444578
ENSG00000156467	ENSG00000173915	0.44455
ENSG00000174996	ENSG00000129925	0.444535
ENSG00000053372	ENSG00000130810	0.444505
ENSG00000149806	ENSG00000229117	0.444499
ENSG00000130294	ENSG00000100167	0.444473
ENSG00000114023	ENSG00000241837	0.444459
ENSG00000107371	ENSG00000185298	0.444429
ENSG00000189043	ENSG00000241837	0.444411
ENSG00000124614	ENSG00000166441	0.444404
ENSG00000186847	ENSG00000134760	0.444366
ENSG00000139914	ENSG00000156885	0.444359
ENSG00000267855	ENSG00000125356	0.444351
ENSG00000144713	ENSG00000109475	0.444346
ENSG00000053372	ENSG00000126749	0.444345
ENSG00000173915	ENSG00000167283	0.444339
ENSG00000155438	ENSG00000080608	0.444339
ENSG00000163541	ENSG00000131174	0.444209
ENSG00000173660	ENSG00000167863	0.444198
ENSG00000171135	ENSG00000105171	0.444189
ENSG00000178741	ENSG00000241837	0.444159
ENSG00000162511	ENSG00000158869	0.444117
ENSG00000159176	ENSG00000133392	0.44407
ENSG00000169020	ENSG00000127540	0.444069
ENSG00000108821	ENSG00000035862	0.444064
ENSG00000163636	ENSG00000013275	0.443969
ENSG00000197756	ENSG00000145592	0.443965
ENSG00000087884	ENSG00000174407	0.443931
ENSG00000262814	ENSG00000250479	0.443929
ENSG00000128654	ENSG00000169021	0.443917
ENSG00000137970	ENSG00000244398	0.4439
ENSG00000144713	ENSG00000138326	0.443898
ENSG00000135940	ENSG00000165264	0.443877
ENSG00000114023	ENSG00000004779	0.443717
ENSG00000177600	ENSG00000137818	0.44369
ENSG00000120053	ENSG00000152234	0.443688
ENSG00000138356	ENSG00000249307	0.443598
ENSG00000173369	ENSG00000124491	0.443489
ENSG00000162733	ENSG00000106823	0.443447
ENSG00000127184	ENSG00000184752	0.44344
ENSG00000248333	ENSG00000125817	0.443376
ENSG00000197756	ENSG00000149806	0.443337
ENSG00000053372	ENSG00000145194	0.443334
ENSG00000134716	ENSG00000073711	0.443331
ENSG00000020181	ENSG00000187244	0.44333
ENSG00000145592	ENSG00000177600	0.443323
ENSG00000119013	ENSG00000178127	0.443256
ENSG00000076555	ENSG00000197299	0.44325
ENSG00000023228	ENSG00000140740	0.443209
ENSG00000185641	ENSG00000214485	0.443197
ENSG00000185298	ENSG00000100029	0.443173
ENSG00000065675	ENSG00000186628	0.443157
ENSG00000117118	ENSG00000176340	0.443146
ENSG00000163884	ENSG00000150347	0.443084
ENSG00000172458	ENSG00000166123	0.443083
ENSG00000119013	ENSG00000110717	0.443075
ENSG00000171490	ENSG00000275700	0.443073
ENSG00000145494	ENSG00000119705	0.443053
ENSG00000169020	ENSG00000189043	0.443046
ENSG00000169020	ENSG00000186010	0.443019
ENSG00000131143	ENSG00000170906	0.442992
ENSG00000115307	ENSG00000174744	0.442947
ENSG00000140416	ENSG00000180209	0.442928
ENSG00000049883	ENSG00000178460	0.442913
ENSG00000161281	ENSG00000147123	0.442876
ENSG00000116459	ENSG00000166902	0.442851
ENSG00000143106	ENSG00000147687	0.442787
ENSG00000135940	ENSG00000065518	0.442774
ENSG00000186010	ENSG00000250479	0.442672
ENSG00000175110	ENSG00000154719	0.44265
ENSG00000111639	ENSG00000198258	0.442562
ENSG00000164896	ENSG00000110011	0.442543
ENSG00000204713	ENSG00000105447	0.442489
ENSG00000104979	ENSG00000125743	0.442488
ENSG00000096060	ENSG00000267653	0.442486
ENSG00000177192	ENSG00000100029	0.44245
ENSG00000118298	ENSG00000125166	0.44245
ENSG00000164405	ENSG00000173915	0.442441
ENSG00000242299	ENSG00000218227	0.442392
ENSG00000113460	ENSG00000198042	0.442374
ENSG00000158864	ENSG00000140740	0.442325
ENSG00000148450	ENSG00000166136	0.442289
ENSG00000176407	ENSG00000119004	0.442254
ENSG00000145494	ENSG00000131143	0.442213
ENSG00000247077	ENSG00000105447	0.442207
ENSG00000105171	ENSG00000102078	0.442169
ENSG00000105640	ENSG00000105372	0.442166
ENSG00000126882	ENSG00000283662	0.442159
ENSG00000065183	ENSG00000163811	0.442145
ENSG00000114391	ENSG00000110700	0.442126
ENSG00000127184	ENSG00000167283	0.442079
ENSG00000130635	ENSG00000129009	0.442061
ENSG00000187193	ENSG00000185105	0.441983
ENSG00000144596	ENSG00000126882	0.441961
ENSG00000117118	ENSG00000119421	0.441944
ENSG00000114767	ENSG00000049656	0.441934
ENSG00000155438	ENSG00000109917	0.441923
ENSG00000149806	ENSG00000172809	0.441882
ENSG00000107779	ENSG00000283662	0.441873
ENSG00000181092	ENSG00000056998	0.441865
ENSG00000122786	ENSG00000131171	0.441858
ENSG00000163938	ENSG00000177192	0.441847
ENSG00000117118	ENSG00000178982	0.441844
ENSG00000169347	ENSG00000168928	0.441842
ENSG00000142973	ENSG00000267653	0.441825
ENSG00000106153	ENSG00000241468	0.441807
ENSG00000149806	ENSG00000130255	0.441796
ENSG00000086504	ENSG00000183978	0.441786
ENSG00000167792	ENSG00000131143	0.441785
ENSG00000091483	ENSG00000169021	0.441763
ENSG00000072756	ENSG00000197498	0.44176
ENSG00000204287	ENSG00000231389	0.441759
ENSG00000135766	ENSG00000197299	0.441725
ENSG00000167123	ENSG00000108821	0.441686
ENSG00000096060	ENSG00000130592	0.441668
ENSG00000142937	ENSG00000177600	0.441588
ENSG00000261236	ENSG00000167775	0.441559
ENSG00000173436	ENSG00000213619	0.441552
ENSG00000263266	ENSG00000178464	0.441527
ENSG00000117000	ENSG00000156875	0.441526
ENSG00000126067	ENSG00000106588	0.441501
ENSG00000127540	ENSG00000170906	0.441485
ENSG00000127884	ENSG00000089220	0.441477
ENSG00000184076	ENSG00000100348	0.441454
ENSG00000091483	ENSG00000163541	0.44145
ENSG00000142789	ENSG00000168925	0.441444
ENSG00000168818	ENSG00000113734	0.441432
ENSG00000160808	ENSG00000134020	0.441425
ENSG00000181991	ENSG00000167862	0.441423
ENSG00000135940	ENSG00000090266	0.441419
ENSG00000117118	ENSG00000165264	0.441413
ENSG00000167114	ENSG00000130810	0.441399
ENSG00000241506	ENSG00000229638	0.441376
ENSG00000110717	ENSG00000004779	0.441362
ENSG00000167283	ENSG00000178982	0.441338
ENSG00000123384	ENSG00000035862	0.441328
ENSG00000172428	ENSG00000124172	0.441298
ENSG00000119013	ENSG00000178741	0.441284
ENSG00000131143	ENSG00000099795	0.441256
ENSG00000110717	ENSG00000250479	0.441198
ENSG00000148450	ENSG00000186010	0.441196
ENSG00000187715	ENSG00000092529	0.441156
ENSG00000196449	ENSG00000115946	0.441134
ENSG00000004399	ENSG00000024422	0.441114
ENSG00000173915	ENSG00000154723	0.441022
ENSG00000112578	ENSG00000136908	0.441006
ENSG00000166033	ENSG00000142173	0.440995
ENSG00000178397	ENSG00000267557	0.440994
ENSG00000173269	ENSG00000149564	0.440954
ENSG00000062485	ENSG00000185100	0.440908
ENSG00000213619	ENSG00000099624	0.440861
ENSG00000117118	ENSG00000130414	0.440854
ENSG00000189043	ENSG00000173915	0.440848
ENSG00000241553	ENSG00000109854	0.440786
ENSG00000176014	ENSG00000167460	0.44074
ENSG00000235263	ENSG00000096060	0.440735
ENSG00000175467	ENSG00000130706	0.440733
ENSG00000065183	ENSG00000112578	0.440722
ENSG00000217027	ENSG00000234782	0.440716
ENSG00000160808	ENSG00000125166	0.440695
ENSG00000142973	ENSG00000249307	0.440637
ENSG00000149357	ENSG00000183978	0.440625
ENSG00000183648	ENSG00000131174	0.440582
ENSG00000172428	ENSG00000174547	0.440576
ENSG00000141873	ENSG00000100294	0.440574
ENSG00000127184	ENSG00000099795	0.440567
ENSG00000175467	ENSG00000065000	0.440546
ENSG00000078295	ENSG00000134769	0.440515
ENSG00000124743	ENSG00000283662	0.440465
ENSG00000167283	ENSG00000184076	0.440452
ENSG00000131469	ENSG00000241343	0.440411
ENSG00000160741	ENSG00000096070	0.44041
ENSG00000229638	ENSG00000183199	0.440405
ENSG00000166136	ENSG00000156411	0.440396
ENSG00000114767	ENSG00000184162	0.440388
ENSG00000184371	ENSG00000163565	0.440318
ENSG00000163541	ENSG00000119013	0.440308
ENSG00000161970	ENSG00000131469	0.440302
ENSG00000117118	ENSG00000152234	0.440289
ENSG00000155438	ENSG00000113460	0.440287
ENSG00000065183	ENSG00000198231	0.440271
ENSG00000014641	ENSG00000154518	0.440235
ENSG00000163170	ENSG00000135940	0.440234
ENSG00000156860	ENSG00000158545	0.440212
ENSG00000172115	ENSG00000120053	0.440186
ENSG00000110717	ENSG00000147123	0.440155
ENSG00000244398	ENSG00000230629	0.440095
ENSG00000115946	ENSG00000108829	0.440061
ENSG00000168477	ENSG00000090006	0.440033
ENSG00000115946	ENSG00000072756	0.44002
ENSG00000114391	ENSG00000109475	0.439979
ENSG00000076706	ENSG00000196924	0.439926
ENSG00000065618	ENSG00000186847	0.43992
ENSG00000159377	ENSG00000008018	0.439831
ENSG00000169021	ENSG00000241837	0.439825
ENSG00000092969	ENSG00000096060	0.439818
ENSG00000197756	ENSG00000108298	0.439813
ENSG00000234782	ENSG00000139239	0.439808
ENSG00000156467	ENSG00000126267	0.439798
ENSG00000163541	ENSG00000159199	0.439794
ENSG00000128654	ENSG00000172115	0.439786
ENSG00000173221	ENSG00000164591	0.439778
ENSG00000149806	ENSG00000083845	0.439765
ENSG00000165629	ENSG00000154723	0.439725
ENSG00000179115	ENSG00000105447	0.439606
ENSG00000049656	ENSG00000037897	0.439505
ENSG00000182154	ENSG00000167863	0.439484
ENSG00000214736	ENSG00000183978	0.439472
ENSG00000049883	ENSG00000168803	0.439455
ENSG00000164163	ENSG00000107937	0.439413
ENSG00000156467	ENSG00000140990	0.439348
ENSG00000108671	ENSG00000013275	0.439347
ENSG00000129009	ENSG00000142156	0.439342
ENSG00000267855	ENSG00000147123	0.439317
ENSG00000186687	ENSG00000213463	0.439247
ENSG00000143520	ENSG00000188508	0.439235
ENSG00000165025	ENSG00000160255	0.439216
ENSG00000049656	ENSG00000227057	0.439204
ENSG00000143119	ENSG00000133800	0.43919
ENSG00000065183	ENSG00000128050	0.439186
ENSG00000070047	ENSG00000272333	0.439172
ENSG00000130770	ENSG00000177752	0.439169
ENSG00000065183	ENSG00000037897	0.439153
ENSG00000140990	ENSG00000178982	0.439135
ENSG00000096060	ENSG00000122861	0.439135
ENSG00000118245	ENSG00000122304	0.439133
ENSG00000146066	ENSG00000125652	0.439124
ENSG00000107796	ENSG00000133392	0.439084
ENSG00000152234	ENSG00000241837	0.439029
ENSG00000145194	ENSG00000107937	0.438987
ENSG00000179091	ENSG00000099624	0.438969
ENSG00000145194	ENSG00000134001	0.438931
ENSG00000099624	ENSG00000178982	0.438916
ENSG00000117984	ENSG00000130706	0.438887
ENSG00000136942	ENSG00000170889	0.438878
ENSG00000116459	ENSG00000112695	0.438872
ENSG00000186687	ENSG00000087299	0.438869
ENSG00000158158	ENSG00000283662	0.438865
ENSG00000117118	ENSG00000131828	0.438859
ENSG00000196363	ENSG00000184162	0.438845
ENSG00000115233	ENSG00000108344	0.438806
ENSG00000135521	ENSG00000141076	0.438781
ENSG00000218426	ENSG00000234782	0.438757
ENSG00000137038	ENSG00000183978	0.438721
ENSG00000152464	ENSG00000100084	0.438719
ENSG00000265808	ENSG00000186628	0.438717
ENSG00000139180	ENSG00000154723	0.438717
ENSG00000163833	ENSG00000154122	0.438714
ENSG00000110717	ENSG00000167863	0.438683
ENSG00000109534	ENSG00000164934	0.43868
ENSG00000116459	ENSG00000154518	0.438675
ENSG00000115286	ENSG00000167815	0.43867
ENSG00000117118	ENSG00000010256	0.438669
ENSG00000173372	ENSG00000110077	0.438668
ENSG00000173660	ENSG00000131143	0.438601
ENSG00000134769	ENSG00000129675	0.438586
ENSG00000176340	ENSG00000170906	0.438574
ENSG00000130414	ENSG00000104325	0.438557
ENSG00000116171	ENSG00000106049	0.438483
ENSG00000261236	ENSG00000167962	0.438466
ENSG00000165264	ENSG00000099795	0.438419
ENSG00000213619	ENSG00000167792	0.438401
ENSG00000161970	ENSG00000241343	0.438329
ENSG00000110717	ENSG00000126267	0.438293
ENSG00000163833	ENSG00000148660	0.438266
ENSG00000119013	ENSG00000126267	0.438252
ENSG00000248487	ENSG00000100321	0.438175
ENSG00000005471	ENSG00000166123	0.438131
ENSG00000143119	ENSG00000158869	0.438124
ENSG00000261614	ENSG00000224631	0.438122
ENSG00000183648	ENSG00000159199	0.438117
ENSG00000196449	ENSG00000137074	0.438073
ENSG00000198841	ENSG00000132467	0.438063
ENSG00000134248	ENSG00000166902	0.438063
ENSG00000134697	ENSG00000145194	0.438002
ENSG00000162244	ENSG00000142541	0.438001
ENSG00000158158	ENSG00000186628	0.43798
ENSG00000139239	ENSG00000263266	0.437921
ENSG00000187715	ENSG00000091482	0.437895
ENSG00000162511	ENSG00000136167	0.437884
ENSG00000140990	ENSG00000131174	0.437879
ENSG00000131143	ENSG00000099624	0.437774
ENSG00000120053	ENSG00000169021	0.437758
ENSG00000112578	ENSG00000080608	0.437743
ENSG00000126882	ENSG00000186628	0.437727
ENSG00000233476	ENSG00000196205	0.437714
ENSG00000114023	ENSG00000104325	0.437675
ENSG00000065183	ENSG00000134001	0.437671
ENSG00000213178	ENSG00000234782	0.437664
ENSG00000091483	ENSG00000165629	0.437654
ENSG00000197451	ENSG00000177192	0.437626
ENSG00000154122	ENSG00000134769	0.437557
ENSG00000184207	ENSG00000099624	0.437545
ENSG00000161281	ENSG00000125356	0.437534
ENSG00000197756	ENSG00000144713	0.437524
ENSG00000229638	ENSG00000213442	0.437516
ENSG00000176340	ENSG00000178741	0.437515
ENSG00000162244	ENSG00000063177	0.437499
ENSG00000166902	ENSG00000184076	0.437474
ENSG00000156411	ENSG00000250479	0.437462
ENSG00000196177	ENSG00000125166	0.437395
ENSG00000198919	ENSG00000049883	0.437391
ENSG00000155438	ENSG00000254093	0.437331
ENSG00000099381	ENSG00000197483	0.43733
ENSG00000197958	ENSG00000177600	0.437324
ENSG00000120820	ENSG00000129009	0.437312
ENSG00000163170	ENSG00000127184	0.437247
ENSG00000213699	ENSG00000146842	0.437237
ENSG00000096060	ENSG00000107036	0.437237
ENSG00000111845	ENSG00000198042	0.43718
ENSG00000159352	ENSG00000111667	0.437161
ENSG00000148840	ENSG00000064932	0.437102
ENSG00000106263	ENSG00000196497	0.437102
ENSG00000173221	ENSG00000011638	0.437004
ENSG00000152464	ENSG00000185298	0.436984
ENSG00000159189	ENSG00000177575	0.43695
ENSG00000145194	ENSG00000130810	0.436913
ENSG00000107937	ENSG00000148843	0.436906
ENSG00000154518	ENSG00000104325	0.436865
ENSG00000229638	ENSG00000146677	0.436804
ENSG00000173660	ENSG00000164919	0.436775
ENSG00000132313	ENSG00000141026	0.43673
ENSG00000124614	ENSG00000170889	0.43666
ENSG00000205678	ENSG00000136404	0.436657
ENSG00000185359	ENSG00000130706	0.436625
ENSG00000214485	ENSG00000242071	0.436614
ENSG00000162244	ENSG00000083845	0.436589
ENSG00000178464	ENSG00000230629	0.436579
ENSG00000136521	ENSG00000167283	0.43657
ENSG00000189043	ENSG00000165264	0.436524
ENSG00000182154	ENSG00000110717	0.436489
ENSG00000010256	ENSG00000004779	0.436477
ENSG00000170445	ENSG00000099341	0.436471
ENSG00000132467	ENSG00000107937	0.43646
ENSG00000177192	ENSG00000181026	0.436447
ENSG00000140990	ENSG00000267855	0.436433
ENSG00000260398	ENSG00000092529	0.436424
ENSG00000158864	ENSG00000146701	0.436423
ENSG00000164405	ENSG00000156411	0.436408
ENSG00000162733	ENSG00000166147	0.436393
ENSG00000154518	ENSG00000114023	0.436363
ENSG00000109475	ENSG00000241343	0.436348
ENSG00000134324	ENSG00000151726	0.436289
ENSG00000135940	ENSG00000184752	0.436287
ENSG00000110717	ENSG00000184752	0.436268
ENSG00000114391	ENSG00000136942	0.43623
ENSG00000112996	ENSG00000160439	0.436219
ENSG00000189043	ENSG00000154723	0.436217
ENSG00000090266	ENSG00000164919	0.436201
ENSG00000182899	ENSG00000129824	0.436192
ENSG00000163541	ENSG00000132305	0.436135
ENSG00000178896	ENSG00000179115	0.436127
ENSG00000228929	ENSG00000234797	0.436111
ENSG00000145592	ENSG00000125691	0.436105
ENSG00000073711	ENSG00000260398	0.4361
ENSG00000130414	ENSG00000197448	0.436076
ENSG00000168291	ENSG00000152234	0.436066
ENSG00000062582	ENSG00000172366	0.436058
ENSG00000134686	ENSG00000144061	0.436021
ENSG00000278615	ENSG00000131467	0.435999
ENSG00000136908	ENSG00000077463	0.435999
ENSG00000189043	ENSG00000156411	0.435979
ENSG00000123384	ENSG00000142173	0.435975
ENSG00000141933	ENSG00000171222	0.43597
ENSG00000174886	ENSG00000186010	0.435866
ENSG00000182326	ENSG00000159403	0.435863
ENSG00000179091	ENSG00000178982	0.435855
ENSG00000213553	ENSG00000229119	0.435846
ENSG00000131143	ENSG00000250479	0.435845
ENSG00000242071	ENSG00000224631	0.4358
ENSG00000065518	ENSG00000167863	0.435792
ENSG00000136521	ENSG00000119421	0.435738
ENSG00000071967	ENSG00000118762	0.435736
ENSG00000178372	ENSG00000167768	0.43572
ENSG00000090263	ENSG00000148450	0.43572
ENSG00000132963	ENSG00000100902	0.435709
ENSG00000143369	ENSG00000142173	0.435687
ENSG00000011638	ENSG00000099341	0.435666
ENSG00000108298	ENSG00000063177	0.435647
ENSG00000263266	ENSG00000232472	0.43562
ENSG00000213619	ENSG00000167283	0.435615
ENSG00000135940	ENSG00000145494	0.435541
ENSG00000167768	ENSG00000105141	0.435519
ENSG00000270629	ENSG00000271383	0.435498
ENSG00000128654	ENSG00000112996	0.435447
ENSG00000177192	ENSG00000160214	0.435422
ENSG00000134697	ENSG00000160208	0.435416
ENSG00000260314	ENSG00000110077	0.435389
ENSG00000173369	ENSG00000177575	0.435385
ENSG00000007080	ENSG00000130724	0.435358
ENSG00000178896	ENSG00000100294	0.435294
ENSG00000213619	ENSG00000184752	0.435284
ENSG00000166902	ENSG00000136463	0.435258
ENSG00000119013	ENSG00000010256	0.435169
ENSG00000164587	ENSG00000229117	0.435166
ENSG00000065183	ENSG00000159131	0.435159
ENSG00000137818	ENSG00000131469	0.435151
ENSG00000137462	ENSG00000155926	0.435142
ENSG00000163636	ENSG00000106588	0.435124
ENSG00000144713	ENSG00000125691	0.435123
ENSG00000162688	ENSG00000161960	0.435113
ENSG00000145194	ENSG00000109917	0.435112
ENSG00000127948	ENSG00000187193	0.4351
ENSG00000145494	ENSG00000156411	0.435096
ENSG00000126067	ENSG00000159377	0.435059
ENSG00000169020	ENSG00000145494	0.435039
ENSG00000062650	ENSG00000159082	0.435037
ENSG00000159176	ENSG00000131471	0.435034
ENSG00000134686	ENSG00000101892	0.434964
ENSG00000197756	ENSG00000130255	0.434957
ENSG00000229638	ENSG00000230207	0.434945
ENSG00000155438	ENSG00000072756	0.434944
ENSG00000065518	ENSG00000178741	0.434936
ENSG00000114391	ENSG00000125691	0.434928
ENSG00000283787	ENSG00000185271	0.434915
ENSG00000114391	ENSG00000198034	0.434911
ENSG00000167526	ENSG00000115268	0.434906
ENSG00000173372	ENSG00000169413	0.434867
ENSG00000198919	ENSG00000103126	0.434849
ENSG00000162244	ENSG00000142534	0.434781
ENSG00000065183	ENSG00000142207	0.434751
ENSG00000122367	ENSG00000184343	0.434748
ENSG00000107874	ENSG00000127445	0.434737
ENSG00000114767	ENSG00000107937	0.434733
ENSG00000062650	ENSG00000139697	0.43473
ENSG00000179152	ENSG00000186628	0.434716
ENSG00000247828	ENSG00000075336	0.434697
ENSG00000229638	ENSG00000224631	0.434689
ENSG00000213619	ENSG00000184983	0.43468
ENSG00000181524	ENSG00000178464	0.434618
ENSG00000156482	ENSG00000172809	0.434603
ENSG00000106153	ENSG00000186010	0.434597
ENSG00000156467	ENSG00000213619	0.434585
ENSG00000213741	ENSG00000171858	0.434566
ENSG00000004779	ENSG00000186010	0.43456
ENSG00000234797	ENSG00000230629	0.434556
ENSG00000065183	ENSG00000005100	0.434523
ENSG00000168477	ENSG00000142156	0.434496
ENSG00000053372	ENSG00000136908	0.434454
ENSG00000134248	ENSG00000004779	0.43445
ENSG00000142789	ENSG00000168928	0.434444
ENSG00000140682	ENSG00000167460	0.434436
ENSG00000130810	ENSG00000142544	0.434425
ENSG00000116285	ENSG00000143878	0.434408
ENSG00000107372	ENSG00000269374	0.43439
ENSG00000185847	ENSG00000105048	0.434376
ENSG00000196449	ENSG00000155438	0.434341
ENSG00000082153	ENSG00000124120	0.434333
ENSG00000163584	ENSG00000125977	0.43433
ENSG00000189043	ENSG00000178127	0.434321
ENSG00000131495	ENSG00000183648	0.434275
ENSG00000172115	ENSG00000169021	0.434268
ENSG00000145494	ENSG00000125356	0.434251
ENSG00000173744	ENSG00000174780	0.434228
ENSG00000173163	ENSG00000120509	0.434199
ENSG00000214097	ENSG00000147166	0.434164
ENSG00000145194	ENSG00000108433	0.434158
ENSG00000115946	ENSG00000085415	0.434139
ENSG00000087191	ENSG00000130706	0.434134
ENSG00000152689	ENSG00000124701	0.434132
ENSG00000159352	ENSG00000130706	0.434094
ENSG00000132305	ENSG00000139180	0.434092
ENSG00000132313	ENSG00000119421	0.433992
ENSG00000053372	ENSG00000247077	0.433971
ENSG00000165264	ENSG00000178741	0.433902
ENSG00000096060	ENSG00000110042	0.433902
ENSG00000171793	ENSG00000148843	0.433897
ENSG00000212802	ENSG00000213442	0.433893
ENSG00000171793	ENSG00000114767	0.433882
ENSG00000182774	ENSG00000142541	0.433878
ENSG00000073711	ENSG00000226306	0.433862
ENSG00000218175	ENSG00000236552	0.43381
ENSG00000242299	ENSG00000236552	0.433804
ENSG00000166441	ENSG00000142534	0.433764
ENSG00000265808	ENSG00000092203	0.433709
ENSG00000119013	ENSG00000090266	0.433694
ENSG00000129084	ENSG00000041357	0.433675
ENSG00000155438	ENSG00000137074	0.433674
ENSG00000124614	ENSG00000182774	0.433648
ENSG00000162244	ENSG00000105372	0.433636
ENSG00000234797	ENSG00000178464	0.433624
ENSG00000196449	ENSG00000184162	0.433596
ENSG00000204209	ENSG00000161956	0.433568
ENSG00000164919	ENSG00000165264	0.433564
ENSG00000165629	ENSG00000139180	0.433543
ENSG00000163517	ENSG00000136404	0.433484
ENSG00000213553	ENSG00000218175	0.433413
ENSG00000218175	ENSG00000224631	0.433382
ENSG00000115221	ENSG00000073711	0.43333
ENSG00000160714	ENSG00000134453	0.433319
ENSG00000198042	ENSG00000165732	0.433303
ENSG00000127838	ENSG00000164896	0.433301
ENSG00000091483	ENSG00000139180	0.433297
ENSG00000143374	ENSG00000215039	0.433286
ENSG00000168874	ENSG00000127334	0.433263
ENSG00000143119	ENSG00000143226	0.433262
ENSG00000135940	ENSG00000186010	0.433255
ENSG00000173660	ENSG00000156411	0.433239
ENSG00000228929	ENSG00000242299	0.433231
ENSG00000169908	ENSG00000164741	0.43323
ENSG00000134253	ENSG00000027697	0.433208
ENSG00000062650	ENSG00000089234	0.4332
ENSG00000226396	ENSG00000224114	0.433186
ENSG00000177954	ENSG00000114391	0.433159
ENSG00000164543	ENSG00000139531	0.433157
ENSG00000164237	ENSG00000107954	0.433145
ENSG00000134001	ENSG00000159131	0.433137
ENSG00000165732	ENSG00000062716	0.433134
ENSG00000186187	ENSG00000185105	0.433118
ENSG00000124614	ENSG00000171858	0.433107
ENSG00000168542	ENSG00000204262	0.433081
ENSG00000119421	ENSG00000204370	0.433074
ENSG00000173141	ENSG00000127445	0.433042
ENSG00000127540	ENSG00000126267	0.433004
ENSG00000148450	ENSG00000151366	0.432986
ENSG00000167283	ENSG00000139180	0.432972
ENSG00000163170	ENSG00000126267	0.432957
ENSG00000108679	ENSG00000179954	0.432951
ENSG00000126267	ENSG00000154723	0.432932
ENSG00000177192	ENSG00000160193	0.432903
ENSG00000159352	ENSG00000175166	0.432804
ENSG00000198841	ENSG00000137074	0.43277
ENSG00000159189	ENSG00000134516	0.432769
ENSG00000091483	ENSG00000108528	0.432767
ENSG00000260398	ENSG00000129675	0.43275
ENSG00000109475	ENSG00000130255	0.432716
ENSG00000166226	ENSG00000085415	0.432712
ENSG00000071082	ENSG00000131469	0.432683
ENSG00000119013	ENSG00000139180	0.432674
ENSG00000167283	ENSG00000159199	0.432669
ENSG00000177954	ENSG00000164587	0.432646
ENSG00000087884	ENSG00000187109	0.432645
ENSG00000228205	ENSG00000139239	0.432604
ENSG00000213619	ENSG00000140990	0.432586
ENSG00000139180	ENSG00000110955	0.43254
ENSG00000128654	ENSG00000112695	0.432536
ENSG00000197102	ENSG00000105357	0.432486
ENSG00000115268	ENSG00000063177	0.432455
ENSG00000124701	ENSG00000128585	0.432437
ENSG00000119280	ENSG00000075643	0.432419
ENSG00000146677	ENSG00000139239	0.432412
ENSG00000182774	ENSG00000108298	0.432372
ENSG00000135940	ENSG00000154723	0.432368
ENSG00000101216	ENSG00000160193	0.43236
ENSG00000100462	ENSG00000108883	0.432333
ENSG00000123384	ENSG00000142156	0.432328
ENSG00000196497	ENSG00000131653	0.432303
ENSG00000172809	ENSG00000115268	0.432301
ENSG00000183648	ENSG00000186010	0.432288
ENSG00000134684	ENSG00000125977	0.432287
ENSG00000112306	ENSG00000110700	0.43227
ENSG00000138326	ENSG00000198034	0.432235
ENSG00000184983	ENSG00000131174	0.432205
ENSG00000112578	ENSG00000160214	0.43219
ENSG00000137133	ENSG00000125445	0.432189
ENSG00000135046	ENSG00000035862	0.432188
ENSG00000105974	ENSG00000024422	0.432183
ENSG00000087884	ENSG00000156885	0.432158
ENSG00000265808	ENSG00000163833	0.432126
ENSG00000198242	ENSG00000172809	0.43211
ENSG00000155438	ENSG00000166226	0.432086
ENSG00000164692	ENSG00000166482	0.43205
ENSG00000145494	ENSG00000250479	0.432024
ENSG00000119421	ENSG00000136463	0.432017
ENSG00000145920	ENSG00000155980	0.432005
ENSG00000124532	ENSG00000213463	0.432
ENSG00000166226	ENSG00000159131	0.431967
ENSG00000242299	ENSG00000212802	0.431966
ENSG00000159173	ENSG00000173991	0.43195
ENSG00000004779	ENSG00000184983	0.431936
ENSG00000115946	ENSG00000141076	0.431889
ENSG00000145592	ENSG00000161970	0.431861
ENSG00000179091	ENSG00000167969	0.431855
ENSG00000107581	ENSG00000109111	0.43185
ENSG00000152137	ENSG00000213144	0.431826
ENSG00000175073	ENSG00000120063	0.431791
ENSG00000136942	ENSG00000182774	0.431783
ENSG00000047457	ENSG00000159403	0.431752
ENSG00000132423	ENSG00000119421	0.431749
ENSG00000127184	ENSG00000250479	0.431746
ENSG00000155438	ENSG00000089195	0.4317
ENSG00000165629	ENSG00000110955	0.43168
ENSG00000115145	ENSG00000100580	0.431677
ENSG00000269293	ENSG00000127540	0.431669
ENSG00000145741	ENSG00000147604	0.431668
ENSG00000167792	ENSG00000159199	0.431645
ENSG00000131495	ENSG00000141552	0.43161
ENSG00000136908	ENSG00000179115	0.43159
ENSG00000136813	ENSG00000141452	0.431588
ENSG00000166166	ENSG00000141378	0.43157
ENSG00000144867	ENSG00000145194	0.431552
ENSG00000142937	ENSG00000109475	0.431515
ENSG00000196449	ENSG00000129460	0.431503
ENSG00000182154	ENSG00000183648	0.431499
ENSG00000106153	ENSG00000184076	0.431485
ENSG00000249307	ENSG00000149968	0.431484
ENSG00000132305	ENSG00000151729	0.43147
ENSG00000146809	ENSG00000102683	0.431469
ENSG00000149100	ENSG00000128789	0.431467
ENSG00000227057	ENSG00000184162	0.431377
ENSG00000176340	ENSG00000131174	0.431376
ENSG00000148291	ENSG00000102030	0.431362
ENSG00000117395	ENSG00000125977	0.431345
ENSG00000149357	ENSG00000173141	0.43134
ENSG00000106588	ENSG00000161057	0.431279
ENSG00000005471	ENSG00000078814	0.431272
ENSG00000105171	ENSG00000099341	0.431225
ENSG00000167962	ENSG00000184216	0.431179
ENSG00000168477	ENSG00000142173	0.431161
ENSG00000155438	ENSG00000185238	0.431143
ENSG00000179091	ENSG00000262814	0.431128
ENSG00000227057	ENSG00000100029	0.431125
ENSG00000136271	ENSG00000105447	0.431078
ENSG00000197223	ENSG00000147592	0.431
ENSG00000043093	ENSG00000122861	0.430985
ENSG00000124702	ENSG00000175826	0.430971
ENSG00000117118	ENSG00000091483	0.430937
ENSG00000167768	ENSG00000134765	0.430928
ENSG00000185641	ENSG00000263266	0.430922
ENSG00000152689	ENSG00000137872	0.430915
ENSG00000120053	ENSG00000110955	0.430901
ENSG00000161016	ENSG00000233927	0.430881
[truncated: 8,000 more rows]
