# Supplementary material for: Gene co-expression networks reveal sex-biased differences in musculoskeletal ageing
Source: Front Aging. 2024 Sep 18;5:1469479. doi: 10.3389/fragi.2024.1469479 (PMC11445131; doi:10.3389/fragi.2024.1469479)
Supplement: Supplementary file 1 [file DataSheet1.zip › SupplMat1/Female_Elderly.csv]

ENSG00000163209	ENSG00000171401	0.635428
ENSG00000244734	ENSG00000188536	0.619673
ENSG00000159189	ENSG00000173369	0.617244
ENSG00000164405	ENSG00000164919	0.611361
ENSG00000275896	ENSG00000169347	0.608486
ENSG00000189043	ENSG00000164919	0.607812
ENSG00000219073	ENSG00000142789	0.596294
ENSG00000219073	ENSG00000158516	0.592446
ENSG00000219073	ENSG00000137392	0.591975
ENSG00000142789	ENSG00000158516	0.589918
ENSG00000129204	ENSG00000262855	0.58948
ENSG00000137392	ENSG00000204983	0.589371
ENSG00000169020	ENSG00000125356	0.588722
ENSG00000066923	ENSG00000213413	0.584174
ENSG00000164405	ENSG00000189043	0.583886
ENSG00000127184	ENSG00000164919	0.583209
ENSG00000173372	ENSG00000173369	0.581812
ENSG00000164919	ENSG00000176340	0.581445
ENSG00000243302	ENSG00000230715	0.580075
ENSG00000142937	ENSG00000147604	0.579906
ENSG00000219073	ENSG00000275896	0.579902
ENSG00000170477	ENSG00000171401	0.579791
ENSG00000213619	ENSG00000159199	0.579674
ENSG00000142789	ENSG00000137392	0.579281
ENSG00000204983	ENSG00000175535	0.579233
ENSG00000129744	ENSG00000129749	0.578561
ENSG00000219073	ENSG00000169347	0.57819
ENSG00000145592	ENSG00000241343	0.576824
ENSG00000115386	ENSG00000169347	0.57676
ENSG00000137392	ENSG00000158516	0.575604
ENSG00000168878	ENSG00000185303	0.5725
ENSG00000168878	ENSG00000122852	0.570885
ENSG00000143252	ENSG00000091140	0.570639
ENSG00000159176	ENSG00000107796	0.569942
ENSG00000137392	ENSG00000175535	0.569817
ENSG00000137392	ENSG00000275896	0.569706
ENSG00000197756	ENSG00000172809	0.569689
ENSG00000168878	ENSG00000168484	0.569162
ENSG00000169347	ENSG00000168928	0.568681
ENSG00000115386	ENSG00000204983	0.567278
ENSG00000142789	ENSG00000204983	0.566891
ENSG00000182774	ENSG00000161970	0.564687
ENSG00000163209	ENSG00000170477	0.564609
ENSG00000164405	ENSG00000125356	0.564029
ENSG00000119013	ENSG00000189043	0.563942
ENSG00000142789	ENSG00000275896	0.563875
ENSG00000108883	ENSG00000185359	0.562586
ENSG00000115386	ENSG00000275896	0.562426
ENSG00000122367	ENSG00000149136	0.56208
ENSG00000204983	ENSG00000169347	0.561338
ENSG00000219073	ENSG00000204983	0.559935
ENSG00000159199	ENSG00000154723	0.559772
ENSG00000101182	ENSG00000130706	0.559607
ENSG00000244682	ENSG00000225217	0.55951
ENSG00000127184	ENSG00000131174	0.559262
ENSG00000275896	ENSG00000168928	0.559241
ENSG00000185201	ENSG00000142089	0.557562
ENSG00000143536	ENSG00000163209	0.557379
ENSG00000158516	ENSG00000169347	0.557188
ENSG00000162438	ENSG00000168925	0.556762
ENSG00000135940	ENSG00000127184	0.55613
ENSG00000154518	ENSG00000152234	0.556104
ENSG00000164405	ENSG00000127540	0.556051
ENSG00000127184	ENSG00000183648	0.555179
ENSG00000163541	ENSG00000119421	0.554922
ENSG00000103064	ENSG00000279649	0.554712
ENSG00000142937	ENSG00000182774	0.554492
ENSG00000170417	ENSG00000122367	0.554147
ENSG00000142789	ENSG00000175535	0.553671
ENSG00000219073	ENSG00000168928	0.553205
ENSG00000140990	ENSG00000127540	0.553132
ENSG00000149136	ENSG00000275700	0.552858
ENSG00000167768	ENSG00000186847	0.552529
ENSG00000219073	ENSG00000175535	0.552459
ENSG00000158516	ENSG00000275896	0.551355
ENSG00000019582	ENSG00000204287	0.551274
ENSG00000019582	ENSG00000231389	0.549742
ENSG00000117054	ENSG00000136143	0.547143
ENSG00000168542	ENSG00000164692	0.547035
ENSG00000186081	ENSG00000186847	0.546838
ENSG00000142789	ENSG00000169347	0.54645
ENSG00000164919	ENSG00000125356	0.546438
ENSG00000165264	ENSG00000213619	0.546431
ENSG00000010256	ENSG00000159199	0.546426
ENSG00000019582	ENSG00000196126	0.545353
ENSG00000234337	ENSG00000268034	0.544828
ENSG00000158516	ENSG00000168925	0.54439
ENSG00000187715	ENSG00000171033	0.544068
ENSG00000149136	ENSG00000167962	0.543953
ENSG00000117054	ENSG00000125166	0.543798
ENSG00000154518	ENSG00000159199	0.542579
ENSG00000073711	ENSG00000171033	0.542406
ENSG00000214097	ENSG00000236208	0.542388
ENSG00000137392	ENSG00000170890	0.542387
ENSG00000135940	ENSG00000127540	0.542198
ENSG00000167792	ENSG00000159199	0.541703
ENSG00000135940	ENSG00000176340	0.541693
ENSG00000158516	ENSG00000168928	0.541481
ENSG00000143536	ENSG00000171401	0.541173
ENSG00000189043	ENSG00000176340	0.541004
ENSG00000213619	ENSG00000152234	0.540903
ENSG00000142789	ENSG00000168925	0.54045
ENSG00000091704	ENSG00000169347	0.540257
ENSG00000158516	ENSG00000204983	0.540177
ENSG00000127184	ENSG00000156467	0.539517
ENSG00000091704	ENSG00000275896	0.539352
ENSG00000244734	ENSG00000206172	0.539329
ENSG00000163209	ENSG00000140519	0.538929
ENSG00000213619	ENSG00000176340	0.538921
ENSG00000119421	ENSG00000088682	0.538336
ENSG00000156411	ENSG00000184076	0.537792
ENSG00000119013	ENSG00000176340	0.537438
ENSG00000140519	ENSG00000171401	0.537423
ENSG00000135940	ENSG00000164919	0.537065
ENSG00000147604	ENSG00000182774	0.536891
ENSG00000213619	ENSG00000139180	0.536573
ENSG00000023228	ENSG00000091140	0.536307
ENSG00000119013	ENSG00000004779	0.535862
ENSG00000108344	ENSG00000130706	0.535761
ENSG00000182774	ENSG00000130255	0.535749
ENSG00000204983	ENSG00000168928	0.535605
ENSG00000213058	ENSG00000224114	0.535555
ENSG00000125148	ENSG00000187193	0.535418
ENSG00000142789	ENSG00000168928	0.535392
ENSG00000163539	ENSG00000080503	0.535174
ENSG00000158864	ENSG00000152234	0.535136
ENSG00000114023	ENSG00000139180	0.534819
ENSG00000033050	ENSG00000108883	0.534793
ENSG00000114023	ENSG00000213619	0.53476
ENSG00000136942	ENSG00000130255	0.534742
ENSG00000109917	ENSG00000131653	0.534471
ENSG00000137392	ENSG00000169347	0.534072
ENSG00000119421	ENSG00000159199	0.533712
ENSG00000136942	ENSG00000108298	0.533469
ENSG00000167283	ENSG00000184076	0.533405
ENSG00000127184	ENSG00000125356	0.533391
ENSG00000179091	ENSG00000159199	0.533225
ENSG00000167283	ENSG00000131174	0.533103
ENSG00000228232	ENSG00000235587	0.53293
ENSG00000123472	ENSG00000168291	0.532874
ENSG00000010256	ENSG00000167792	0.532816
ENSG00000019582	ENSG00000223865	0.532675
ENSG00000132423	ENSG00000166902	0.532571
ENSG00000214097	ENSG00000087884	0.531706
ENSG00000010256	ENSG00000213619	0.531704
ENSG00000165264	ENSG00000156411	0.531587
ENSG00000176407	ENSG00000159461	0.531379
ENSG00000137392	ENSG00000168928	0.531375
ENSG00000117118	ENSG00000091483	0.531349
ENSG00000114023	ENSG00000241837	0.531189
ENSG00000158516	ENSG00000175535	0.531132
ENSG00000144713	ENSG00000161970	0.53111
ENSG00000142789	ENSG00000091704	0.530966
ENSG00000204983	ENSG00000168925	0.530876
ENSG00000117118	ENSG00000119013	0.530821
ENSG00000145494	ENSG00000119705	0.530812
ENSG00000184076	ENSG00000131174	0.530427
ENSG00000143318	ENSG00000122367	0.530156
ENSG00000219073	ENSG00000170890	0.529946
ENSG00000115307	ENSG00000185359	0.529735
ENSG00000154518	ENSG00000213619	0.529579
ENSG00000065183	ENSG00000155438	0.529511
ENSG00000171033	ENSG00000091482	0.529408
ENSG00000119013	ENSG00000164919	0.529093
ENSG00000119013	ENSG00000213619	0.529087
ENSG00000243302	ENSG00000243679	0.528492
ENSG00000099795	ENSG00000186010	0.528081
ENSG00000158516	ENSG00000266200	0.528013
ENSG00000127184	ENSG00000176340	0.527942
ENSG00000140990	ENSG00000147123	0.527826
ENSG00000122477	ENSG00000171033	0.527812
ENSG00000155438	ENSG00000112578	0.527786
ENSG00000164405	ENSG00000090266	0.527784
ENSG00000147604	ENSG00000161970	0.527762
ENSG00000159199	ENSG00000152234	0.527695
ENSG00000111641	ENSG00000177192	0.527486
ENSG00000219073	ENSG00000091704	0.527455
ENSG00000167768	ENSG00000189001	0.527212
ENSG00000108298	ENSG00000142541	0.527053
ENSG00000164405	ENSG00000176340	0.527028
ENSG00000115946	ENSG00000108829	0.526874
ENSG00000144306	ENSG00000111911	0.526794
ENSG00000176340	ENSG00000154723	0.526677
ENSG00000104853	ENSG00000196961	0.526673
ENSG00000122367	ENSG00000275700	0.526643
ENSG00000115386	ENSG00000168928	0.52659
ENSG00000213619	ENSG00000110717	0.526385
ENSG00000117395	ENSG00000033050	0.526263
ENSG00000168484	ENSG00000185303	0.525659
ENSG00000143252	ENSG00000023228	0.525534
ENSG00000169020	ENSG00000164405	0.525469
ENSG00000135940	ENSG00000164405	0.525447
ENSG00000204983	ENSG00000170890	0.525352
ENSG00000243302	ENSG00000229413	0.525208
ENSG00000149136	ENSG00000185359	0.525184
ENSG00000186628	ENSG00000185105	0.525135
ENSG00000172809	ENSG00000171858	0.525034
ENSG00000275896	ENSG00000168925	0.524927
ENSG00000135940	ENSG00000140990	0.524867
ENSG00000142937	ENSG00000137154	0.524797
ENSG00000010256	ENSG00000110717	0.52476
ENSG00000136143	ENSG00000125166	0.524591
ENSG00000275700	ENSG00000185359	0.524586
ENSG00000219073	ENSG00000115386	0.524539
ENSG00000112294	ENSG00000136143	0.524422
ENSG00000143106	ENSG00000129084	0.524415
ENSG00000135940	ENSG00000147123	0.524268
ENSG00000106263	ENSG00000261236	0.523967
ENSG00000213619	ENSG00000167792	0.523843
ENSG00000004779	ENSG00000154723	0.523802
ENSG00000119013	ENSG00000165264	0.523724
ENSG00000162438	ENSG00000219073	0.523334
ENSG00000127184	ENSG00000165264	0.523238
ENSG00000184752	ENSG00000154723	0.523221
ENSG00000173369	ENSG00000124491	0.523187
ENSG00000149136	ENSG00000174744	0.523116
ENSG00000126432	ENSG00000099795	0.522977
ENSG00000165264	ENSG00000154723	0.522827
ENSG00000182774	ENSG00000108298	0.522826
ENSG00000091704	ENSG00000204983	0.522799
ENSG00000162438	ENSG00000204983	0.522775
ENSG00000167962	ENSG00000100029	0.522698
ENSG00000241468	ENSG00000186010	0.522618
ENSG00000241468	ENSG00000184076	0.522436
ENSG00000123064	ENSG00000185359	0.522326
ENSG00000158516	ENSG00000170890	0.522252
ENSG00000135940	ENSG00000065518	0.52214
ENSG00000119421	ENSG00000152234	0.522086
ENSG00000137392	ENSG00000091704	0.521983
ENSG00000162438	ENSG00000142789	0.521762
ENSG00000219073	ENSG00000168925	0.521593
ENSG00000165264	ENSG00000131174	0.521485
ENSG00000241468	ENSG00000183648	0.521426
ENSG00000111245	ENSG00000092054	0.521412
ENSG00000165264	ENSG00000176340	0.521264
ENSG00000011028	ENSG00000142173	0.521164
ENSG00000142789	ENSG00000170890	0.521128
ENSG00000145494	ENSG00000186010	0.521109
ENSG00000159189	ENSG00000133800	0.52053
ENSG00000241837	ENSG00000131174	0.520112
ENSG00000143106	ENSG00000106588	0.519922
ENSG00000109917	ENSG00000150990	0.51984
ENSG00000179091	ENSG00000213619	0.519776
ENSG00000213619	ENSG00000156411	0.519366
ENSG00000168484	ENSG00000122852	0.519254
ENSG00000122477	ENSG00000073711	0.519232
ENSG00000169347	ENSG00000168925	0.518872
ENSG00000106588	ENSG00000129084	0.518725
ENSG00000173660	ENSG00000167283	0.518407
ENSG00000142789	ENSG00000115386	0.518405
ENSG00000196182	ENSG00000114867	0.518345
ENSG00000165264	ENSG00000004779	0.518228
ENSG00000167283	ENSG00000156411	0.518109
ENSG00000218175	ENSG00000218426	0.517984
ENSG00000110717	ENSG00000159199	0.517946
ENSG00000184752	ENSG00000183648	0.517881
ENSG00000188976	ENSG00000108883	0.517818
ENSG00000134108	ENSG00000141452	0.517738
ENSG00000186081	ENSG00000171346	0.517587
ENSG00000139180	ENSG00000241837	0.517489
ENSG00000213619	ENSG00000004779	0.517425
ENSG00000213619	ENSG00000154723	0.517393
ENSG00000131495	ENSG00000198258	0.517366
ENSG00000091483	ENSG00000119013	0.517299
ENSG00000065518	ENSG00000164919	0.517087
ENSG00000162438	ENSG00000158516	0.516998
ENSG00000112578	ENSG00000105447	0.51694
ENSG00000162244	ENSG00000136942	0.516891
ENSG00000127184	ENSG00000189043	0.516858
ENSG00000142937	ENSG00000161970	0.516686
ENSG00000184752	ENSG00000167863	0.516641
ENSG00000164919	ENSG00000165264	0.516636
ENSG00000164405	ENSG00000140990	0.516482
ENSG00000091704	ENSG00000168928	0.516482
ENSG00000101335	ENSG00000196924	0.516394
ENSG00000275896	ENSG00000170890	0.516253
ENSG00000204394	ENSG00000106263	0.516157
ENSG00000185359	ENSG00000160410	0.516103
ENSG00000070814	ENSG00000167962	0.515962
ENSG00000091483	ENSG00000152234	0.515934
ENSG00000254470	ENSG00000161956	0.515737
ENSG00000229638	ENSG00000214485	0.51569
ENSG00000117054	ENSG00000161558	0.51568
ENSG00000171033	ENSG00000260398	0.515548
ENSG00000033050	ENSG00000131653	0.515519
ENSG00000188542	ENSG00000087884	0.515389
ENSG00000185359	ENSG00000196961	0.514664
ENSG00000173372	ENSG00000133800	0.514632
ENSG00000187498	ENSG00000134871	0.514542
ENSG00000119013	ENSG00000125356	0.514429
ENSG00000114023	ENSG00000165264	0.514117
ENSG00000136279	ENSG00000100353	0.514075
ENSG00000122477	ENSG00000115221	0.514069
ENSG00000241468	ENSG00000119705	0.513859
ENSG00000213619	ENSG00000241837	0.513644
ENSG00000171033	ENSG00000186051	0.513486
ENSG00000166136	ENSG00000184076	0.513459
ENSG00000167863	ENSG00000126267	0.513438
ENSG00000127252	ENSG00000087884	0.513395
ENSG00000090266	ENSG00000164919	0.513154
ENSG00000275896	ENSG00000175535	0.512959
ENSG00000091483	ENSG00000139180	0.512939
ENSG00000109917	ENSG00000100029	0.512938
ENSG00000127540	ENSG00000147123	0.512852
ENSG00000214097	ENSG00000184544	0.51283
ENSG00000164919	ENSG00000127540	0.51266
ENSG00000065518	ENSG00000184752	0.512631
ENSG00000122477	ENSG00000149136	0.512521
ENSG00000136942	ENSG00000083845	0.512463
ENSG00000241553	ENSG00000160410	0.512414
ENSG00000010256	ENSG00000179091	0.51239
ENSG00000167768	ENSG00000188508	0.512349
ENSG00000187715	ENSG00000119929	0.512225
ENSG00000130598	ENSG00000130595	0.512215
ENSG00000267855	ENSG00000125356	0.512075
ENSG00000112992	ENSG00000125166	0.512032
ENSG00000135940	ENSG00000131174	0.511824
ENSG00000156411	ENSG00000241837	0.511699
ENSG00000122367	ENSG00000168003	0.511529
ENSG00000169020	ENSG00000267855	0.511501
ENSG00000135940	ENSG00000156467	0.511382
ENSG00000166902	ENSG00000152234	0.511349
ENSG00000004779	ENSG00000152234	0.511245
ENSG00000179564	ENSG00000139914	0.510966
ENSG00000170417	ENSG00000149136	0.510944
ENSG00000156411	ENSG00000131174	0.510713
ENSG00000213619	ENSG00000099795	0.510692
ENSG00000187715	ENSG00000186051	0.510626
ENSG00000170890	ENSG00000168925	0.51061
ENSG00000171033	ENSG00000149136	0.510501
ENSG00000127184	ENSG00000184752	0.510386
ENSG00000175535	ENSG00000169347	0.510322
ENSG00000156411	ENSG00000159199	0.510212
ENSG00000168291	ENSG00000091140	0.51001
ENSG00000165264	ENSG00000139180	0.509979
ENSG00000164692	ENSG00000142173	0.509703
ENSG00000119421	ENSG00000122873	0.509621
ENSG00000241468	ENSG00000129559	0.509552
ENSG00000143368	ENSG00000205250	0.509433
ENSG00000106263	ENSG00000167962	0.509423
ENSG00000117118	ENSG00000176340	0.509416
ENSG00000090266	ENSG00000127540	0.509351
ENSG00000179562	ENSG00000172409	0.50934
ENSG00000167283	ENSG00000178982	0.509163
ENSG00000196449	ENSG00000172409	0.509053
ENSG00000119013	ENSG00000164405	0.508937
ENSG00000143536	ENSG00000170477	0.508826
ENSG00000126067	ENSG00000108671	0.508785
ENSG00000162438	ENSG00000168928	0.508655
ENSG00000197958	ENSG00000182774	0.508613
ENSG00000187288	ENSG00000181092	0.508432
ENSG00000137392	ENSG00000168925	0.508398
ENSG00000170417	ENSG00000275700	0.508368
ENSG00000105974	ENSG00000102024	0.508337
ENSG00000109390	ENSG00000099795	0.508289
ENSG00000087884	ENSG00000184544	0.508267
ENSG00000127184	ENSG00000164405	0.508236
ENSG00000164405	ENSG00000267855	0.508233
ENSG00000114391	ENSG00000109475	0.508084
ENSG00000014641	ENSG00000078668	0.508077
ENSG00000004779	ENSG00000169021	0.508029
ENSG00000115386	ENSG00000137392	0.508003
ENSG00000071082	ENSG00000241343	0.507911
ENSG00000176340	ENSG00000125356	0.5079
ENSG00000165028	ENSG00000236208	0.507748
ENSG00000128654	ENSG00000166902	0.50771
ENSG00000119013	ENSG00000154723	0.507703
ENSG00000135940	ENSG00000110717	0.507672
ENSG00000133316	ENSG00000275700	0.507281
ENSG00000119013	ENSG00000090266	0.507249
ENSG00000143520	ENSG00000167768	0.507015
ENSG00000065518	ENSG00000176340	0.506962
ENSG00000154518	ENSG00000176340	0.506681
ENSG00000114767	ENSG00000100029	0.506538
ENSG00000127540	ENSG00000125356	0.506363
ENSG00000137055	ENSG00000183735	0.506361
ENSG00000010256	ENSG00000119421	0.506224
ENSG00000145494	ENSG00000099795	0.506194
ENSG00000165264	ENSG00000241837	0.506169
ENSG00000156467	ENSG00000167863	0.506156
ENSG00000162438	ENSG00000137392	0.506129
ENSG00000140564	ENSG00000060069	0.506044
ENSG00000204291	ENSG00000130592	0.505974
ENSG00000115386	ENSG00000158516	0.505807
ENSG00000184220	ENSG00000123353	0.505791
ENSG00000124614	ENSG00000083845	0.505763
ENSG00000073711	ENSG00000149136	0.505756
ENSG00000164692	ENSG00000108821	0.50573
ENSG00000179091	ENSG00000139180	0.505715
ENSG00000189043	ENSG00000090266	0.505674
ENSG00000117118	ENSG00000169021	0.505673
ENSG00000004779	ENSG00000159199	0.505656
ENSG00000163539	ENSG00000108829	0.505636
ENSG00000167962	ENSG00000185359	0.505622
ENSG00000147604	ENSG00000137154	0.50556
ENSG00000117395	ENSG00000160818	0.505441
ENSG00000166902	ENSG00000004779	0.505328
ENSG00000115946	ENSG00000160193	0.505216
ENSG00000169021	ENSG00000154723	0.505103
ENSG00000117118	ENSG00000154723	0.50489
ENSG00000175535	ENSG00000168928	0.50487
ENSG00000104325	ENSG00000140740	0.50471
ENSG00000170890	ENSG00000169347	0.504682
ENSG00000154723	ENSG00000131174	0.504679
ENSG00000242071	ENSG00000230629	0.504584
ENSG00000135940	ENSG00000154723	0.504453
ENSG00000065518	ENSG00000127184	0.50441
ENSG00000160818	ENSG00000196497	0.504338
ENSG00000189043	ENSG00000125356	0.504049
ENSG00000135940	ENSG00000131143	0.504019
ENSG00000177575	ENSG00000155659	0.503807
ENSG00000119013	ENSG00000127184	0.503735
ENSG00000173436	ENSG00000250479	0.503667
ENSG00000139180	ENSG00000152234	0.503667
ENSG00000174744	ENSG00000275700	0.503563
ENSG00000204394	ENSG00000123064	0.503436
ENSG00000123064	ENSG00000196961	0.503432
ENSG00000131143	ENSG00000126267	0.503361
ENSG00000136813	ENSG00000141452	0.503312
ENSG00000134686	ENSG00000154415	0.503243
ENSG00000134324	ENSG00000076555	0.503011
ENSG00000197756	ENSG00000171858	0.502988
ENSG00000236882	ENSG00000250362	0.502974
ENSG00000198855	ENSG00000002919	0.502823
ENSG00000176340	ENSG00000159199	0.502671
ENSG00000122477	ENSG00000124701	0.502639
ENSG00000116171	ENSG00000136143	0.502633
ENSG00000127184	ENSG00000156411	0.502598
ENSG00000167526	ENSG00000142541	0.502489
ENSG00000176340	ENSG00000127540	0.502485
ENSG00000132423	ENSG00000152234	0.502476
ENSG00000176340	ENSG00000140990	0.502458
ENSG00000154518	ENSG00000139180	0.50242
ENSG00000078668	ENSG00000137133	0.502389
ENSG00000218582	ENSG00000228232	0.502377
ENSG00000164919	ENSG00000154723	0.50221
ENSG00000091483	ENSG00000004779	0.502189
ENSG00000162438	ENSG00000175535	0.502105
ENSG00000014641	ENSG00000164896	0.502084
ENSG00000158882	ENSG00000130347	0.502044
ENSG00000171612	ENSG00000226268	0.501961
ENSG00000091483	ENSG00000114023	0.501836
ENSG00000218582	ENSG00000235587	0.501784
ENSG00000176407	ENSG00000136813	0.501747
ENSG00000110717	ENSG00000140990	0.501656
ENSG00000159199	ENSG00000126267	0.501598
ENSG00000139239	ENSG00000242071	0.501549
ENSG00000135940	ENSG00000125356	0.501508
ENSG00000170477	ENSG00000140519	0.501499
ENSG00000115307	ENSG00000241553	0.501405
ENSG00000162438	ENSG00000169347	0.501318
ENSG00000204394	ENSG00000261236	0.501257
ENSG00000122477	ENSG00000122367	0.501143
ENSG00000183648	ENSG00000125356	0.501122
ENSG00000175535	ENSG00000170890	0.501043
ENSG00000183648	ENSG00000131174	0.500961
ENSG00000204574	ENSG00000033050	0.50088
ENSG00000099821	ENSG00000196961	0.500808
ENSG00000164405	ENSG00000147123	0.500805
ENSG00000145592	ENSG00000182774	0.500671
ENSG00000185803	ENSG00000161091	0.500523
ENSG00000014641	ENSG00000197448	0.500424
ENSG00000187715	ENSG00000073711	0.500386
ENSG00000140988	ENSG00000167526	0.500339
ENSG00000108829	ENSG00000160193	0.500322
ENSG00000196177	ENSG00000136143	0.500303
ENSG00000186010	ENSG00000184076	0.500237
ENSG00000213619	ENSG00000108528	0.499933
ENSG00000160808	ENSG00000174407	0.499924
ENSG00000117118	ENSG00000139180	0.499883
ENSG00000163539	ENSG00000088298	0.499866
ENSG00000131143	ENSG00000159199	0.499839
ENSG00000169813	ENSG00000064932	0.4998
ENSG00000135940	ENSG00000167863	0.499683
ENSG00000137154	ENSG00000182774	0.499682
ENSG00000109917	ENSG00000167962	0.499658
ENSG00000116459	ENSG00000165629	0.49956
ENSG00000184752	ENSG00000156411	0.499497
ENSG00000137392	ENSG00000266200	0.499454
ENSG00000170417	ENSG00000144644	0.499452
ENSG00000073711	ENSG00000132953	0.49929
ENSG00000241468	ENSG00000156411	0.499233
ENSG00000156467	ENSG00000176340	0.499148
ENSG00000122477	ENSG00000091482	0.499127
ENSG00000164896	ENSG00000078668	0.499043
ENSG00000106263	ENSG00000108883	0.498995
ENSG00000136813	ENSG00000159461	0.498936
ENSG00000112294	ENSG00000087365	0.498816
ENSG00000179091	ENSG00000119421	0.498806
ENSG00000171033	ENSG00000122367	0.49872
ENSG00000165264	ENSG00000184752	0.498682
ENSG00000175701	ENSG00000141552	0.498667
ENSG00000161970	ENSG00000130255	0.498485
ENSG00000130592	ENSG00000011028	0.498462
ENSG00000091704	ENSG00000175535	0.49845
ENSG00000149136	ENSG00000109917	0.498416
ENSG00000168291	ENSG00000136143	0.4983
ENSG00000114023	ENSG00000152234	0.498242
ENSG00000116459	ENSG00000110955	0.498166
ENSG00000117395	ENSG00000196497	0.498028
ENSG00000179091	ENSG00000108528	0.497999
ENSG00000198755	ENSG00000147403	0.49799
ENSG00000112294	ENSG00000130988	0.497728
ENSG00000119421	ENSG00000167283	0.497709
ENSG00000091140	ENSG00000110435	0.49769
ENSG00000235363	ENSG00000143977	0.49766
ENSG00000070814	ENSG00000149136	0.49766
ENSG00000213619	ENSG00000166902	0.49757
ENSG00000122477	ENSG00000168003	0.497427
ENSG00000166902	ENSG00000100348	0.497363
ENSG00000119421	ENSG00000184983	0.49735
ENSG00000122367	ENSG00000185271	0.497321
ENSG00000119013	ENSG00000159199	0.497255
ENSG00000205312	ENSG00000205215	0.49717
ENSG00000204287	ENSG00000231389	0.497142
ENSG00000091483	ENSG00000213619	0.497105
ENSG00000087269	ENSG00000100029	0.497024
ENSG00000091986	ENSG00000164692	0.496922
ENSG00000010256	ENSG00000139180	0.496808
ENSG00000139180	ENSG00000159199	0.496735
ENSG00000092969	ENSG00000081189	0.496721
ENSG00000111669	ENSG00000167815	0.496595
ENSG00000135940	ENSG00000213619	0.496473
ENSG00000175535	ENSG00000168925	0.49632
ENSG00000127184	ENSG00000184076	0.496283
ENSG00000154518	ENSG00000154723	0.49623
ENSG00000149591	ENSG00000101335	0.496092
ENSG00000087884	ENSG00000156885	0.49605
ENSG00000122477	ENSG00000170417	0.495771
ENSG00000111737	ENSG00000100029	0.495767
ENSG00000117118	ENSG00000154518	0.495663
ENSG00000106263	ENSG00000109917	0.495385
ENSG00000213553	ENSG00000229638	0.495268
ENSG00000124614	ENSG00000131469	0.495224
ENSG00000275700	ENSG00000100029	0.495215
ENSG00000010256	ENSG00000108528	0.495199
ENSG00000137038	ENSG00000165629	0.495178
ENSG00000165264	ENSG00000159199	0.495157
ENSG00000142615	ENSG00000158516	0.495144
ENSG00000184752	ENSG00000184983	0.495119
ENSG00000159189	ENSG00000260314	0.495113
ENSG00000114023	ENSG00000111669	0.495113
ENSG00000091483	ENSG00000165264	0.495098
ENSG00000136448	ENSG00000265142	0.49507
ENSG00000150990	ENSG00000167962	0.495002
ENSG00000185359	ENSG00000104853	0.494928
ENSG00000135940	ENSG00000159199	0.494921
ENSG00000124702	ENSG00000100442	0.494799
ENSG00000170417	ENSG00000265142	0.494714
ENSG00000133316	ENSG00000100029	0.494688
ENSG00000142615	ENSG00000142789	0.494669
ENSG00000127540	ENSG00000099795	0.494555
ENSG00000125166	ENSG00000161558	0.494452
ENSG00000219073	ENSG00000266200	0.494419
ENSG00000114854	ENSG00000111245	0.494334
ENSG00000134884	ENSG00000100650	0.494191
ENSG00000163344	ENSG00000126432	0.494082
ENSG00000106263	ENSG00000033050	0.494044
ENSG00000158864	ENSG00000110955	0.494026
ENSG00000010256	ENSG00000088682	0.493936
ENSG00000145494	ENSG00000161981	0.493901
ENSG00000176340	ENSG00000151366	0.493883
ENSG00000160808	ENSG00000185847	0.493859
ENSG00000073711	ENSG00000168003	0.493745
ENSG00000179091	ENSG00000152234	0.493709
ENSG00000184752	ENSG00000159199	0.493615
ENSG00000170417	ENSG00000136448	0.493591
ENSG00000218175	ENSG00000242071	0.493586
ENSG00000136942	ENSG00000182774	0.493577
ENSG00000162437	ENSG00000236208	0.493532
ENSG00000173559	ENSG00000161960	0.493521
ENSG00000104973	ENSG00000268006	0.493508
ENSG00000112578	ENSG00000100029	0.493435
ENSG00000142615	ENSG00000137392	0.493428
ENSG00000156983	ENSG00000181220	0.493385
ENSG00000143318	ENSG00000170417	0.49335
ENSG00000185359	ENSG00000130706	0.493265
ENSG00000033050	ENSG00000149136	0.493142
ENSG00000164919	ENSG00000131174	0.493041
ENSG00000186847	ENSG00000188508	0.493038
ENSG00000091483	ENSG00000166902	0.492992
ENSG00000115221	ENSG00000112294	0.492952
ENSG00000155367	ENSG00000188542	0.492951
ENSG00000150990	ENSG00000131653	0.492932
ENSG00000145194	ENSG00000184162	0.492772
ENSG00000186847	ENSG00000189001	0.492757
ENSG00000122873	ENSG00000152234	0.492658
ENSG00000162438	ENSG00000275896	0.492465
ENSG00000166136	ENSG00000131174	0.49245
ENSG00000176340	ENSG00000167792	0.492338
ENSG00000040341	ENSG00000136143	0.492323
ENSG00000117118	ENSG00000164919	0.492296
ENSG00000110717	ENSG00000147123	0.492287
ENSG00000127184	ENSG00000167863	0.492285
ENSG00000236552	ENSG00000178464	0.492229
ENSG00000182899	ENSG00000109475	0.492177
ENSG00000091483	ENSG00000136521	0.492144
ENSG00000261236	ENSG00000123064	0.492095
ENSG00000110717	ENSG00000099795	0.492066
ENSG00000108829	ENSG00000141458	0.492047
ENSG00000107020	ENSG00000184752	0.492044
ENSG00000119421	ENSG00000213619	0.491977
ENSG00000218227	ENSG00000178464	0.491972
ENSG00000167792	ENSG00000131828	0.491961
ENSG00000173915	ENSG00000154723	0.491573
ENSG00000127252	ENSG00000078967	0.491555
ENSG00000176340	ENSG00000110717	0.491339
ENSG00000132676	ENSG00000173418	0.491158
ENSG00000152234	ENSG00000169021	0.491124
ENSG00000167792	ENSG00000131143	0.491115
ENSG00000241468	ENSG00000131174	0.490934
ENSG00000166482	ENSG00000179954	0.490912
ENSG00000091704	ENSG00000168925	0.490555
ENSG00000104907	ENSG00000130204	0.490487
ENSG00000023228	ENSG00000136143	0.490438
ENSG00000107020	ENSG00000122873	0.490428
ENSG00000033050	ENSG00000185359	0.490413
ENSG00000187715	ENSG00000164591	0.490405
ENSG00000248487	ENSG00000125652	0.490179
ENSG00000166902	ENSG00000169021	0.490109
ENSG00000119705	ENSG00000124172	0.490109
ENSG00000135940	ENSG00000183648	0.490094
ENSG00000197448	ENSG00000167815	0.490031
ENSG00000213619	ENSG00000131174	0.489881
ENSG00000133316	ENSG00000167962	0.489724
ENSG00000122786	ENSG00000131171	0.48969
ENSG00000115761	ENSG00000058600	0.489501
ENSG00000117118	ENSG00000004779	0.489464
ENSG00000135940	ENSG00000184752	0.489455
ENSG00000119013	ENSG00000110717	0.489431
ENSG00000134716	ENSG00000132953	0.48943
ENSG00000144713	ENSG00000109475	0.489309
ENSG00000134986	ENSG00000149136	0.489274
ENSG00000218426	ENSG00000242071	0.489252
ENSG00000173369	ENSG00000110079	0.489197
ENSG00000260314	ENSG00000133800	0.489057
ENSG00000150893	ENSG00000141452	0.488951
ENSG00000116171	ENSG00000112294	0.488948
ENSG00000139914	ENSG00000168101	0.488791
ENSG00000117395	ENSG00000115241	0.488765
ENSG00000145194	ENSG00000105447	0.488704
ENSG00000140988	ENSG00000142541	0.488686
ENSG00000135587	ENSG00000033050	0.488643
ENSG00000159173	ENSG00000078814	0.488619
ENSG00000158710	ENSG00000182809	0.488561
ENSG00000087269	ENSG00000167962	0.488538
ENSG00000156467	ENSG00000164919	0.488528
ENSG00000140564	ENSG00000141458	0.488507
ENSG00000111245	ENSG00000105048	0.488501
ENSG00000167792	ENSG00000110717	0.488494
ENSG00000142937	ENSG00000130255	0.488386
ENSG00000173372	ENSG00000260314	0.488352
ENSG00000185359	ENSG00000099821	0.488335
ENSG00000150990	ENSG00000108883	0.488297
ENSG00000162735	ENSG00000142082	0.488238
ENSG00000123064	ENSG00000275700	0.488002
ENSG00000106263	ENSG00000185359	0.487903
ENSG00000170890	ENSG00000168928	0.487896
ENSG00000112294	ENSG00000161558	0.487825
ENSG00000136942	ENSG00000142541	0.487734
ENSG00000119421	ENSG00000262814	0.48766
ENSG00000126883	ENSG00000067596	0.487655
ENSG00000136813	ENSG00000038532	0.487569
ENSG00000014641	ENSG00000111669	0.487509
ENSG00000214097	ENSG00000140986	0.48744
ENSG00000163938	ENSG00000161960	0.487401
ENSG00000174744	ENSG00000185359	0.487394
ENSG00000106263	ENSG00000100029	0.487282
ENSG00000167962	ENSG00000275700	0.487244
ENSG00000122367	ENSG00000088930	0.487216
ENSG00000159189	ENSG00000110079	0.487192
ENSG00000140990	ENSG00000170906	0.487187
ENSG00000124702	ENSG00000135469	0.487137
ENSG00000176340	ENSG00000184752	0.487077
ENSG00000142937	ENSG00000071082	0.487013
ENSG00000214097	ENSG00000101605	0.486881
ENSG00000172731	ENSG00000148660	0.486859
ENSG00000085871	ENSG00000197448	0.486726
ENSG00000091140	ENSG00000136143	0.486685
ENSG00000137274	ENSG00000112294	0.486601
ENSG00000154122	ENSG00000164591	0.486569
ENSG00000154518	ENSG00000179091	0.486557
ENSG00000185298	ENSG00000160193	0.486538
ENSG00000150990	ENSG00000185359	0.486508
ENSG00000123472	ENSG00000127884	0.486467
ENSG00000160714	ENSG00000204209	0.486463
ENSG00000204209	ENSG00000196363	0.486357
ENSG00000211592	ENSG00000211896	0.486268
ENSG00000204560	ENSG00000127527	0.486223
ENSG00000073711	ENSG00000122367	0.48622
ENSG00000170906	ENSG00000147123	0.486204
ENSG00000162438	ENSG00000091704	0.486158
ENSG00000264384	ENSG00000092054	0.486157
ENSG00000099795	ENSG00000241837	0.486082
ENSG00000184162	ENSG00000088298	0.485923
ENSG00000168386	ENSG00000080503	0.485902
ENSG00000167114	ENSG00000123353	0.485816
ENSG00000173915	ENSG00000184752	0.485812
ENSG00000159199	ENSG00000262814	0.485759
ENSG00000173372	ENSG00000124491	0.485734
ENSG00000188976	ENSG00000185359	0.485729
ENSG00000204209	ENSG00000265142	0.485654
ENSG00000160818	ENSG00000118894	0.485651
ENSG00000154518	ENSG00000169021	0.485621
ENSG00000204463	ENSG00000196961	0.48554
ENSG00000164587	ENSG00000166441	0.485502
ENSG00000112578	ENSG00000106263	0.48548
ENSG00000265142	ENSG00000184343	0.485464
ENSG00000196449	ENSG00000108829	0.485445
ENSG00000169020	ENSG00000164919	0.485436
ENSG00000162438	ENSG00000170890	0.485413
ENSG00000140564	ENSG00000225190	0.485393
ENSG00000087269	ENSG00000109917	0.485369
ENSG00000185847	ENSG00000092054	0.485351
ENSG00000114391	ENSG00000182899	0.485313
ENSG00000241468	ENSG00000184752	0.485305
ENSG00000108829	ENSG00000184162	0.485303
ENSG00000115233	ENSG00000100804	0.485263
ENSG00000116459	ENSG00000204370	0.485217
ENSG00000198130	ENSG00000168291	0.485142
ENSG00000225313	ENSG00000134686	0.48513
ENSG00000085871	ENSG00000137106	0.485121
ENSG00000115307	ENSG00000104907	0.485061
ENSG00000241468	ENSG00000198258	0.484937
ENSG00000068615	ENSG00000171033	0.48489
ENSG00000204291	ENSG00000173065	0.48486
ENSG00000109917	ENSG00000108829	0.484816
ENSG00000071082	ENSG00000125691	0.484783
ENSG00000108528	ENSG00000130830	0.484776
ENSG00000114767	ENSG00000177192	0.484757
ENSG00000167283	ENSG00000184983	0.484736
ENSG00000218175	ENSG00000178464	0.484625
ENSG00000171793	ENSG00000117395	0.484616
ENSG00000173372	ENSG00000165457	0.484592
ENSG00000119013	ENSG00000090263	0.484529
ENSG00000112578	ENSG00000080608	0.484475
ENSG00000160410	ENSG00000124155	0.48445
ENSG00000149591	ENSG00000196924	0.484411
ENSG00000161091	ENSG00000184216	0.484324
ENSG00000197756	ENSG00000115268	0.484321
ENSG00000065618	ENSG00000186847	0.484301
ENSG00000224032	ENSG00000177410	0.484238
ENSG00000166902	ENSG00000125445	0.484208
ENSG00000197451	ENSG00000108829	0.484135
ENSG00000122367	ENSG00000265142	0.484135
ENSG00000117118	ENSG00000166902	0.484118
ENSG00000174744	ENSG00000150990	0.484051
ENSG00000179091	ENSG00000167792	0.484047
ENSG00000204209	ENSG00000136813	0.484019
ENSG00000033050	ENSG00000164879	0.484013
ENSG00000152082	ENSG00000099795	0.48399
ENSG00000116171	ENSG00000171033	0.483937
ENSG00000122477	ENSG00000078668	0.483935
ENSG00000117054	ENSG00000196177	0.483915
ENSG00000123472	ENSG00000161558	0.48391
ENSG00000105447	ENSG00000100029	0.483902
ENSG00000155115	ENSG00000133983	0.483771
ENSG00000144713	ENSG00000182774	0.483754
ENSG00000179564	ENSG00000122367	0.483752
ENSG00000214097	ENSG00000075702	0.483729
ENSG00000149136	ENSG00000131653	0.483699
ENSG00000123472	ENSG00000136143	0.483622
ENSG00000117118	ENSG00000127184	0.483604
ENSG00000168291	ENSG00000104325	0.483579
ENSG00000168003	ENSG00000067596	0.483577
ENSG00000144713	ENSG00000130255	0.483555
ENSG00000109390	ENSG00000148450	0.483551
ENSG00000108298	ENSG00000130255	0.483541
ENSG00000214097	ENSG00000011638	0.48342
ENSG00000123064	ENSG00000108883	0.483307
ENSG00000136942	ENSG00000167526	0.483152
ENSG00000130255	ENSG00000241343	0.483144
ENSG00000156467	ENSG00000125356	0.48314
ENSG00000154518	ENSG00000004779	0.483062
ENSG00000154518	ENSG00000119421	0.482989
ENSG00000204387	ENSG00000177410	0.482976
ENSG00000117118	ENSG00000213619	0.48297
ENSG00000196449	ENSG00000198841	0.482948
ENSG00000114767	ENSG00000112578	0.482927
ENSG00000105700	ENSG00000160410	0.482923
ENSG00000198771	ENSG00000170417	0.482886
ENSG00000176340	ENSG00000147123	0.482861
ENSG00000109475	ENSG00000130255	0.482826
ENSG00000067334	ENSG00000197170	0.482754
ENSG00000156467	ENSG00000213619	0.482683
ENSG00000172023	ENSG00000115386	0.482635
ENSG00000159199	ENSG00000131828	0.482629
ENSG00000122477	ENSG00000223784	0.482613
ENSG00000112294	ENSG00000142082	0.482608
ENSG00000254470	ENSG00000060069	0.482527
ENSG00000229344	ENSG00000267541	0.482504
ENSG00000053372	ENSG00000105447	0.482489
ENSG00000134108	ENSG00000089234	0.482379
ENSG00000189043	ENSG00000127540	0.482322
ENSG00000168291	ENSG00000142082	0.482276
ENSG00000127838	ENSG00000126432	0.482258
ENSG00000062582	ENSG00000090266	0.482253
ENSG00000114767	ENSG00000133316	0.482237
ENSG00000088682	ENSG00000108528	0.482186
ENSG00000204196	ENSG00000185834	0.482179
ENSG00000165264	ENSG00000151366	0.482166
ENSG00000112294	ENSG00000171033	0.482142
ENSG00000185271	ENSG00000108829	0.48211
ENSG00000144306	ENSG00000040341	0.482085
ENSG00000073711	ENSG00000080503	0.482071
ENSG00000166317	ENSG00000186628	0.481945
ENSG00000148248	ENSG00000108829	0.481942
ENSG00000117118	ENSG00000159199	0.481923
ENSG00000142789	ENSG00000266200	0.481917
ENSG00000125691	ENSG00000241343	0.4819
ENSG00000122477	ENSG00000106524	0.481882
ENSG00000014641	ENSG00000241837	0.481824
ENSG00000119777	ENSG00000112294	0.481819
ENSG00000154518	ENSG00000166902	0.48181
ENSG00000158864	ENSG00000167792	0.481712
ENSG00000149136	ENSG00000160410	0.481675
ENSG00000160741	ENSG00000070047	0.481652
ENSG00000185298	ENSG00000184162	0.481631
ENSG00000132423	ENSG00000213619	0.481564
ENSG00000172428	ENSG00000174547	0.481555
ENSG00000073711	ENSG00000106524	0.481526
ENSG00000170417	ENSG00000186051	0.481391
ENSG00000011638	ENSG00000101605	0.481378
ENSG00000122477	ENSG00000126883	0.481369
ENSG00000139239	ENSG00000230629	0.481368
ENSG00000132423	ENSG00000139180	0.48125
ENSG00000177752	ENSG00000146809	0.481245
ENSG00000050748	ENSG00000111911	0.481238
ENSG00000068615	ENSG00000187715	0.48122
ENSG00000164896	ENSG00000223784	0.481218
ENSG00000119705	ENSG00000183648	0.481139
ENSG00000150753	ENSG00000146731	0.481119
ENSG00000177752	ENSG00000171033	0.481107
ENSG00000154518	ENSG00000119013	0.481035
ENSG00000145494	ENSG00000184752	0.480975
ENSG00000114023	ENSG00000108528	0.480919
ENSG00000055955	ENSG00000272573	0.480917
ENSG00000091483	ENSG00000169021	0.480897
ENSG00000142541	ENSG00000147403	0.480887
ENSG00000101605	ENSG00000078814	0.480871
ENSG00000010256	ENSG00000114023	0.480801
ENSG00000186051	ENSG00000119929	0.480765
ENSG00000140990	ENSG00000126267	0.48075
ENSG00000198755	ENSG00000142541	0.480688
ENSG00000145194	ENSG00000123243	0.480664
ENSG00000176340	ENSG00000139180	0.480661
ENSG00000182774	ENSG00000241343	0.480628
ENSG00000071967	ENSG00000258818	0.480616
ENSG00000177192	ENSG00000166166	0.480595
ENSG00000183648	ENSG00000167863	0.480577
ENSG00000176340	ENSG00000126267	0.480534
ENSG00000161016	ENSG00000115268	0.48051
ENSG00000163811	ENSG00000124784	0.480482
ENSG00000146457	ENSG00000108829	0.48047
ENSG00000196449	ENSG00000115946	0.480423
ENSG00000176407	ENSG00000137055	0.48038
ENSG00000073711	ENSG00000265142	0.480362
ENSG00000156411	ENSG00000154723	0.480309
ENSG00000112306	ENSG00000147403	0.480188
ENSG00000150990	ENSG00000196497	0.480126
ENSG00000164919	ENSG00000183648	0.480066
ENSG00000163220	ENSG00000143546	0.480049
ENSG00000146054	ENSG00000188037	0.479947
ENSG00000119013	ENSG00000152234	0.479874
ENSG00000179091	ENSG00000131143	0.479805
ENSG00000236208	ENSG00000087884	0.479797
ENSG00000143318	ENSG00000149136	0.479794
ENSG00000204209	ENSG00000172375	0.479781
ENSG00000127184	ENSG00000154723	0.479769
ENSG00000063177	ENSG00000083845	0.479647
ENSG00000119013	ENSG00000148450	0.479617
ENSG00000164654	ENSG00000173065	0.479612
ENSG00000218175	ENSG00000230629	0.479534
ENSG00000127184	ENSG00000167283	0.479512
ENSG00000148660	ENSG00000066629	0.479452
ENSG00000213619	ENSG00000130830	0.479367
ENSG00000071082	ENSG00000182774	0.479339
ENSG00000107020	ENSG00000171202	0.47932
ENSG00000167962	ENSG00000161091	0.47927
ENSG00000242071	ENSG00000234797	0.479124
ENSG00000126432	ENSG00000167815	0.479092
ENSG00000065518	ENSG00000189043	0.479071
ENSG00000248487	ENSG00000100321	0.479064
ENSG00000134986	ENSG00000185359	0.47906
ENSG00000134697	ENSG00000112578	0.47904
ENSG00000142615	ENSG00000091704	0.478998
ENSG00000136942	ENSG00000105372	0.478967
ENSG00000108829	ENSG00000100320	0.478934
ENSG00000179091	ENSG00000241837	0.478912
ENSG00000142615	ENSG00000219073	0.478912
ENSG00000136827	ENSG00000060069	0.478907
ENSG00000106263	ENSG00000104907	0.478907
ENSG00000172867	ENSG00000134760	0.478837
ENSG00000204287	ENSG00000223865	0.47883
ENSG00000164919	ENSG00000184752	0.478752
ENSG00000110717	ENSG00000115286	0.478749
ENSG00000117118	ENSG00000189043	0.47868
ENSG00000116285	ENSG00000283662	0.478667
ENSG00000166136	ENSG00000241837	0.478647
ENSG00000143549	ENSG00000111245	0.478566
ENSG00000159199	ENSG00000167863	0.478534
ENSG00000070814	ENSG00000184162	0.478434
ENSG00000204574	ENSG00000130706	0.478415
ENSG00000180900	ENSG00000032444	0.478404
ENSG00000214097	ENSG00000165028	0.478313
ENSG00000164919	ENSG00000140990	0.478233
ENSG00000062485	ENSG00000140740	0.478165
ENSG00000124614	ENSG00000136942	0.478102
ENSG00000119013	ENSG00000168291	0.478093
ENSG00000156411	ENSG00000184983	0.478089
ENSG00000236552	ENSG00000213442	0.478061
ENSG00000122477	ENSG00000140564	0.478052
ENSG00000204574	ENSG00000108883	0.478037
ENSG00000112769	ENSG00000099250	0.478027
ENSG00000174744	ENSG00000104825	0.477999
ENSG00000229638	ENSG00000234797	0.477841
ENSG00000007541	ENSG00000104853	0.47778
ENSG00000070814	ENSG00000122367	0.477748
ENSG00000122477	ENSG00000141458	0.477719
ENSG00000115386	ENSG00000170890	0.477659
ENSG00000122367	ENSG00000167962	0.477648
ENSG00000166166	ENSG00000130810	0.477495
ENSG00000149136	ENSG00000150990	0.477454
ENSG00000134986	ENSG00000185745	0.477448
ENSG00000114767	ENSG00000130204	0.477434
ENSG00000142082	ENSG00000139531	0.477415
ENSG00000137038	ENSG00000004779	0.477314
ENSG00000136942	ENSG00000115268	0.477313
ENSG00000116459	ENSG00000137038	0.477272
ENSG00000136521	ENSG00000152234	0.477242
ENSG00000140497	ENSG00000185359	0.477168
ENSG00000264384	ENSG00000185847	0.47714
ENSG00000211592	ENSG00000132465	0.477115
ENSG00000213619	ENSG00000169021	0.477033
ENSG00000127184	ENSG00000213619	0.476994
ENSG00000110955	ENSG00000152234	0.476959
ENSG00000131143	ENSG00000178982	0.476905
ENSG00000139180	ENSG00000154723	0.476878
ENSG00000188976	ENSG00000183751	0.476867
ENSG00000206559	ENSG00000087299	0.476789
ENSG00000065618	ENSG00000186081	0.476785
ENSG00000172809	ENSG00000115268	0.476768
ENSG00000116459	ENSG00000158864	0.476763
ENSG00000109917	ENSG00000184162	0.476753
ENSG00000123472	ENSG00000198130	0.476736
ENSG00000149136	ENSG00000100029	0.476585
ENSG00000204356	ENSG00000136279	0.476548
ENSG00000167792	ENSG00000126267	0.476517
ENSG00000179564	ENSG00000177791	0.476514
ENSG00000109917	ENSG00000275700	0.476512
ENSG00000148843	ENSG00000111641	0.476511
ENSG00000164591	ENSG00000124701	0.476502
ENSG00000135940	ENSG00000126267	0.476445
ENSG00000131653	ENSG00000185359	0.476406
ENSG00000109917	ENSG00000108883	0.476362
ENSG00000156467	ENSG00000183648	0.476338
ENSG00000124743	ENSG00000086712	0.476317
ENSG00000122477	ENSG00000112294	0.476302
ENSG00000174744	ENSG00000100029	0.476288
ENSG00000136448	ENSG00000185359	0.476261
ENSG00000143198	ENSG00000087884	0.476256
ENSG00000142615	ENSG00000204983	0.476162
ENSG00000196072	ENSG00000198276	0.476113
ENSG00000087269	ENSG00000141076	0.476041
ENSG00000115221	ENSG00000073711	0.47603
ENSG00000156411	ENSG00000167863	0.476029
ENSG00000213553	ENSG00000218227	0.476018
ENSG00000119013	ENSG00000139180	0.475951
ENSG00000225190	ENSG00000099917	0.475943
ENSG00000169570	ENSG00000112294	0.47587
ENSG00000248180	ENSG00000235587	0.475827
ENSG00000122367	ENSG00000131653	0.475813
ENSG00000170515	ENSG00000171490	0.475787
ENSG00000109475	ENSG00000136942	0.475761
ENSG00000149136	ENSG00000133316	0.475714
ENSG00000171453	ENSG00000037897	0.475702
ENSG00000154518	ENSG00000114023	0.475623
ENSG00000163170	ENSG00000140990	0.475554
ENSG00000154518	ENSG00000165264	0.475553
ENSG00000134716	ENSG00000122367	0.475548
ENSG00000117118	ENSG00000119421	0.475502
ENSG00000115946	ENSG00000105447	0.4755
ENSG00000131653	ENSG00000160410	0.475445
ENSG00000186010	ENSG00000131174	0.475443
ENSG00000131469	ENSG00000115268	0.475422
ENSG00000152689	ENSG00000100926	0.475404
ENSG00000198892	ENSG00000075702	0.475382
ENSG00000167768	ENSG00000134760	0.475375
ENSG00000137038	ENSG00000125445	0.475373
ENSG00000204394	ENSG00000100353	0.475361
ENSG00000133316	ENSG00000174744	0.475357
ENSG00000067704	ENSG00000139726	0.475285
ENSG00000146457	ENSG00000283787	0.475283
ENSG00000283787	ENSG00000176909	0.475254
ENSG00000116459	ENSG00000152234	0.47524
ENSG00000116539	ENSG00000115464	0.47523
ENSG00000122477	ENSG00000186051	0.475188
ENSG00000119013	ENSG00000169021	0.475187
ENSG00000137154	ENSG00000161970	0.475181
ENSG00000213619	ENSG00000100348	0.475174
ENSG00000106263	ENSG00000131653	0.475103
ENSG00000115946	ENSG00000198042	0.475084
ENSG00000106263	ENSG00000123064	0.475052
ENSG00000124491	ENSG00000110079	0.475019
ENSG00000120053	ENSG00000152234	0.475019
ENSG00000164919	ENSG00000213619	0.475014
ENSG00000164587	ENSG00000115268	0.474972
ENSG00000184752	ENSG00000004779	0.474908
ENSG00000071082	ENSG00000147604	0.474892
ENSG00000214097	ENSG00000226306	0.47488
ENSG00000111245	ENSG00000185847	0.474853
ENSG00000187715	ENSG00000122367	0.474835
ENSG00000167768	ENSG00000161249	0.474835
ENSG00000196126	ENSG00000231389	0.474832
ENSG00000188976	ENSG00000104907	0.474831
ENSG00000107581	ENSG00000132824	0.474825
ENSG00000143536	ENSG00000140519	0.474737
ENSG00000161281	ENSG00000147123	0.474561
ENSG00000073711	ENSG00000134986	0.474545
ENSG00000173372	ENSG00000110079	0.474512
ENSG00000065518	ENSG00000165264	0.474479
ENSG00000037897	ENSG00000105447	0.47445
ENSG00000168495	ENSG00000188522	0.474438
ENSG00000163636	ENSG00000161057	0.474376
ENSG00000105447	ENSG00000160193	0.474334
ENSG00000154723	ENSG00000184983	0.474219
ENSG00000005471	ENSG00000092529	0.474196
ENSG00000132522	ENSG00000104853	0.474148
ENSG00000146809	ENSG00000171033	0.474079
ENSG00000114023	ENSG00000004779	0.474074
ENSG00000177192	ENSG00000184162	0.474072
ENSG00000197149	ENSG00000235508	0.474026
ENSG00000114023	ENSG00000137038	0.474004
ENSG00000160783	ENSG00000166902	0.474003
ENSG00000114023	ENSG00000131174	0.473975
ENSG00000115307	ENSG00000087191	0.473969
ENSG00000168003	ENSG00000108829	0.473968
ENSG00000124743	ENSG00000283662	0.473869
ENSG00000165264	ENSG00000183648	0.473834
ENSG00000144713	ENSG00000136942	0.473832
ENSG00000188037	ENSG00000185271	0.47383
ENSG00000229638	ENSG00000230629	0.473824
ENSG00000198755	ENSG00000182774	0.473797
ENSG00000143977	ENSG00000264350	0.473786
ENSG00000119013	ENSG00000166902	0.473724
ENSG00000189043	ENSG00000104325	0.473708
ENSG00000108107	ENSG00000083845	0.473698
ENSG00000113460	ENSG00000132603	0.473671
ENSG00000117395	ENSG00000109917	0.473652
ENSG00000112562	ENSG00000011028	0.473641
ENSG00000108671	ENSG00000182446	0.47364
ENSG00000108679	ENSG00000142173	0.473565
ENSG00000158864	ENSG00000091483	0.473522
ENSG00000171033	ENSG00000168003	0.473517
ENSG00000134986	ENSG00000146416	0.473516
ENSG00000174744	ENSG00000167962	0.473497
ENSG00000127184	ENSG00000159199	0.473485
ENSG00000183751	ENSG00000099821	0.473424
ENSG00000197958	ENSG00000161970	0.473421
ENSG00000134248	ENSG00000156411	0.473412
ENSG00000116171	ENSG00000040341	0.473402
ENSG00000154415	ENSG00000138190	0.473375
ENSG00000275700	ENSG00000136448	0.473336
ENSG00000089234	ENSG00000141452	0.473312
ENSG00000185271	ENSG00000100926	0.47331
ENSG00000174748	ENSG00000147604	0.473259
ENSG00000135390	ENSG00000115286	0.473241
ENSG00000154122	ENSG00000011638	0.473224
ENSG00000128654	ENSG00000137038	0.473199
ENSG00000254470	ENSG00000100926	0.473184
ENSG00000198830	ENSG00000164104	0.473141
ENSG00000204560	ENSG00000102312	0.473138
ENSG00000104853	ENSG00000130706	0.473133
ENSG00000197448	ENSG00000241837	0.473053
ENSG00000165410	ENSG00000105726	0.473019
ENSG00000229638	ENSG00000242071	0.472997
ENSG00000175166	ENSG00000204574	0.472984
ENSG00000033050	ENSG00000130706	0.472975
ENSG00000114767	ENSG00000105447	0.47296
ENSG00000241837	ENSG00000184076	0.472944
ENSG00000124562	ENSG00000214736	0.472909
ENSG00000134248	ENSG00000137038	0.472906
ENSG00000120913	ENSG00000156885	0.472898
ENSG00000113296	ENSG00000249825	0.472895
ENSG00000115761	ENSG00000087269	0.472879
ENSG00000150990	ENSG00000130706	0.472843
ENSG00000146122	ENSG00000281969	0.472829
ENSG00000140988	ENSG00000108298	0.47282
ENSG00000173369	ENSG00000155659	0.472797
ENSG00000117395	ENSG00000204574	0.472766
ENSG00000091483	ENSG00000104325	0.472755
ENSG00000136143	ENSG00000105726	0.472666
ENSG00000114391	ENSG00000198755	0.472658
ENSG00000134248	ENSG00000241468	0.47262
ENSG00000146416	ENSG00000149136	0.472585
ENSG00000142615	ENSG00000275896	0.472585
ENSG00000114023	ENSG00000166902	0.472582
ENSG00000033050	ENSG00000160410	0.472579
ENSG00000072756	ENSG00000145194	0.472572
ENSG00000127838	ENSG00000099795	0.472538
ENSG00000150990	ENSG00000100029	0.47253
ENSG00000111911	ENSG00000040341	0.472403
ENSG00000075223	ENSG00000273559	0.472393
ENSG00000188542	ENSG00000214097	0.472389
ENSG00000115221	ENSG00000124701	0.472382
ENSG00000130595	ENSG00000140416	0.472378
ENSG00000156411	ENSG00000004779	0.472357
ENSG00000204209	ENSG00000177105	0.472329
ENSG00000134248	ENSG00000184076	0.472319
ENSG00000115386	ENSG00000168925	0.472275
ENSG00000105372	ENSG00000063177	0.472255
ENSG00000254470	ENSG00000197299	0.472237
ENSG00000150893	ENSG00000197299	0.472235
ENSG00000151366	ENSG00000004779	0.472187
ENSG00000163811	ENSG00000165732	0.472043
ENSG00000122477	ENSG00000213699	0.47204
ENSG00000159189	ENSG00000124491	0.472032
ENSG00000164587	ENSG00000142534	0.472029
ENSG00000198771	ENSG00000136448	0.472022
ENSG00000067334	ENSG00000134001	0.472021
ENSG00000053372	ENSG00000171453	0.472019
ENSG00000173545	ENSG00000141452	0.472017
ENSG00000149136	ENSG00000265142	0.472009
ENSG00000136167	ENSG00000160255	0.472006
ENSG00000171033	ENSG00000119929	0.471966
ENSG00000135940	ENSG00000165264	0.471943
ENSG00000161016	ENSG00000136942	0.47194
ENSG00000143633	ENSG00000173065	0.47194
ENSG00000033050	ENSG00000123064	0.471935
ENSG00000124701	ENSG00000141458	0.471883
ENSG00000137055	ENSG00000197170	0.47188
ENSG00000168427	ENSG00000279484	0.471806
ENSG00000105171	ENSG00000099341	0.471799
ENSG00000131495	ENSG00000100387	0.471754
ENSG00000112992	ENSG00000136143	0.471689
ENSG00000143252	ENSG00000198130	0.471675
ENSG00000117395	ENSG00000131653	0.471666
ENSG00000115307	ENSG00000160410	0.471665
ENSG00000135940	ENSG00000189043	0.471644
ENSG00000150990	ENSG00000140564	0.471619
ENSG00000184162	ENSG00000160193	0.47161
ENSG00000124614	ENSG00000105372	0.471583
ENSG00000068615	ENSG00000180834	0.471577
ENSG00000171135	ENSG00000002919	0.471529
ENSG00000071082	ENSG00000144713	0.471497
ENSG00000203782	ENSG00000189001	0.471482
ENSG00000153002	ENSG00000168925	0.471465
ENSG00000156467	ENSG00000131174	0.471411
ENSG00000119013	ENSG00000104325	0.471409
ENSG00000115221	ENSG00000185271	0.471398
ENSG00000254470	ENSG00000140564	0.471363
ENSG00000095321	ENSG00000125166	0.471345
ENSG00000163541	ENSG00000184983	0.471339
ENSG00000070814	ENSG00000177192	0.471337
ENSG00000170417	ENSG00000187715	0.471325
ENSG00000204560	ENSG00000130706	0.471301
ENSG00000065518	ENSG00000167863	0.471234
ENSG00000214097	ENSG00000078814	0.471194
ENSG00000115946	ENSG00000197451	0.471194
ENSG00000142789	ENSG00000153002	0.471151
ENSG00000091704	ENSG00000170890	0.471121
ENSG00000135940	ENSG00000156411	0.471065
ENSG00000033050	ENSG00000196497	0.471053
ENSG00000131174	ENSG00000125356	0.471025
ENSG00000188976	ENSG00000106263	0.470941
ENSG00000153046	ENSG00000089234	0.470897
ENSG00000198756	ENSG00000112294	0.470863
ENSG00000213619	ENSG00000151366	0.470842
ENSG00000073711	ENSG00000164591	0.470816
ENSG00000156467	ENSG00000159199	0.470801
ENSG00000163541	ENSG00000152234	0.470793
ENSG00000100941	ENSG00000108848	0.470778
ENSG00000156467	ENSG00000126267	0.470751
ENSG00000119013	ENSG00000130414	0.470736
ENSG00000124491	ENSG00000155659	0.47073
ENSG00000119421	ENSG00000004779	0.47071
ENSG00000131143	ENSG00000186010	0.470654
ENSG00000164879	ENSG00000149136	0.470633
ENSG00000261236	ENSG00000129925	0.470609
ENSG00000167962	ENSG00000131653	0.470554
ENSG00000145194	ENSG00000160193	0.470548
ENSG00000106263	ENSG00000196497	0.470548
ENSG00000154122	ENSG00000171033	0.470547
ENSG00000170515	ENSG00000189091	0.470514
ENSG00000033050	ENSG00000109917	0.470502
ENSG00000138395	ENSG00000123353	0.470438
ENSG00000112294	ENSG00000040341	0.470431
ENSG00000142615	ENSG00000170890	0.470406
ENSG00000115307	ENSG00000134986	0.470382
ENSG00000084070	ENSG00000184220	0.470347
ENSG00000140564	ENSG00000100084	0.470344
ENSG00000234281	ENSG00000214970	0.470343
ENSG00000163833	ENSG00000172731	0.470324
ENSG00000109917	ENSG00000196497	0.470279
ENSG00000109917	ENSG00000161091	0.470258
ENSG00000177791	ENSG00000184343	0.470237
ENSG00000139180	ENSG00000130830	0.470225
ENSG00000149136	ENSG00000168003	0.470206
ENSG00000124374	ENSG00000011638	0.470204
ENSG00000062582	ENSG00000183011	0.470153
ENSG00000127184	ENSG00000127540	0.470149
ENSG00000088682	ENSG00000125445	0.470129
ENSG00000164405	ENSG00000154723	0.470101
ENSG00000225313	ENSG00000124743	0.470083
ENSG00000076555	ENSG00000127527	0.470019
ENSG00000123472	ENSG00000117054	0.469998
ENSG00000125652	ENSG00000147123	0.469992
ENSG00000163170	ENSG00000119013	0.469961
ENSG00000115211	ENSG00000070814	0.469939
ENSG00000146809	ENSG00000185745	0.469935
ENSG00000033050	ENSG00000261236	0.469913
ENSG00000159352	ENSG00000165916	0.46989
ENSG00000081189	ENSG00000170624	0.46983
ENSG00000260314	ENSG00000110079	0.469827
ENSG00000136908	ENSG00000088298	0.469799
ENSG00000174059	ENSG00000105974	0.469794
ENSG00000140564	ENSG00000141452	0.469793
ENSG00000187715	ENSG00000091482	0.46978
ENSG00000144713	ENSG00000108298	0.469776
ENSG00000166033	ENSG00000077942	0.469773
ENSG00000005471	ENSG00000101605	0.469773
ENSG00000134716	ENSG00000122477	0.469769
ENSG00000090266	ENSG00000176340	0.46973
ENSG00000214097	ENSG00000249249	0.469721
ENSG00000117118	ENSG00000152234	0.46972
ENSG00000119421	ENSG00000154723	0.469696
ENSG00000171453	ENSG00000177192	0.46966
ENSG00000134986	ENSG00000171033	0.469619
ENSG00000136908	ENSG00000184162	0.469587
ENSG00000131653	ENSG00000275700	0.469564
ENSG00000178882	ENSG00000166123	0.469479
ENSG00000168291	ENSG00000112294	0.469381
ENSG00000213619	ENSG00000126267	0.469377
ENSG00000169570	ENSG00000078668	0.469369
ENSG00000204291	ENSG00000011028	0.469352
ENSG00000225190	ENSG00000100242	0.469285
ENSG00000132423	ENSG00000004779	0.469267
ENSG00000014641	ENSG00000139180	0.469211
ENSG00000134716	ENSG00000091482	0.469206
ENSG00000214097	ENSG00000172731	0.469191
ENSG00000107020	ENSG00000004779	0.469172
ENSG00000166407	ENSG00000184544	0.469101
ENSG00000091986	ENSG00000106483	0.469077
ENSG00000073711	ENSG00000185271	0.469072
ENSG00000123472	ENSG00000091140	0.469069
ENSG00000117118	ENSG00000163541	0.46904
ENSG00000180834	ENSG00000171033	0.468999
ENSG00000176340	ENSG00000131174	0.468935
ENSG00000105971	ENSG00000105974	0.468935
ENSG00000143127	ENSG00000115221	0.468913
ENSG00000141076	ENSG00000141458	0.46886
ENSG00000127252	ENSG00000171714	0.468841
ENSG00000105372	ENSG00000083845	0.468808
ENSG00000163541	ENSG00000159199	0.468772
ENSG00000179091	ENSG00000165264	0.468745
ENSG00000163636	ENSG00000106588	0.468738
ENSG00000186051	ENSG00000091482	0.46869
ENSG00000174953	ENSG00000197299	0.468652
ENSG00000179091	ENSG00000178982	0.468616
ENSG00000166902	ENSG00000139180	0.468613
ENSG00000092969	ENSG00000073711	0.468611
ENSG00000164919	ENSG00000126267	0.468609
ENSG00000156467	ENSG00000156411	0.468608
ENSG00000117118	ENSG00000165264	0.4686
ENSG00000234797	ENSG00000263266	0.468562
ENSG00000119421	ENSG00000156411	0.468554
ENSG00000135940	ENSG00000119013	0.468544
ENSG00000124701	ENSG00000168003	0.468443
ENSG00000115221	ENSG00000164591	0.46844
ENSG00000229638	ENSG00000263266	0.468436
ENSG00000173369	ENSG00000133800	0.468418
ENSG00000136811	ENSG00000149136	0.468345
ENSG00000241468	ENSG00000167283	0.468337
ENSG00000136811	ENSG00000275700	0.468335
ENSG00000110717	ENSG00000126267	0.468323
ENSG00000248487	ENSG00000241990	0.468301
ENSG00000164172	ENSG00000086289	0.468293
ENSG00000122477	ENSG00000187715	0.46829
ENSG00000119421	ENSG00000184752	0.46827
ENSG00000170417	ENSG00000167962	0.468211
ENSG00000182054	ENSG00000069998	0.468205
ENSG00000115241	ENSG00000133316	0.46818
ENSG00000163541	ENSG00000088682	0.468175
ENSG00000163170	ENSG00000176340	0.468121
ENSG00000164405	ENSG00000165264	0.468114
ENSG00000198771	ENSG00000073711	0.468109
ENSG00000120705	ENSG00000101605	0.468084
ENSG00000236208	ENSG00000075702	0.468075
ENSG00000105821	ENSG00000103037	0.468071
ENSG00000147604	ENSG00000197958	0.468069
ENSG00000188037	ENSG00000100926	0.468064
ENSG00000004779	ENSG00000125445	0.468051
ENSG00000166136	ENSG00000167283	0.468017
ENSG00000091483	ENSG00000140740	0.468006
ENSG00000143252	ENSG00000136143	0.468004
ENSG00000126267	ENSG00000154723	0.467996
ENSG00000140990	ENSG00000161281	0.467988
ENSG00000155792	ENSG00000254343	0.467986
ENSG00000054148	ENSG00000126432	0.467976
ENSG00000033050	ENSG00000108559	0.467928
ENSG00000164258	ENSG00000241837	0.467902
ENSG00000160808	ENSG00000184544	0.467858
ENSG00000140986	ENSG00000156885	0.467849
ENSG00000224631	ENSG00000263266	0.467782
ENSG00000134686	ENSG00000122477	0.467753
ENSG00000123472	ENSG00000165672	0.467736
ENSG00000183648	ENSG00000156411	0.467734
ENSG00000110619	ENSG00000184162	0.467729
ENSG00000230979	ENSG00000213442	0.467709
ENSG00000165264	ENSG00000099795	0.467667
ENSG00000128654	ENSG00000152234	0.467665
ENSG00000122477	ENSG00000154415	0.467615
ENSG00000117118	ENSG00000179091	0.467603
ENSG00000213699	ENSG00000067596	0.467593
ENSG00000010256	ENSG00000152234	0.467592
ENSG00000086289	ENSG00000223784	0.467579
ENSG00000132676	ENSG00000171984	0.467547
ENSG00000136521	ENSG00000204370	0.467545
ENSG00000184752	ENSG00000119705	0.467494
ENSG00000198755	ENSG00000147604	0.467471
ENSG00000142615	ENSG00000168928	0.467446
ENSG00000165264	ENSG00000184076	0.467443
ENSG00000071967	ENSG00000118762	0.467422
ENSG00000187715	ENSG00000172731	0.46742
ENSG00000099795	ENSG00000125356	0.467419
ENSG00000275700	ENSG00000088930	0.467399
ENSG00000143252	ENSG00000112992	0.467374
ENSG00000107020	ENSG00000119421	0.46736
ENSG00000117118	ENSG00000167792	0.467338
ENSG00000105821	ENSG00000108671	0.467301
ENSG00000173660	ENSG00000156411	0.467239
ENSG00000122477	ENSG00000119929	0.467214
ENSG00000173660	ENSG00000159199	0.467164
ENSG00000140990	ENSG00000178127	0.467141
ENSG00000130414	ENSG00000125166	0.467119
ENSG00000141452	ENSG00000104825	0.467105
ENSG00000213619	ENSG00000127540	0.467094
ENSG00000163584	ENSG00000166012	0.467052
ENSG00000092054	ENSG00000078814	0.467037
ENSG00000175110	ENSG00000259494	0.467036
ENSG00000114767	ENSG00000167962	0.467023
ENSG00000229638	ENSG00000139239	0.467009
ENSG00000123064	ENSG00000130706	0.466996
ENSG00000127184	ENSG00000241468	0.466984
ENSG00000065518	ENSG00000164405	0.466967
ENSG00000065518	ENSG00000140990	0.466917
ENSG00000080608	ENSG00000100029	0.46691
ENSG00000142937	ENSG00000109475	0.466902
ENSG00000241468	ENSG00000124172	0.46689
ENSG00000155438	ENSG00000105447	0.466873
ENSG00000188976	ENSG00000123064	0.466836
ENSG00000137038	ENSG00000166902	0.466814
ENSG00000166012	ENSG00000283662	0.466793
ENSG00000084070	ENSG00000138395	0.466793
ENSG00000143520	ENSG00000189001	0.466745
ENSG00000131653	ENSG00000161091	0.466694
ENSG00000164405	ENSG00000126267	0.466692
ENSG00000205420	ENSG00000171401	0.466671
ENSG00000134697	ENSG00000111641	0.466628
ENSG00000151552	ENSG00000112294	0.466557
ENSG00000149136	ENSG00000185271	0.466528
ENSG00000120913	ENSG00000087884	0.466502
ENSG00000137133	ENSG00000137106	0.466475
ENSG00000122367	ENSG00000102871	0.466464
ENSG00000134686	ENSG00000146457	0.466433
ENSG00000078668	ENSG00000091640	0.46642
ENSG00000170417	ENSG00000185271	0.466361
ENSG00000071082	ENSG00000161970	0.466322
ENSG00000091483	ENSG00000132423	0.466313
ENSG00000168003	ENSG00000185298	0.466289
ENSG00000117395	ENSG00000150990	0.466251
ENSG00000218426	ENSG00000178464	0.466241
ENSG00000167114	ENSG00000161091	0.466238
ENSG00000115946	ENSG00000145194	0.466238
ENSG00000143252	ENSG00000125166	0.4662
ENSG00000149596	ENSG00000132824	0.466182
ENSG00000171793	ENSG00000160818	0.466152
ENSG00000141552	ENSG00000127540	0.466133
ENSG00000164692	ENSG00000011028	0.466085
ENSG00000110717	ENSG00000127540	0.466066
ENSG00000084070	ENSG00000123353	0.466033
ENSG00000119421	ENSG00000125445	0.465999
ENSG00000071082	ENSG00000197958	0.465979
ENSG00000173436	ENSG00000107020	0.465971
ENSG00000164591	ENSG00000171033	0.465971
ENSG00000164591	ENSG00000146809	0.465951
ENSG00000137055	ENSG00000136813	0.465901
ENSG00000154518	ENSG00000167792	0.46588
ENSG00000198925	ENSG00000204560	0.465856
ENSG00000179091	ENSG00000156411	0.46585
ENSG00000140564	ENSG00000104825	0.465849
ENSG00000204291	ENSG00000107562	0.465836
ENSG00000158864	ENSG00000213619	0.465825
ENSG00000213047	ENSG00000119777	0.465818
ENSG00000127884	ENSG00000161558	0.465804
ENSG00000108528	ENSG00000241837	0.46575
ENSG00000124374	ENSG00000101605	0.465746
ENSG00000145194	ENSG00000164934	0.465745
ENSG00000130414	ENSG00000104325	0.465745
ENSG00000122367	ENSG00000109917	0.465689
ENSG00000189043	ENSG00000154723	0.465682
ENSG00000140990	ENSG00000125652	0.465614
ENSG00000122367	ENSG00000139914	0.465556
ENSG00000065518	ENSG00000110717	0.465524
ENSG00000156411	ENSG00000186010	0.465498
ENSG00000122367	ENSG00000184162	0.465473
ENSG00000145194	ENSG00000247077	0.465437
ENSG00000170417	ENSG00000171033	0.465372
ENSG00000112294	ENSG00000172731	0.465366
ENSG00000140990	ENSG00000099795	0.465336
ENSG00000145494	ENSG00000197345	0.46533
ENSG00000166136	ENSG00000186010	0.465319
ENSG00000073711	ENSG00000146809	0.46531
ENSG00000225972	ENSG00000262902	0.465276
ENSG00000091483	ENSG00000154518	0.465275
ENSG00000090266	ENSG00000125356	0.465248
ENSG00000068615	ENSG00000134986	0.465218
ENSG00000099821	ENSG00000104853	0.465214
ENSG00000065518	ENSG00000156467	0.465213
ENSG00000143198	ENSG00000180834	0.465212
ENSG00000145194	ENSG00000109917	0.465202
ENSG00000070814	ENSG00000088298	0.465199
ENSG00000053372	ENSG00000134684	0.465181
ENSG00000122367	ENSG00000134548	0.46518
ENSG00000187715	ENSG00000180834	0.465164
ENSG00000196363	ENSG00000184162	0.465121
ENSG00000115241	ENSG00000149136	0.465116
ENSG00000171033	ENSG00000137872	0.46509
ENSG00000227057	ENSG00000112578	0.46503
ENSG00000152689	ENSG00000254470	0.465013
ENSG00000236208	ENSG00000011638	0.464994
ENSG00000121440	ENSG00000171791	0.464991
ENSG00000169223	ENSG00000105700	0.464903
ENSG00000139239	ENSG00000234797	0.464881
ENSG00000023228	ENSG00000140740	0.464863
ENSG00000213619	ENSG00000125356	0.464854
ENSG00000091483	ENSG00000010256	0.464808
ENSG00000164591	ENSG00000005471	0.464765
ENSG00000130939	ENSG00000164970	0.464747
ENSG00000179564	ENSG00000141622	0.464722
ENSG00000176435	ENSG00000179776	0.464714
ENSG00000136143	ENSG00000161558	0.464695
ENSG00000127252	ENSG00000166407	0.464654
ENSG00000175701	ENSG00000183011	0.464646
ENSG00000106263	ENSG00000149136	0.464645
ENSG00000176340	ENSG00000267855	0.464537
ENSG00000129009	ENSG00000104870	0.464527
ENSG00000140564	ENSG00000099917	0.464526
ENSG00000106263	ENSG00000275700	0.464511
ENSG00000087191	ENSG00000130706	0.464473
ENSG00000114023	ENSG00000159199	0.464466
ENSG00000149136	ENSG00000184162	0.464462
ENSG00000115221	ENSG00000122367	0.464456
ENSG00000170417	ENSG00000073711	0.464433
ENSG00000165269	ENSG00000172458	0.46443
ENSG00000236208	ENSG00000255039	0.464397
ENSG00000136521	ENSG00000119421	0.464381
ENSG00000187531	ENSG00000100242	0.464338
ENSG00000236208	ENSG00000101605	0.464313
ENSG00000114767	ENSG00000145194	0.464308
ENSG00000177791	ENSG00000122367	0.46425
ENSG00000166033	ENSG00000035862	0.464246
ENSG00000122477	ENSG00000067596	0.464228
ENSG00000136813	ENSG00000127527	0.464217
ENSG00000204560	ENSG00000099917	0.464204
ENSG00000115307	ENSG00000149136	0.464182
ENSG00000135940	ENSG00000145494	0.464164
ENSG00000133315	ENSG00000147123	0.464063
ENSG00000149136	ENSG00000108883	0.464046
ENSG00000225190	ENSG00000060069	0.464042
ENSG00000136732	ENSG00000087884	0.464031
ENSG00000112578	ENSG00000141101	0.464031
ENSG00000214485	ENSG00000139239	0.464011
ENSG00000241553	ENSG00000185359	0.464007
ENSG00000123064	ENSG00000150990	0.464007
ENSG00000224051	ENSG00000063241	0.464001
ENSG00000129170	ENSG00000091482	0.463989
ENSG00000127252	ENSG00000184544	0.463977
ENSG00000181092	ENSG00000174697	0.463955
ENSG00000167283	ENSG00000241837	0.463954
ENSG00000135587	ENSG00000110619	0.463835
ENSG00000175166	ENSG00000108344	0.463811
ENSG00000091140	ENSG00000125166	0.463696
ENSG00000114023	ENSG00000156411	0.463681
ENSG00000165264	ENSG00000110717	0.463676
ENSG00000161677	ENSG00000101182	0.463673
ENSG00000204209	ENSG00000188522	0.463655
ENSG00000109917	ENSG00000105447	0.463614
ENSG00000185803	ENSG00000136908	0.463597
ENSG00000254470	ENSG00000141452	0.463589
ENSG00000115386	ENSG00000091704	0.463586
ENSG00000204394	ENSG00000033050	0.463585
ENSG00000119013	ENSG00000127540	0.463585
ENSG00000164934	ENSG00000159131	0.463561
ENSG00000139914	ENSG00000115286	0.463559
ENSG00000081189	ENSG00000134548	0.463522
ENSG00000115221	ENSG00000168003	0.463491
ENSG00000165269	ENSG00000178882	0.463448
ENSG00000119013	ENSG00000167792	0.463448
ENSG00000135940	ENSG00000167792	0.463447
ENSG00000119013	ENSG00000131174	0.463431
ENSG00000196214	ENSG00000100242	0.463429
ENSG00000171135	ENSG00000145194	0.46337
ENSG00000164896	ENSG00000111669	0.463363
ENSG00000149136	ENSG00000130706	0.463363
ENSG00000165264	ENSG00000126267	0.463296
ENSG00000213619	ENSG00000184752	0.46325
ENSG00000165282	ENSG00000247137	0.463243
ENSG00000132423	ENSG00000108528	0.463171
ENSG00000154518	ENSG00000151729	0.463159
ENSG00000174744	ENSG00000105700	0.46312
ENSG00000198755	ENSG00000108298	0.463106
ENSG00000163170	ENSG00000164405	0.463103
ENSG00000145194	ENSG00000177192	0.46304
ENSG00000167283	ENSG00000167863	0.462997
ENSG00000130635	ENSG00000142156	0.462997
ENSG00000115761	ENSG00000141076	0.462985
ENSG00000119013	ENSG00000114023	0.462979
ENSG00000112578	ENSG00000111641	0.462965
ENSG00000147439	ENSG00000060069	0.462959
ENSG00000145494	ENSG00000241468	0.462941
ENSG00000184752	ENSG00000131174	0.46289
ENSG00000225190	ENSG00000187531	0.462876
ENSG00000260398	ENSG00000011638	0.462861
ENSG00000114854	ENSG00000078814	0.46286
ENSG00000189046	ENSG00000130810	0.462859
ENSG00000151366	ENSG00000133983	0.462825
ENSG00000213619	ENSG00000140990	0.462802
ENSG00000160714	ENSG00000100926	0.462794
ENSG00000108344	ENSG00000101182	0.46278
ENSG00000142082	ENSG00000130988	0.462755
ENSG00000085871	ENSG00000164258	0.462743
ENSG00000149136	ENSG00000123064	0.462689
ENSG00000053372	ENSG00000037897	0.462619
ENSG00000122477	ENSG00000273559	0.46261
ENSG00000170860	ENSG00000145494	0.462609
ENSG00000158864	ENSG00000159199	0.462574
ENSG00000213553	ENSG00000218426	0.462565
ENSG00000149136	ENSG00000087365	0.462565
ENSG00000164919	ENSG00000147123	0.462491
ENSG00000152234	ENSG00000130830	0.46248
ENSG00000132600	ENSG00000248015	0.462474
ENSG00000160808	ENSG00000111245	0.462416
ENSG00000242071	ENSG00000178464	0.462413
ENSG00000087269	ENSG00000106263	0.462393
ENSG00000122367	ENSG00000110429	0.462348
ENSG00000177954	ENSG00000110700	0.462347
ENSG00000252051	ENSG00000070808	0.462322
ENSG00000119421	ENSG00000108528	0.462322
ENSG00000152234	ENSG00000184831	0.462305
ENSG00000014641	ENSG00000114023	0.462288
ENSG00000144867	ENSG00000214160	0.462277
ENSG00000146457	ENSG00000140564	0.462272
ENSG00000198130	ENSG00000091140	0.462257
ENSG00000108829	ENSG00000105447	0.462251
ENSG00000141452	ENSG00000100242	0.462248
ENSG00000134697	ENSG00000100029	0.462184
ENSG00000112294	ENSG00000168003	0.462135
ENSG00000122477	ENSG00000109111	0.462122
ENSG00000071082	ENSG00000145592	0.462115
ENSG00000088682	ENSG00000152234	0.462082
ENSG00000198771	ENSG00000122367	0.462066
ENSG00000186010	ENSG00000125356	0.462033
ENSG00000173660	ENSG00000131174	0.462022
ENSG00000186081	ENSG00000188505	0.462007
ENSG00000189043	ENSG00000165264	0.461925
ENSG00000115946	ENSG00000184162	0.461925
ENSG00000163811	ENSG00000080608	0.461853
ENSG00000134684	ENSG00000129351	0.461827
ENSG00000185803	ENSG00000167114	0.461818
ENSG00000204394	ENSG00000185359	0.461793
ENSG00000108883	ENSG00000100029	0.461765
ENSG00000147439	ENSG00000140564	0.461751
ENSG00000139531	ENSG00000108666	0.461737
ENSG00000254470	ENSG00000127527	0.461728
ENSG00000116459	ENSG00000091483	0.461678
ENSG00000164919	ENSG00000267855	0.461622
ENSG00000119013	ENSG00000010256	0.461621
ENSG00000091483	ENSG00000137038	0.461583
ENSG00000198130	ENSG00000111911	0.461574
ENSG00000159173	ENSG00000160808	0.461533
ENSG00000185847	ENSG00000078814	0.461527
ENSG00000085871	ENSG00000078668	0.461524
ENSG00000139180	ENSG00000131174	0.461522
ENSG00000033050	ENSG00000124155	0.461419
ENSG00000134986	ENSG00000108883	0.461415
ENSG00000159173	ENSG00000205678	0.461404
ENSG00000167526	ENSG00000108298	0.461395
ENSG00000082146	ENSG00000123124	0.461388
ENSG00000159199	ENSG00000131174	0.461343
ENSG00000162437	ENSG00000136002	0.461331
ENSG00000163811	ENSG00000124743	0.461329
ENSG00000119777	ENSG00000101294	0.461305
ENSG00000117395	ENSG00000145194	0.461279
ENSG00000188037	ENSG00000197265	0.461268
ENSG00000122477	ENSG00000173039	0.461216
ENSG00000115286	ENSG00000099795	0.461202
ENSG00000241468	ENSG00000137038	0.461194
ENSG00000173209	ENSG00000124222	0.461165
ENSG00000145743	ENSG00000153956	0.46113
ENSG00000115307	ENSG00000105726	0.461129
ENSG00000196449	ENSG00000198042	0.461119
ENSG00000153002	ENSG00000204983	0.461089
ENSG00000132423	ENSG00000100348	0.461081
ENSG00000163541	ENSG00000136521	0.461046
ENSG00000122477	ENSG00000167962	0.461033
ENSG00000186628	ENSG00000101892	0.461028
ENSG00000149136	ENSG00000140497	0.460981
ENSG00000142541	ENSG00000083845	0.460961
ENSG00000064042	ENSG00000150893	0.460954
ENSG00000104324	ENSG00000108679	0.460921
ENSG00000165782	ENSG00000187531	0.460907
ENSG00000117395	ENSG00000108883	0.460884
ENSG00000123064	ENSG00000131653	0.460866
ENSG00000198841	ENSG00000132467	0.460863
ENSG00000080503	ENSG00000108829	0.46082
ENSG00000122477	ENSG00000085662	0.460809
ENSG00000133316	ENSG00000141076	0.460784
ENSG00000149136	ENSG00000088930	0.460783
ENSG00000171863	ENSG00000105372	0.460782
ENSG00000185745	ENSG00000149136	0.460765
ENSG00000261236	ENSG00000104907	0.460756
ENSG00000117519	ENSG00000114698	0.460715
ENSG00000196449	ENSG00000146457	0.460616
ENSG00000198786	ENSG00000198695	0.460564
ENSG00000163541	ENSG00000167863	0.460564
ENSG00000115307	ENSG00000123353	0.460529
ENSG00000144644	ENSG00000275700	0.460522
ENSG00000163170	ENSG00000164919	0.460503
ENSG00000164591	ENSG00000236208	0.460495
ENSG00000134986	ENSG00000137872	0.460495
ENSG00000087191	ENSG00000185359	0.460493
ENSG00000123472	ENSG00000142082	0.46045
ENSG00000078668	ENSG00000223784	0.460443
ENSG00000136521	ENSG00000004779	0.460442
ENSG00000135940	ENSG00000099795	0.460436
ENSG00000136942	ENSG00000147403	0.460427
ENSG00000113048	ENSG00000049883	0.460392
ENSG00000169288	ENSG00000132423	0.460386
ENSG00000070814	ENSG00000110619	0.460363
ENSG00000112294	ENSG00000173039	0.460341
ENSG00000113460	ENSG00000171453	0.460274
ENSG00000198130	ENSG00000112294	0.460268
ENSG00000242299	ENSG00000224631	0.460266
ENSG00000143198	ENSG00000187715	0.460225
ENSG00000117118	ENSG00000131174	0.460213
ENSG00000165264	ENSG00000152234	0.460178
ENSG00000137038	ENSG00000184076	0.460153
ENSG00000126267	ENSG00000241837	0.460092
ENSG00000168003	ENSG00000100320	0.460056
ENSG00000158710	ENSG00000167460	0.460055
ENSG00000109390	ENSG00000137133	0.460046
ENSG00000163541	ENSG00000156411	0.460045
ENSG00000132953	ENSG00000168701	0.460037
ENSG00000136908	ENSG00000185298	0.460028
ENSG00000114023	ENSG00000088682	0.460023
ENSG00000129559	ENSG00000124172	0.459969
ENSG00000188542	ENSG00000236208	0.459952
ENSG00000137106	ENSG00000167815	0.459948
ENSG00000049656	ENSG00000148248	0.459923
ENSG00000160783	ENSG00000100348	0.459913
ENSG00000073711	ENSG00000161091	0.459894
ENSG00000122026	ENSG00000131469	0.459876
ENSG00000117395	ENSG00000106263	0.459875
ENSG00000178127	ENSG00000154723	0.459867
ENSG00000184162	ENSG00000100320	0.45983
ENSG00000185271	ENSG00000131653	0.459794
ENSG00000116459	ENSG00000119421	0.45979
ENSG00000182154	ENSG00000178741	0.459788
ENSG00000070814	ENSG00000275700	0.459783
ENSG00000126267	ENSG00000125356	0.459782
ENSG00000127184	ENSG00000126267	0.459739
ENSG00000213619	ENSG00000131143	0.459733
ENSG00000160818	ENSG00000033050	0.459722
ENSG00000115761	ENSG00000145194	0.459699
ENSG00000177752	ENSG00000122367	0.459692
ENSG00000196126	ENSG00000223865	0.459684
ENSG00000115221	ENSG00000171033	0.459627
ENSG00000126067	ENSG00000143106	0.459612
ENSG00000187715	ENSG00000260398	0.459609
ENSG00000255039	ENSG00000011638	0.459589
ENSG00000163811	ENSG00000141384	0.459527
ENSG00000117395	ENSG00000185475	0.459505
ENSG00000148296	ENSG00000160214	0.459504
ENSG00000116771	ENSG00000144644	0.459492
ENSG00000159199	ENSG00000241837	0.459483
ENSG00000073711	ENSG00000140564	0.459472
ENSG00000267855	ENSG00000099795	0.459456
ENSG00000011028	ENSG00000179954	0.459432
ENSG00000241553	ENSG00000087191	0.459426
ENSG00000163833	ENSG00000185105	0.459421
ENSG00000167283	ENSG00000131143	0.459419
ENSG00000140497	ENSG00000187531	0.459395
ENSG00000265681	ENSG00000105372	0.459381
ENSG00000167792	ENSG00000167815	0.459372
ENSG00000140497	ENSG00000099917	0.459326
ENSG00000130595	ENSG00000180209	0.459312
ENSG00000158022	ENSG00000176909	0.459281
ENSG00000146701	ENSG00000159199	0.459243
ENSG00000122367	ENSG00000108829	0.459242
ENSG00000106524	ENSG00000186628	0.459238
ENSG00000011638	ENSG00000075702	0.459177
ENSG00000204394	ENSG00000131653	0.459155
ENSG00000204560	ENSG00000108344	0.459153
ENSG00000109390	ENSG00000164405	0.459114
ENSG00000159173	ENSG00000114854	0.459088
ENSG00000145194	ENSG00000136908	0.459072
ENSG00000189043	ENSG00000140990	0.45907
ENSG00000110619	ENSG00000088298	0.459013
ENSG00000173660	ENSG00000241468	0.458932
ENSG00000182809	ENSG00000187244	0.458913
ENSG00000204209	ENSG00000141452	0.458902
ENSG00000073711	ENSG00000174744	0.458897
ENSG00000164405	ENSG00000099795	0.458882
ENSG00000213442	ENSG00000178464	0.458875
ENSG00000163344	ENSG00000099795	0.458872
ENSG00000214097	ENSG00000156885	0.458871
ENSG00000143318	ENSG00000177791	0.45886
ENSG00000170515	ENSG00000100353	0.458857
ENSG00000119013	ENSG00000065518	0.458845
ENSG00000115221	ENSG00000154415	0.458842
ENSG00000145592	ENSG00000108298	0.458827
ENSG00000224051	ENSG00000102178	0.458818
ENSG00000117118	ENSG00000125445	0.458775
ENSG00000177192	ENSG00000167962	0.458772
ENSG00000275700	ENSG00000108883	0.458771
ENSG00000108848	ENSG00000124222	0.458762
ENSG00000185298	ENSG00000088298	0.458759
ENSG00000163541	ENSG00000167283	0.458715
ENSG00000164405	ENSG00000148450	0.458644
ENSG00000076984	ENSG00000079999	0.458628
ENSG00000073711	ENSG00000167962	0.45858
ENSG00000198925	ENSG00000204574	0.458576
ENSG00000184162	ENSG00000105447	0.458572
ENSG00000128654	ENSG00000132423	0.458542
ENSG00000214097	ENSG00000005471	0.458539
ENSG00000117054	ENSG00000100353	0.458539
ENSG00000117118	ENSG00000104325	0.458528
ENSG00000206559	ENSG00000185973	0.458523
ENSG00000062582	ENSG00000213619	0.458521
ENSG00000188522	ENSG00000136448	0.458512
ENSG00000129084	ENSG00000041357	0.458484
ENSG00000155438	ENSG00000163938	0.458452
ENSG00000090266	ENSG00000154723	0.458436
ENSG00000149136	ENSG00000134548	0.458435
ENSG00000106263	ENSG00000150990	0.458434
ENSG00000149115	ENSG00000075643	0.458425
ENSG00000115307	ENSG00000106263	0.458374
ENSG00000176407	ENSG00000141034	0.45835
ENSG00000104853	ENSG00000100325	0.45835
ENSG00000183011	ENSG00000141552	0.458339
ENSG00000160808	ENSG00000114854	0.458316
ENSG00000234797	ENSG00000224631	0.458299
ENSG00000135940	ENSG00000184983	0.458293
ENSG00000198771	ENSG00000265142	0.458277
ENSG00000073711	ENSG00000185745	0.458242
ENSG00000236208	ENSG00000172731	0.45818
ENSG00000136811	ENSG00000122367	0.458176
ENSG00000204439	ENSG00000127527	0.458156
ENSG00000171135	ENSG00000123243	0.45815
ENSG00000145592	ENSG00000130255	0.458146
ENSG00000204209	ENSG00000134452	0.458125
ENSG00000142615	ENSG00000169347	0.458108
ENSG00000149115	ENSG00000141458	0.458037
ENSG00000099341	ENSG00000101182	0.458013
ENSG00000142002	ENSG00000204070	0.457998
ENSG00000205356	ENSG00000185359	0.457993
ENSG00000163170	ENSG00000184752	0.457986
ENSG00000074755	ENSG00000109111	0.457976
ENSG00000124491	ENSG00000260314	0.457965
ENSG00000115307	ENSG00000108883	0.457965
ENSG00000172458	ENSG00000101605	0.457932
ENSG00000160818	ENSG00000109917	0.457907
ENSG00000203782	ENSG00000167768	0.457902
ENSG00000174744	ENSG00000130706	0.457867
ENSG00000138326	ENSG00000161970	0.457866
ENSG00000173436	ENSG00000075336	0.457856
ENSG00000187715	ENSG00000185105	0.457806
ENSG00000091483	ENSG00000125445	0.457794
ENSG00000166407	ENSG00000161558	0.457791
ENSG00000174744	ENSG00000185298	0.457785
ENSG00000259494	ENSG00000136463	0.457737
ENSG00000159199	ENSG00000184983	0.457727
ENSG00000092969	ENSG00000171033	0.457712
ENSG00000163170	ENSG00000151729	0.457652
ENSG00000127184	ENSG00000173915	0.457644
ENSG00000065618	ENSG00000167768	0.457617
ENSG00000135940	ENSG00000182154	0.457616
ENSG00000179041	ENSG00000133316	0.457613
ENSG00000127527	ENSG00000099917	0.457613
ENSG00000163541	ENSG00000122873	0.457592
ENSG00000128654	ENSG00000004779	0.457586
ENSG00000109854	ENSG00000009830	0.457575
ENSG00000087269	ENSG00000150990	0.457564
ENSG00000171453	ENSG00000130810	0.457559
ENSG00000204209	ENSG00000184343	0.457541
ENSG00000142937	ENSG00000197958	0.457511
ENSG00000156467	ENSG00000184752	0.457501
ENSG00000112294	ENSG00000078668	0.457482
ENSG00000073711	ENSG00000185359	0.457429
ENSG00000143318	ENSG00000171033	0.4574
ENSG00000171612	ENSG00000134324	0.457388
ENSG00000163539	ENSG00000184162	0.457387
ENSG00000123353	ENSG00000160410	0.457383
ENSG00000164896	ENSG00000137133	0.457368
ENSG00000241553	ENSG00000135587	0.457324
ENSG00000107020	ENSG00000125445	0.457312
ENSG00000114023	ENSG00000179091	0.4573
ENSG00000060069	ENSG00000011451	0.457297
ENSG00000177556	ENSG00000141741	0.457289
ENSG00000197451	ENSG00000177192	0.457276
ENSG00000035862	ENSG00000077942	0.457275
ENSG00000136908	ENSG00000161091	0.457262
ENSG00000014641	ENSG00000139914	0.457252
ENSG00000159199	ENSG00000186010	0.457243
ENSG00000183648	ENSG00000124172	0.457237
ENSG00000115233	ENSG00000254986	0.457212
ENSG00000122873	ENSG00000184752	0.457203
ENSG00000196497	ENSG00000065000	0.45718
ENSG00000188976	ENSG00000204394	0.457174
ENSG00000170417	ENSG00000115221	0.457127
ENSG00000171033	ENSG00000132953	0.457099
ENSG00000160783	ENSG00000091640	0.457085
ENSG00000249249	ENSG00000089597	0.457078
ENSG00000179091	ENSG00000110717	0.457062
ENSG00000204983	ENSG00000266200	0.457046
ENSG00000122477	ENSG00000185745	0.457043
ENSG00000236208	ENSG00000089597	0.457034
ENSG00000248476	ENSG00000100084	0.457033
ENSG00000106524	ENSG00000119929	0.457026
ENSG00000138796	ENSG00000166123	0.457022
ENSG00000068615	ENSG00000137872	0.457019
ENSG00000010256	ENSG00000154723	0.45701
ENSG00000091483	ENSG00000165629	0.457006
ENSG00000136002	ENSG00000236208	0.457
ENSG00000079999	ENSG00000105723	0.456995
ENSG00000133315	ENSG00000099795	0.456983
ENSG00000143549	ENSG00000185847	0.45698
ENSG00000115970	ENSG00000100353	0.456951
ENSG00000123064	ENSG00000099821	0.456923
ENSG00000169223	ENSG00000168701	0.456899
ENSG00000147123	ENSG00000125356	0.456894
ENSG00000119777	ENSG00000161558	0.456892
ENSG00000007541	ENSG00000185359	0.456857
ENSG00000108528	ENSG00000099795	0.456844
ENSG00000114023	ENSG00000165629	0.456826
ENSG00000137133	ENSG00000091640	0.456823
ENSG00000267855	ENSG00000147123	0.456767
ENSG00000078668	ENSG00000173039	0.456767
ENSG00000131469	ENSG00000171858	0.45674
ENSG00000140990	ENSG00000131143	0.456717
ENSG00000129351	ENSG00000105726	0.456713
ENSG00000160712	ENSG00000197299	0.456665
ENSG00000090263	ENSG00000125445	0.456645
ENSG00000173269	ENSG00000149564	0.456637
ENSG00000124374	ENSG00000182568	0.456628
ENSG00000154122	ENSG00000181016	0.456627
ENSG00000131653	ENSG00000100029	0.456615
ENSG00000109390	ENSG00000267855	0.456604
ENSG00000144713	ENSG00000172809	0.456603
ENSG00000164587	ENSG00000136942	0.456582
ENSG00000184983	ENSG00000131174	0.45658
ENSG00000163541	ENSG00000179091	0.456559
ENSG00000167792	ENSG00000139180	0.456522
ENSG00000180834	ENSG00000087884	0.456495
ENSG00000168495	ENSG00000196363	0.456487
ENSG00000140564	ENSG00000167962	0.456469
ENSG00000132423	ENSG00000088682	0.456462
ENSG00000108528	ENSG00000152234	0.456462
ENSG00000108883	ENSG00000196961	0.45646
ENSG00000249853	ENSG00000186628	0.456436
ENSG00000091483	ENSG00000163541	0.456407
ENSG00000165264	ENSG00000166902	0.456403
ENSG00000149136	ENSG00000105700	0.456397
ENSG00000196497	ENSG00000108883	0.456366
ENSG00000213699	ENSG00000106524	0.456323
ENSG00000172409	ENSG00000135392	0.456315
ENSG00000123472	ENSG00000125166	0.456303
ENSG00000169020	ENSG00000176340	0.456294
ENSG00000116748	ENSG00000092529	0.456279
ENSG00000142615	ENSG00000175535	0.456205
ENSG00000266200	ENSG00000169347	0.456186
ENSG00000143198	ENSG00000179564	0.456186
ENSG00000198925	ENSG00000108883	0.456148
ENSG00000249853	ENSG00000106524	0.456101
ENSG00000115221	ENSG00000149136	0.456074
ENSG00000114767	ENSG00000160214	0.456072
ENSG00000164934	ENSG00000166226	0.456053
ENSG00000188542	ENSG00000184544	0.456051
ENSG00000213699	ENSG00000073711	0.456039
ENSG00000152234	ENSG00000154723	0.45603
ENSG00000163938	ENSG00000128050	0.456019
ENSG00000133316	ENSG00000130706	0.456013
ENSG00000171863	ENSG00000265681	0.456008
ENSG00000163539	ENSG00000073711	0.456006
ENSG00000198130	ENSG00000040341	0.455992
ENSG00000058600	ENSG00000141076	0.455931
ENSG00000114023	ENSG00000166136	0.455926
ENSG00000109917	ENSG00000185359	0.455926
ENSG00000164741	ENSG00000134954	0.455925
ENSG00000114767	ENSG00000148296	0.455922
ENSG00000186222	ENSG00000141378	0.455896
ENSG00000204574	ENSG00000108344	0.455882
ENSG00000227057	ENSG00000164934	0.455877
ENSG00000174744	ENSG00000185271	0.45586
ENSG00000198755	ENSG00000170889	0.455854
ENSG00000119723	ENSG00000161558	0.455816
ENSG00000156411	ENSG00000099795	0.455811
ENSG00000213553	ENSG00000204196	0.455754
ENSG00000168003	ENSG00000100029	0.455729
ENSG00000163069	ENSG00000171714	0.455698
ENSG00000197448	ENSG00000137106	0.455678
ENSG00000149131	ENSG00000182326	0.455665
ENSG00000119013	ENSG00000184752	0.455656
ENSG00000060069	ENSG00000099917	0.455618
ENSG00000204209	ENSG00000100926	0.455617
ENSG00000100926	ENSG00000136448	0.455594
ENSG00000170860	ENSG00000119705	0.455587
ENSG00000109917	ENSG00000123353	0.455584
ENSG00000170417	ENSG00000168003	0.455555
ENSG00000174744	ENSG00000160410	0.455544
ENSG00000110717	ENSG00000167863	0.455539
ENSG00000122477	ENSG00000086289	0.455538
ENSG00000146457	ENSG00000100084	0.455519
ENSG00000060069	ENSG00000100084	0.455476
ENSG00000135940	ENSG00000186010	0.45547
ENSG00000014641	ENSG00000130414	0.455459
ENSG00000187715	ENSG00000149136	0.455456
ENSG00000185298	ENSG00000161091	0.455437
ENSG00000140990	ENSG00000267855	0.455434
ENSG00000119777	ENSG00000236208	0.455426
ENSG00000071794	ENSG00000112294	0.455422
ENSG00000011638	ENSG00000078814	0.455398
ENSG00000163170	ENSG00000189043	0.455396
ENSG00000146729	ENSG00000186106	0.455355
ENSG00000160097	ENSG00000166407	0.455352
ENSG00000063177	ENSG00000108107	0.455344
ENSG00000139531	ENSG00000100348	0.455342
ENSG00000143318	ENSG00000187715	0.4553
ENSG00000115241	ENSG00000130706	0.455299
ENSG00000123353	ENSG00000131653	0.455278
ENSG00000173436	ENSG00000184752	0.455256
ENSG00000145494	ENSG00000110717	0.455229
ENSG00000133316	ENSG00000185359	0.455222
ENSG00000109917	ENSG00000160193	0.45519
ENSG00000261168	ENSG00000185105	0.455188
ENSG00000082146	ENSG00000172239	0.455165
ENSG00000185271	ENSG00000088298	0.455164
ENSG00000131495	ENSG00000186010	0.455127
ENSG00000102763	ENSG00000125166	0.455069
ENSG00000136813	ENSG00000182446	0.455063
ENSG00000264384	ENSG00000268034	0.455051
ENSG00000124701	ENSG00000159784	0.455016
ENSG00000171202	ENSG00000125445	0.454999
ENSG00000211445	ENSG00000166012	0.454997
ENSG00000075568	ENSG00000121210	0.454968
ENSG00000164880	ENSG00000100241	0.454951
ENSG00000105821	ENSG00000188522	0.45491
ENSG00000204394	ENSG00000112578	0.454909
ENSG00000164919	ENSG00000159199	0.454909
ENSG00000265808	ENSG00000149596	0.454903
ENSG00000134108	ENSG00000136813	0.454878
ENSG00000179562	ENSG00000135392	0.454867
ENSG00000264424	ENSG00000086967	0.454843
ENSG00000205250	ENSG00000100320	0.454816
ENSG00000148450	ENSG00000267855	0.454765
ENSG00000152689	ENSG00000188037	0.454736
ENSG00000174744	ENSG00000108883	0.454707
ENSG00000010256	ENSG00000100348	0.45467
ENSG00000168439	ENSG00000004478	0.454662
ENSG00000143520	ENSG00000188508	0.454646
ENSG00000134248	ENSG00000131174	0.454635
ENSG00000112992	ENSG00000196177	0.454613
ENSG00000073711	ENSG00000186051	0.454574
ENSG00000096968	ENSG00000107854	0.454566
ENSG00000081087	ENSG00000125520	0.454521
ENSG00000171453	ENSG00000111641	0.454455
ENSG00000188522	ENSG00000275700	0.454453
ENSG00000158022	ENSG00000283787	0.454446
ENSG00000122477	ENSG00000092969	0.454424
ENSG00000114023	ENSG00000184076	0.454421
ENSG00000117118	ENSG00000135940	0.45442
ENSG00000182774	ENSG00000142541	0.454416
ENSG00000014641	ENSG00000119013	0.454402
ENSG00000133315	ENSG00000170906	0.454397
ENSG00000014641	ENSG00000109390	0.454391
ENSG00000188542	ENSG00000136279	0.45439
ENSG00000161281	ENSG00000170906	0.454345
ENSG00000185359	ENSG00000100029	0.454337
ENSG00000033050	ENSG00000275700	0.454336
ENSG00000144306	ENSG00000144815	0.454323
ENSG00000198771	ENSG00000187715	0.454309
ENSG00000110619	ENSG00000108829	0.454301
ENSG00000160712	ENSG00000076555	0.454299
ENSG00000234745	ENSG00000166710	0.454294
ENSG00000062582	ENSG00000151366	0.454277
ENSG00000160193	ENSG00000100320	0.454257
ENSG00000120942	ENSG00000172409	0.454249
ENSG00000169288	ENSG00000004779	0.454224
ENSG00000104325	ENSG00000125166	0.454209
[truncated: 8,000 more rows]
