# Supplementary material for: Gene co-expression networks reveal sex-biased differences in musculoskeletal ageing
Source: Front Aging. 2024 Sep 18;5:1469479. doi: 10.3389/fragi.2024.1469479 (PMC11445131; doi:10.3389/fragi.2024.1469479)
Supplement: Supplementary file 1 [file DataSheet1.zip › SupplMat1/Male_Middle.csv]

ENSG00000185028	ENSG00000261434	0.827657
ENSG00000134339	ENSG00000173432	0.788073
ENSG00000173372	ENSG00000159189	0.756911
ENSG00000163209	ENSG00000171401	0.755145
ENSG00000244734	ENSG00000188536	0.750565
ENSG00000170477	ENSG00000171401	0.742719
ENSG00000162892	ENSG00000162894	0.741734
ENSG00000173372	ENSG00000173369	0.738369
ENSG00000168542	ENSG00000164692	0.736389
ENSG00000142789	ENSG00000204983	0.727044
ENSG00000169020	ENSG00000125356	0.72222
ENSG00000275896	ENSG00000169347	0.720053
ENSG00000204983	ENSG00000175535	0.719936
ENSG00000137392	ENSG00000204983	0.719817
ENSG00000137392	ENSG00000175535	0.712957
ENSG00000228232	ENSG00000235587	0.70886
ENSG00000142789	ENSG00000137392	0.708325
ENSG00000189043	ENSG00000164919	0.708038
ENSG00000145592	ENSG00000241343	0.706924
ENSG00000130598	ENSG00000130595	0.704571
ENSG00000163209	ENSG00000170477	0.704193
ENSG00000010256	ENSG00000167792	0.701956
ENSG00000127184	ENSG00000164919	0.699788
ENSG00000164405	ENSG00000127540	0.699
ENSG00000203965	ENSG00000116652	0.698924
ENSG00000145494	ENSG00000186010	0.695123
ENSG00000135940	ENSG00000131174	0.692535
ENSG00000163220	ENSG00000143546	0.691192
ENSG00000135940	ENSG00000164919	0.689766
ENSG00000142789	ENSG00000275896	0.689498
ENSG00000139180	ENSG00000241837	0.688598
ENSG00000117054	ENSG00000136143	0.688091
ENSG00000117118	ENSG00000241837	0.686272
ENSG00000244734	ENSG00000206172	0.685751
ENSG00000136143	ENSG00000125166	0.684263
ENSG00000135940	ENSG00000127184	0.683738
ENSG00000275896	ENSG00000168928	0.680775
ENSG00000164405	ENSG00000164919	0.679588
ENSG00000127184	ENSG00000131174	0.679
ENSG00000177575	ENSG00000155659	0.678957
ENSG00000168878	ENSG00000122852	0.678536
ENSG00000108344	ENSG00000130706	0.678477
ENSG00000154518	ENSG00000159199	0.676846
ENSG00000104325	ENSG00000140740	0.675479
ENSG00000117054	ENSG00000125166	0.675385
ENSG00000117118	ENSG00000139180	0.673858
ENSG00000143536	ENSG00000171401	0.673641
ENSG00000106263	ENSG00000261236	0.673586
ENSG00000137392	ENSG00000275896	0.673394
ENSG00000158516	ENSG00000275896	0.672483
ENSG00000219073	ENSG00000137392	0.670344
ENSG00000213619	ENSG00000241837	0.670266
ENSG00000159176	ENSG00000107796	0.669848
ENSG00000219073	ENSG00000275896	0.669775
ENSG00000099795	ENSG00000186010	0.669676
ENSG00000213619	ENSG00000159199	0.669034
ENSG00000154518	ENSG00000213619	0.668515
ENSG00000023228	ENSG00000091140	0.668139
ENSG00000179091	ENSG00000110717	0.668018
ENSG00000119013	ENSG00000131174	0.666533
ENSG00000219073	ENSG00000204983	0.666118
ENSG00000119013	ENSG00000165264	0.665039
ENSG00000104325	ENSG00000139180	0.664493
ENSG00000023228	ENSG00000136143	0.664396
ENSG00000119421	ENSG00000167283	0.663193
ENSG00000142789	ENSG00000175535	0.662938
ENSG00000169347	ENSG00000168928	0.661849
ENSG00000119013	ENSG00000004779	0.661715
ENSG00000159352	ENSG00000165916	0.661691
ENSG00000127184	ENSG00000125356	0.661038
ENSG00000137392	ENSG00000158516	0.659473
ENSG00000132423	ENSG00000166902	0.659319
ENSG00000142789	ENSG00000158516	0.659173
ENSG00000139180	ENSG00000140740	0.659105
ENSG00000213619	ENSG00000139180	0.657762
ENSG00000143536	ENSG00000170477	0.656416
ENSG00000117118	ENSG00000163541	0.656161
ENSG00000019582	ENSG00000231389	0.655366
ENSG00000219073	ENSG00000169347	0.65532
ENSG00000142789	ENSG00000168928	0.655315
ENSG00000142789	ENSG00000170890	0.655234
ENSG00000204983	ENSG00000168928	0.655155
ENSG00000219073	ENSG00000158516	0.654065
ENSG00000115386	ENSG00000275896	0.654054
ENSG00000158516	ENSG00000204983	0.653368
ENSG00000204983	ENSG00000169347	0.653333
ENSG00000139180	ENSG00000169021	0.652908
ENSG00000214097	ENSG00000236208	0.652764
ENSG00000213619	ENSG00000154723	0.652742
ENSG00000110717	ENSG00000004779	0.652734
ENSG00000241837	ENSG00000131174	0.65268
ENSG00000164919	ENSG00000127540	0.652092
ENSG00000142789	ENSG00000169347	0.651628
ENSG00000182774	ENSG00000161970	0.651111
ENSG00000275896	ENSG00000175535	0.650776
ENSG00000142937	ENSG00000182774	0.650751
ENSG00000149591	ENSG00000101335	0.650123
ENSG00000261236	ENSG00000167962	0.649952
ENSG00000154518	ENSG00000139180	0.649902
ENSG00000156411	ENSG00000184076	0.649711
ENSG00000014641	ENSG00000241837	0.649364
ENSG00000179091	ENSG00000167792	0.649225
ENSG00000163541	ENSG00000241837	0.648659
ENSG00000213619	ENSG00000004779	0.64854
ENSG00000167283	ENSG00000156411	0.648525
ENSG00000164692	ENSG00000108821	0.648397
ENSG00000135940	ENSG00000127540	0.648396
ENSG00000168878	ENSG00000185303	0.64824
ENSG00000213619	ENSG00000110717	0.647931
ENSG00000114391	ENSG00000109475	0.646581
ENSG00000140519	ENSG00000171401	0.646487
ENSG00000110717	ENSG00000115286	0.645844
ENSG00000004779	ENSG00000154723	0.645733
ENSG00000219073	ENSG00000170890	0.644454
ENSG00000189043	ENSG00000176340	0.644332
ENSG00000163541	ENSG00000213619	0.644123
ENSG00000145494	ENSG00000099795	0.643771
ENSG00000125445	ENSG00000184076	0.643751
ENSG00000186010	ENSG00000184076	0.643371
ENSG00000066923	ENSG00000213413	0.642938
ENSG00000135940	ENSG00000164405	0.642835
ENSG00000158516	ENSG00000175535	0.642774
ENSG00000163541	ENSG00000119421	0.642703
ENSG00000149136	ENSG00000275700	0.642303
ENSG00000164919	ENSG00000131174	0.642216
ENSG00000165264	ENSG00000131174	0.642026
ENSG00000219073	ENSG00000168928	0.641726
ENSG00000159199	ENSG00000154723	0.641437
ENSG00000119013	ENSG00000125356	0.641321
ENSG00000127184	ENSG00000183648	0.641319
ENSG00000135940	ENSG00000176340	0.641096
ENSG00000143252	ENSG00000023228	0.641076
ENSG00000151632	ENSG00000196139	0.640962
ENSG00000014641	ENSG00000139180	0.640636
ENSG00000166902	ENSG00000088682	0.638831
ENSG00000164919	ENSG00000176340	0.638312
ENSG00000219073	ENSG00000175535	0.638219
ENSG00000183648	ENSG00000125356	0.638149
ENSG00000167283	ENSG00000131174	0.637921
ENSG00000132423	ENSG00000088682	0.63789
ENSG00000165264	ENSG00000004779	0.637849
ENSG00000213619	ENSG00000131174	0.637615
ENSG00000184752	ENSG00000167863	0.637517
ENSG00000071082	ENSG00000241343	0.637054
ENSG00000154723	ENSG00000131174	0.636259
ENSG00000091483	ENSG00000139180	0.636187
ENSG00000019582	ENSG00000223865	0.635759
ENSG00000156411	ENSG00000004779	0.635472
ENSG00000236208	ENSG00000087884	0.635468
ENSG00000071082	ENSG00000161970	0.635458
ENSG00000204983	ENSG00000170890	0.635366
ENSG00000156411	ENSG00000186010	0.63534
ENSG00000156411	ENSG00000131174	0.634839
ENSG00000155438	ENSG00000112578	0.634839
ENSG00000115386	ENSG00000169347	0.634504
ENSG00000119013	ENSG00000154723	0.633935
ENSG00000127184	ENSG00000184752	0.633192
ENSG00000158516	ENSG00000169347	0.63307
ENSG00000119013	ENSG00000127184	0.633032
ENSG00000214097	ENSG00000087884	0.632906
ENSG00000110955	ENSG00000152234	0.632799
ENSG00000117118	ENSG00000213619	0.632795
ENSG00000101182	ENSG00000130706	0.632562
ENSG00000010256	ENSG00000213619	0.632475
ENSG00000198786	ENSG00000198695	0.632359
ENSG00000117118	ENSG00000154518	0.632199
ENSG00000139180	ENSG00000152234	0.631933
ENSG00000091483	ENSG00000152234	0.631712
ENSG00000117118	ENSG00000131174	0.631699
ENSG00000182774	ENSG00000130255	0.631568
ENSG00000119013	ENSG00000241837	0.631464
ENSG00000143252	ENSG00000091140	0.63126
ENSG00000119013	ENSG00000156411	0.631241
ENSG00000144713	ENSG00000108298	0.630992
ENSG00000071082	ENSG00000145592	0.630882
ENSG00000164405	ENSG00000189043	0.630843
ENSG00000137959	ENSG00000137965	0.630357
ENSG00000179091	ENSG00000213619	0.630296
ENSG00000117118	ENSG00000104325	0.629925
ENSG00000165264	ENSG00000154723	0.629694
ENSG00000127184	ENSG00000189043	0.629574
ENSG00000091986	ENSG00000164692	0.62951
ENSG00000260314	ENSG00000155659	0.629305
ENSG00000261236	ENSG00000123064	0.629279
ENSG00000117118	ENSG00000004779	0.62925
ENSG00000023228	ENSG00000140740	0.629103
ENSG00000163541	ENSG00000139180	0.629014
ENSG00000241468	ENSG00000183648	0.628342
ENSG00000167283	ENSG00000004779	0.628252
ENSG00000119421	ENSG00000004779	0.628208
ENSG00000163209	ENSG00000140519	0.628075
ENSG00000213619	ENSG00000169021	0.627921
ENSG00000137392	ENSG00000170890	0.627816
ENSG00000114767	ENSG00000177192	0.627778
ENSG00000275700	ENSG00000100029	0.627732
ENSG00000127184	ENSG00000164405	0.627613
ENSG00000165264	ENSG00000213619	0.627516
ENSG00000146122	ENSG00000281969	0.627179
ENSG00000159176	ENSG00000149591	0.626685
ENSG00000164405	ENSG00000125356	0.626139
ENSG00000159176	ENSG00000101335	0.626019
ENSG00000010256	ENSG00000179091	0.625905
ENSG00000091483	ENSG00000140740	0.625709
ENSG00000189043	ENSG00000127540	0.625534
ENSG00000135940	ENSG00000189043	0.625512
ENSG00000116459	ENSG00000140740	0.625448
ENSG00000004779	ENSG00000131174	0.62533
ENSG00000169020	ENSG00000267855	0.624839
ENSG00000204394	ENSG00000261236	0.624536
ENSG00000167283	ENSG00000184076	0.62429
ENSG00000179091	ENSG00000108528	0.62413
ENSG00000019582	ENSG00000204287	0.62347
ENSG00000119421	ENSG00000088682	0.623228
ENSG00000071082	ENSG00000182774	0.622697
ENSG00000167792	ENSG00000159199	0.622486
ENSG00000010256	ENSG00000110717	0.622059
ENSG00000127184	ENSG00000156467	0.621958
ENSG00000179091	ENSG00000159199	0.621928
ENSG00000205364	ENSG00000205362	0.621808
ENSG00000108821	ENSG00000142156	0.621366
ENSG00000023228	ENSG00000139180	0.621091
ENSG00000168484	ENSG00000122852	0.620948
ENSG00000173372	ENSG00000165457	0.620605
ENSG00000154518	ENSG00000179091	0.619783
ENSG00000091483	ENSG00000163541	0.619251
ENSG00000091704	ENSG00000204983	0.619155
ENSG00000168291	ENSG00000136143	0.618715
ENSG00000119013	ENSG00000213619	0.618619
ENSG00000073008	ENSG00000279095	0.618501
ENSG00000104325	ENSG00000241837	0.618414
ENSG00000122477	ENSG00000120729	0.618243
ENSG00000110717	ENSG00000108528	0.61813
ENSG00000175535	ENSG00000169347	0.617949
ENSG00000106263	ENSG00000100029	0.617931
ENSG00000091483	ENSG00000241837	0.617478
ENSG00000236552	ENSG00000213442	0.617361
ENSG00000146054	ENSG00000248514	0.617284
ENSG00000117118	ENSG00000014641	0.617276
ENSG00000148450	ENSG00000184076	0.617058
ENSG00000163170	ENSG00000119013	0.616977
ENSG00000154122	ENSG00000164591	0.616868
ENSG00000117118	ENSG00000119013	0.616838
ENSG00000173369	ENSG00000110079	0.616799
ENSG00000134686	ENSG00000154415	0.616736
ENSG00000110717	ENSG00000159199	0.616481
ENSG00000143252	ENSG00000136143	0.616361
ENSG00000137392	ENSG00000169347	0.616358
ENSG00000109917	ENSG00000100029	0.616358
ENSG00000071082	ENSG00000109475	0.616282
ENSG00000163541	ENSG00000004779	0.61616
ENSG00000167792	ENSG00000167815	0.616073
ENSG00000164692	ENSG00000142173	0.615996
ENSG00000142789	ENSG00000168925	0.615729
ENSG00000106263	ENSG00000196497	0.615382
ENSG00000163170	ENSG00000154723	0.615032
ENSG00000197448	ENSG00000139914	0.615007
ENSG00000091140	ENSG00000136143	0.614996
ENSG00000091140	ENSG00000110435	0.614366
ENSG00000154518	ENSG00000154723	0.614117
ENSG00000122477	ENSG00000186628	0.614114
ENSG00000142789	ENSG00000091704	0.614094
ENSG00000070814	ENSG00000167962	0.613746
ENSG00000122367	ENSG00000149136	0.613672
ENSG00000073711	ENSG00000134986	0.613082
ENSG00000004779	ENSG00000159199	0.612984
ENSG00000010256	ENSG00000159199	0.612466
ENSG00000150990	ENSG00000100029	0.612311
ENSG00000186010	ENSG00000125356	0.612255
ENSG00000112578	ENSG00000100029	0.612201
ENSG00000114023	ENSG00000241837	0.611714
ENSG00000152234	ENSG00000169021	0.611598
ENSG00000119013	ENSG00000110717	0.611522
ENSG00000158864	ENSG00000167792	0.609823
ENSG00000166136	ENSG00000184076	0.609513
ENSG00000158864	ENSG00000010256	0.609465
ENSG00000165916	ENSG00000087191	0.609463
ENSG00000213619	ENSG00000108528	0.609258
ENSG00000117118	ENSG00000167283	0.609069
ENSG00000108821	ENSG00000142173	0.609033
ENSG00000236552	ENSG00000178464	0.608868
ENSG00000116459	ENSG00000139180	0.608698
ENSG00000165264	ENSG00000110717	0.608635
ENSG00000088682	ENSG00000108528	0.608596
ENSG00000163541	ENSG00000167283	0.608482
ENSG00000110717	ENSG00000241837	0.608434
ENSG00000151729	ENSG00000213619	0.608096
ENSG00000109475	ENSG00000130255	0.607721
ENSG00000150753	ENSG00000146731	0.607603
ENSG00000110079	ENSG00000155659	0.607577
ENSG00000173369	ENSG00000155659	0.607528
ENSG00000184752	ENSG00000131174	0.607029
ENSG00000071082	ENSG00000144713	0.607017
ENSG00000167283	ENSG00000241837	0.606843
ENSG00000176340	ENSG00000110717	0.606433
ENSG00000163541	ENSG00000136521	0.606408
ENSG00000116171	ENSG00000167962	0.606227
ENSG00000148450	ENSG00000110717	0.606195
ENSG00000109917	ENSG00000275700	0.60614
ENSG00000156411	ENSG00000125356	0.606069
ENSG00000175535	ENSG00000170890	0.605977
ENSG00000091483	ENSG00000104325	0.605744
ENSG00000091483	ENSG00000165629	0.605605
ENSG00000275896	ENSG00000170890	0.605541
ENSG00000189043	ENSG00000131174	0.605367
ENSG00000146576	ENSG00000205250	0.605208
ENSG00000182774	ENSG00000241343	0.605156
ENSG00000087269	ENSG00000100029	0.605123
ENSG00000101335	ENSG00000196924	0.605112
ENSG00000117118	ENSG00000159199	0.605091
ENSG00000126432	ENSG00000099795	0.604947
ENSG00000010256	ENSG00000139180	0.604848
ENSG00000167792	ENSG00000110717	0.604589
ENSG00000117118	ENSG00000114023	0.604587
ENSG00000179564	ENSG00000122367	0.60455
ENSG00000213619	ENSG00000152234	0.604393
ENSG00000014641	ENSG00000104325	0.604328
ENSG00000168291	ENSG00000104325	0.604231
ENSG00000134248	ENSG00000184076	0.604228
ENSG00000119421	ENSG00000110717	0.604209
ENSG00000163541	ENSG00000154518	0.604201
ENSG00000091704	ENSG00000275896	0.604111
ENSG00000204287	ENSG00000231389	0.603819
ENSG00000106263	ENSG00000108883	0.603774
ENSG00000168291	ENSG00000139180	0.603733
ENSG00000109475	ENSG00000161970	0.603682
ENSG00000119013	ENSG00000159199	0.603518
ENSG00000137133	ENSG00000148450	0.603477
ENSG00000162438	ENSG00000204983	0.603418
ENSG00000014641	ENSG00000140740	0.603357
ENSG00000127184	ENSG00000127540	0.603341
ENSG00000119421	ENSG00000184076	0.603285
ENSG00000085871	ENSG00000078668	0.603234
ENSG00000150990	ENSG00000167962	0.602927
ENSG00000204287	ENSG00000223865	0.602827
ENSG00000167283	ENSG00000178982	0.602484
ENSG00000117118	ENSG00000154723	0.602483
ENSG00000174744	ENSG00000130706	0.602177
ENSG00000169020	ENSG00000186010	0.601995
ENSG00000130414	ENSG00000140740	0.601801
ENSG00000260314	ENSG00000110079	0.601675
ENSG00000213058	ENSG00000224114	0.601655
ENSG00000164405	ENSG00000183648	0.601607
ENSG00000116353	ENSG00000164258	0.601219
ENSG00000110717	ENSG00000184076	0.601146
ENSG00000023228	ENSG00000125166	0.601014
ENSG00000019582	ENSG00000196126	0.600921
ENSG00000023228	ENSG00000168291	0.60081
ENSG00000184752	ENSG00000156411	0.600623
ENSG00000175535	ENSG00000168928	0.600544
ENSG00000169020	ENSG00000145494	0.600446
ENSG00000131174	ENSG00000125356	0.600375
ENSG00000158516	ENSG00000168928	0.600329
ENSG00000146729	ENSG00000136143	0.600329
ENSG00000154518	ENSG00000151729	0.60001
ENSG00000198771	ENSG00000092529	0.599857
ENSG00000176340	ENSG00000159199	0.599852
ENSG00000161970	ENSG00000130255	0.599827
ENSG00000135940	ENSG00000156411	0.599488
ENSG00000176407	ENSG00000096070	0.599481
ENSG00000184752	ENSG00000183648	0.599452
ENSG00000004779	ENSG00000184076	0.59932
ENSG00000119013	ENSG00000164919	0.599312
ENSG00000188037	ENSG00000185271	0.599302
ENSG00000117118	ENSG00000110717	0.599107
ENSG00000135940	ENSG00000004779	0.599038
ENSG00000170477	ENSG00000140519	0.598989
ENSG00000109475	ENSG00000136942	0.598957
ENSG00000010256	ENSG00000004779	0.598927
ENSG00000169020	ENSG00000164405	0.598646
ENSG00000127184	ENSG00000156411	0.598377
ENSG00000164919	ENSG00000125356	0.5981
ENSG00000179564	ENSG00000214097	0.598057
ENSG00000204394	ENSG00000106263	0.597965
ENSG00000130414	ENSG00000139180	0.597887
ENSG00000137392	ENSG00000168928	0.597821
ENSG00000117118	ENSG00000165629	0.597591
ENSG00000167768	ENSG00000186847	0.597502
ENSG00000119421	ENSG00000108528	0.597328
ENSG00000110717	ENSG00000140990	0.597194
ENSG00000106263	ENSG00000033050	0.597005
ENSG00000110717	ENSG00000167815	0.596976
ENSG00000173660	ENSG00000159199	0.596811
ENSG00000144644	ENSG00000214097	0.596739
ENSG00000140990	ENSG00000127540	0.596529
ENSG00000145494	ENSG00000184076	0.596491
ENSG00000135940	ENSG00000110717	0.596335
ENSG00000146054	ENSG00000188037	0.596081
ENSG00000134716	ENSG00000091482	0.595716
ENSG00000145494	ENSG00000156411	0.595685
ENSG00000010256	ENSG00000152234	0.595675
ENSG00000145494	ENSG00000170906	0.595578
ENSG00000116171	ENSG00000136143	0.595559
ENSG00000062582	ENSG00000126432	0.595456
ENSG00000173660	ENSG00000131174	0.595385
ENSG00000131143	ENSG00000126267	0.595322
ENSG00000163541	ENSG00000169021	0.595257
ENSG00000124743	ENSG00000154415	0.595164
ENSG00000179091	ENSG00000139180	0.595056
ENSG00000170890	ENSG00000169347	0.595022
ENSG00000091704	ENSG00000175535	0.594961
ENSG00000163541	ENSG00000154723	0.594737
ENSG00000148450	ENSG00000267855	0.594588
ENSG00000164405	ENSG00000176340	0.59453
ENSG00000108528	ENSG00000100348	0.594527
ENSG00000169021	ENSG00000241837	0.594526
ENSG00000114767	ENSG00000112578	0.594497
ENSG00000139180	ENSG00000136143	0.594397
ENSG00000160741	ENSG00000204209	0.59432
ENSG00000119013	ENSG00000189043	0.594205
ENSG00000122477	ENSG00000170417	0.594151
ENSG00000108298	ENSG00000142541	0.594036
ENSG00000023228	ENSG00000152234	0.594023
ENSG00000142082	ENSG00000166902	0.593847
ENSG00000135940	ENSG00000119013	0.593572
ENSG00000177192	ENSG00000184162	0.593287
ENSG00000135940	ENSG00000125356	0.59328
ENSG00000139239	ENSG00000242071	0.593259
ENSG00000127184	ENSG00000176340	0.592988
ENSG00000154518	ENSG00000241837	0.592973
ENSG00000159199	ENSG00000131174	0.592947
ENSG00000146576	ENSG00000126243	0.592912
ENSG00000109475	ENSG00000182774	0.592645
ENSG00000134324	ENSG00000076555	0.592594
ENSG00000091483	ENSG00000169021	0.592507
ENSG00000219073	ENSG00000168925	0.592504
ENSG00000131143	ENSG00000159199	0.592491
ENSG00000142082	ENSG00000160703	0.592472
ENSG00000159199	ENSG00000241837	0.592415
ENSG00000267855	ENSG00000125356	0.59234
ENSG00000073711	ENSG00000171033	0.592317
ENSG00000189043	ENSG00000156467	0.592242
ENSG00000218582	ENSG00000228232	0.592111
ENSG00000112578	ENSG00000111641	0.591994
ENSG00000189043	ENSG00000140990	0.591973
ENSG00000122367	ENSG00000265142	0.591705
ENSG00000166136	ENSG00000125445	0.591672
ENSG00000143549	ENSG00000105048	0.591662
ENSG00000088682	ENSG00000125445	0.591474
ENSG00000168484	ENSG00000185303	0.591369
ENSG00000135940	ENSG00000213619	0.591338
ENSG00000163541	ENSG00000104325	0.591291
ENSG00000171033	ENSG00000260398	0.591242
ENSG00000142615	ENSG00000175535	0.591146
ENSG00000175535	ENSG00000168925	0.590892
ENSG00000117054	ENSG00000146729	0.590869
ENSG00000164405	ENSG00000267855	0.590829
ENSG00000168291	ENSG00000140740	0.590776
ENSG00000179562	ENSG00000172409	0.590749
ENSG00000133316	ENSG00000100029	0.59071
ENSG00000106263	ENSG00000109917	0.590499
ENSG00000159189	ENSG00000110079	0.590495
ENSG00000119013	ENSG00000184752	0.590416
ENSG00000151729	ENSG00000139180	0.590389
ENSG00000137392	ENSG00000266200	0.590367
ENSG00000138326	ENSG00000161970	0.590115
ENSG00000111245	ENSG00000092054	0.59009
ENSG00000132423	ENSG00000139180	0.590067
ENSG00000214097	ENSG00000140986	0.590006
ENSG00000087269	ENSG00000141076	0.589964
ENSG00000014641	ENSG00000130414	0.58984
ENSG00000109475	ENSG00000125691	0.589757
ENSG00000114023	ENSG00000167283	0.589541
ENSG00000130592	ENSG00000011028	0.589489
ENSG00000137133	ENSG00000099795	0.589409
ENSG00000014641	ENSG00000154518	0.589403
ENSG00000173369	ENSG00000124491	0.589342
ENSG00000117054	ENSG00000091140	0.589274
ENSG00000167962	ENSG00000275700	0.589231
ENSG00000180834	ENSG00000134986	0.588842
ENSG00000159189	ENSG00000133800	0.588811
ENSG00000167283	ENSG00000125445	0.588644
ENSG00000167283	ENSG00000167863	0.588618
ENSG00000119013	ENSG00000148450	0.588416
ENSG00000115946	ENSG00000134001	0.588414
ENSG00000134248	ENSG00000156411	0.588362
ENSG00000159173	ENSG00000114854	0.588223
ENSG00000139180	ENSG00000088682	0.587971
ENSG00000197756	ENSG00000172809	0.58795
ENSG00000241468	ENSG00000186010	0.587917
ENSG00000139180	ENSG00000159199	0.587845
ENSG00000213619	ENSG00000167792	0.587764
ENSG00000159189	ENSG00000260314	0.587719
ENSG00000123472	ENSG00000168291	0.587702
ENSG00000214097	ENSG00000139914	0.587675
ENSG00000267855	ENSG00000186010	0.587645
ENSG00000135940	ENSG00000184752	0.587628
ENSG00000179091	ENSG00000004779	0.587569
ENSG00000112992	ENSG00000136143	0.587494
ENSG00000162390	ENSG00000184313	0.587443
ENSG00000163541	ENSG00000159199	0.587344
ENSG00000163541	ENSG00000010256	0.587239
ENSG00000144644	ENSG00000087884	0.587158
ENSG00000112578	ENSG00000177192	0.587078
ENSG00000112578	ENSG00000141101	0.587076
ENSG00000108829	ENSG00000100320	0.586999
ENSG00000087884	ENSG00000139914	0.586969
ENSG00000156467	ENSG00000125356	0.586898
ENSG00000136521	ENSG00000184831	0.586851
ENSG00000127184	ENSG00000167863	0.586773
ENSG00000163541	ENSG00000119013	0.586743
ENSG00000165264	ENSG00000241837	0.586739
ENSG00000159189	ENSG00000124491	0.586684
ENSG00000164258	ENSG00000241837	0.586665
ENSG00000117118	ENSG00000169021	0.586598
ENSG00000164896	ENSG00000108528	0.586449
ENSG00000010256	ENSG00000169021	0.586438
ENSG00000135940	ENSG00000241837	0.586364
ENSG00000147604	ENSG00000161970	0.586161
ENSG00000154518	ENSG00000152234	0.586103
ENSG00000117054	ENSG00000112992	0.586034
ENSG00000117118	ENSG00000163170	0.586012
ENSG00000136813	ENSG00000141452	0.58573
ENSG00000142615	ENSG00000204983	0.585705
ENSG00000214097	ENSG00000138759	0.585509
ENSG00000112578	ENSG00000181026	0.585503
ENSG00000218582	ENSG00000235587	0.585298
ENSG00000168878	ENSG00000168484	0.585278
ENSG00000004779	ENSG00000125445	0.585127
ENSG00000117118	ENSG00000164258	0.585113
ENSG00000109390	ENSG00000148450	0.585017
ENSG00000158516	ENSG00000168925	0.584925
ENSG00000167283	ENSG00000184752	0.584836
ENSG00000179091	ENSG00000241837	0.584637
ENSG00000071082	ENSG00000130255	0.584548
ENSG00000148450	ENSG00000099795	0.584197
ENSG00000163344	ENSG00000099795	0.584185
ENSG00000130414	ENSG00000241837	0.58418
ENSG00000176340	ENSG00000127540	0.584043
ENSG00000149136	ENSG00000167962	0.583948
ENSG00000140740	ENSG00000241837	0.583891
ENSG00000129559	ENSG00000198258	0.583587
ENSG00000119421	ENSG00000213619	0.583512
ENSG00000114767	ENSG00000133316	0.583442
ENSG00000110717	ENSG00000156411	0.583391
ENSG00000176340	ENSG00000140990	0.583282
ENSG00000143536	ENSG00000140519	0.583157
ENSG00000186010	ENSG00000126267	0.583124
ENSG00000204560	ENSG00000102312	0.58292
ENSG00000117118	ENSG00000119421	0.582828
ENSG00000087269	ENSG00000275700	0.582771
ENSG00000177600	ENSG00000182774	0.582716
ENSG00000117118	ENSG00000091483	0.582669
ENSG00000163541	ENSG00000110717	0.582639
ENSG00000135940	ENSG00000165264	0.582634
ENSG00000116459	ENSG00000104325	0.582564
ENSG00000260314	ENSG00000177575	0.582521
ENSG00000091704	ENSG00000168928	0.582476
ENSG00000146576	ENSG00000161956	0.582405
ENSG00000179564	ENSG00000073711	0.58239
ENSG00000154518	ENSG00000169021	0.582382
ENSG00000127184	ENSG00000165264	0.582309
ENSG00000091140	ENSG00000125166	0.582301
ENSG00000179091	ENSG00000167815	0.582242
ENSG00000111641	ENSG00000181026	0.58222
ENSG00000163541	ENSG00000140740	0.582168
ENSG00000023228	ENSG00000112992	0.582146
ENSG00000163170	ENSG00000176340	0.582036
ENSG00000122477	ENSG00000146926	0.581974
ENSG00000187715	ENSG00000171033	0.581972
ENSG00000261236	ENSG00000196497	0.581916
ENSG00000116353	ENSG00000166136	0.581837
ENSG00000204209	ENSG00000172375	0.581833
ENSG00000163170	ENSG00000131174	0.581715
ENSG00000154518	ENSG00000167792	0.58148
ENSG00000164692	ENSG00000142156	0.581324
ENSG00000267855	ENSG00000099795	0.581273
ENSG00000182899	ENSG00000109475	0.581239
ENSG00000163541	ENSG00000152234	0.581226
ENSG00000164919	ENSG00000184752	0.58105
ENSG00000130414	ENSG00000104325	0.58093
ENSG00000164896	ENSG00000110011	0.580772
ENSG00000169347	ENSG00000168925	0.580765
ENSG00000167962	ENSG00000131653	0.580722
ENSG00000179091	ENSG00000140990	0.580701
ENSG00000154518	ENSG00000004779	0.580689
ENSG00000198919	ENSG00000164347	0.580588
ENSG00000154518	ENSG00000010256	0.580509
ENSG00000168291	ENSG00000169021	0.580443
ENSG00000213619	ENSG00000176340	0.580412
ENSG00000110717	ENSG00000139180	0.580366
ENSG00000185359	ENSG00000130706	0.580324
ENSG00000132423	ENSG00000169021	0.58029
ENSG00000112578	ENSG00000037897	0.580165
ENSG00000134986	ENSG00000066629	0.580141
ENSG00000119421	ENSG00000125445	0.580003
ENSG00000132423	ENSG00000152234	0.579975
ENSG00000106263	ENSG00000123064	0.579953
ENSG00000136942	ENSG00000130255	0.579927
ENSG00000178982	ENSG00000241837	0.579852
ENSG00000144713	ENSG00000161970	0.579842
ENSG00000179091	ENSG00000119421	0.57982
ENSG00000014641	ENSG00000197448	0.579709
ENSG00000123064	ENSG00000185359	0.579503
ENSG00000164896	ENSG00000127884	0.579496
ENSG00000234337	ENSG00000268034	0.579462
ENSG00000142937	ENSG00000071082	0.579455
ENSG00000135940	ENSG00000167863	0.579428
ENSG00000198771	ENSG00000073711	0.579333
ENSG00000140740	ENSG00000152234	0.579326
ENSG00000114023	ENSG00000139180	0.579273
ENSG00000205250	ENSG00000126243	0.579266
ENSG00000119013	ENSG00000090263	0.579169
ENSG00000091704	ENSG00000168925	0.579095
ENSG00000163170	ENSG00000159199	0.57896
ENSG00000229638	ENSG00000242071	0.578953
ENSG00000168291	ENSG00000112294	0.57872
ENSG00000091483	ENSG00000213619	0.578712
ENSG00000219073	ENSG00000115386	0.57868
ENSG00000151729	ENSG00000169021	0.57863
ENSG00000114391	ENSG00000182899	0.578622
ENSG00000137392	ENSG00000168925	0.578533
ENSG00000173369	ENSG00000260314	0.578417
ENSG00000115307	ENSG00000174744	0.57837
ENSG00000154723	ENSG00000241837	0.578291
ENSG00000164896	ENSG00000110717	0.57828
ENSG00000181555	ENSG00000062650	0.578275
ENSG00000122477	ENSG00000223784	0.578228
ENSG00000165629	ENSG00000139180	0.578155
ENSG00000110717	ENSG00000186010	0.577997
ENSG00000170417	ENSG00000122367	0.577875
ENSG00000145494	ENSG00000267855	0.577846
ENSG00000122477	ENSG00000122367	0.577769
ENSG00000148303	ENSG00000105372	0.577685
ENSG00000170890	ENSG00000168928	0.577541
ENSG00000116171	ENSG00000112294	0.577373
ENSG00000112992	ENSG00000125166	0.577349
ENSG00000115233	ENSG00000013275	0.577282
ENSG00000122367	ENSG00000184343	0.577253
ENSG00000162438	ENSG00000175535	0.576951
ENSG00000168542	ENSG00000108821	0.576939
ENSG00000143198	ENSG00000236208	0.57691
ENSG00000004779	ENSG00000169021	0.576867
ENSG00000110717	ENSG00000126267	0.576701
ENSG00000163539	ENSG00000108829	0.576573
ENSG00000260314	ENSG00000133800	0.576345
ENSG00000163541	ENSG00000131174	0.576326
ENSG00000117118	ENSG00000164919	0.576226
ENSG00000165629	ENSG00000241837	0.576195
ENSG00000173369	ENSG00000133800	0.576035
ENSG00000182774	ENSG00000108298	0.57598
ENSG00000176340	ENSG00000131174	0.575975
ENSG00000204394	ENSG00000196497	0.57591
ENSG00000065183	ENSG00000155438	0.575764
ENSG00000109390	ENSG00000099795	0.575694
ENSG00000142789	ENSG00000115386	0.575623
ENSG00000119013	ENSG00000167283	0.575598
ENSG00000214097	ENSG00000005471	0.575573
ENSG00000163541	ENSG00000165629	0.575557
ENSG00000127838	ENSG00000099795	0.575555
ENSG00000117118	ENSG00000179091	0.575401
ENSG00000163541	ENSG00000179091	0.575208
ENSG00000110717	ENSG00000099795	0.57517
ENSG00000073711	ENSG00000122367	0.575028
ENSG00000132423	ENSG00000108528	0.574985
ENSG00000165916	ENSG00000130706	0.574975
ENSG00000144713	ENSG00000182774	0.574836
ENSG00000168291	ENSG00000091140	0.574834
ENSG00000110717	ENSG00000088682	0.574762
ENSG00000241468	ENSG00000119705	0.574741
ENSG00000197448	ENSG00000241837	0.574698
ENSG00000114767	ENSG00000145194	0.574657
ENSG00000135940	ENSG00000154723	0.574653
ENSG00000145592	ENSG00000182774	0.574611
ENSG00000173660	ENSG00000119013	0.574455
ENSG00000148450	ENSG00000166136	0.574434
ENSG00000130255	ENSG00000241343	0.574415
ENSG00000135940	ENSG00000140990	0.574352
ENSG00000137392	ENSG00000091704	0.574316
ENSG00000143252	ENSG00000186687	0.574315
ENSG00000156411	ENSG00000125445	0.574272
ENSG00000275700	ENSG00000185359	0.574271
ENSG00000165264	ENSG00000156411	0.574171
ENSG00000143252	ENSG00000125166	0.574091
ENSG00000116459	ENSG00000091483	0.574016
ENSG00000140740	ENSG00000131828	0.573881
ENSG00000173660	ENSG00000127184	0.573832
ENSG00000137133	ENSG00000110011	0.573782
ENSG00000168291	ENSG00000166902	0.573723
ENSG00000111641	ENSG00000177192	0.573717
ENSG00000004779	ENSG00000241837	0.573574
ENSG00000145494	ENSG00000125356	0.57347
ENSG00000112294	ENSG00000136143	0.573354
ENSG00000091704	ENSG00000169347	0.57334
ENSG00000143252	ENSG00000112992	0.5731
ENSG00000219073	ENSG00000091704	0.572958
ENSG00000150990	ENSG00000185298	0.572867
ENSG00000112294	ENSG00000161558	0.572846
ENSG00000033050	ENSG00000108883	0.572803
ENSG00000099795	ENSG00000184076	0.572736
ENSG00000116459	ENSG00000110955	0.572677
ENSG00000156467	ENSG00000241837	0.572517
ENSG00000134686	ENSG00000124743	0.572485
ENSG00000119013	ENSG00000104325	0.572435
ENSG00000119013	ENSG00000156467	0.572432
ENSG00000108528	ENSG00000241837	0.572384
ENSG00000117118	ENSG00000135940	0.572319
ENSG00000120053	ENSG00000139180	0.572216
ENSG00000114767	ENSG00000105447	0.572206
ENSG00000107796	ENSG00000101335	0.572183
ENSG00000166902	ENSG00000139180	0.572141
ENSG00000173660	ENSG00000125356	0.572088
ENSG00000109390	ENSG00000164896	0.572055
ENSG00000115221	ENSG00000226306	0.572051
ENSG00000167962	ENSG00000100029	0.571949
ENSG00000117305	ENSG00000143374	0.571934
ENSG00000053372	ENSG00000037897	0.571806
ENSG00000140990	ENSG00000241837	0.571801
ENSG00000145194	ENSG00000184162	0.571691
ENSG00000119013	ENSG00000176340	0.571601
ENSG00000145494	ENSG00000148450	0.571593
ENSG00000125148	ENSG00000187193	0.571465
ENSG00000170417	ENSG00000149136	0.571445
ENSG00000106263	ENSG00000167962	0.571437
ENSG00000116459	ENSG00000165629	0.571298
ENSG00000164405	ENSG00000131174	0.571288
ENSG00000142615	ENSG00000137392	0.571242
ENSG00000158864	ENSG00000131828	0.57124
ENSG00000160808	ENSG00000092054	0.571179
ENSG00000156467	ENSG00000164919	0.571169
ENSG00000090266	ENSG00000127540	0.570992
ENSG00000115221	ENSG00000073711	0.570972
ENSG00000135940	ENSG00000131143	0.570897
ENSG00000185803	ENSG00000161091	0.570851
ENSG00000127540	ENSG00000125356	0.570685
ENSG00000169020	ENSG00000099795	0.570625
ENSG00000151729	ENSG00000152234	0.570548
ENSG00000135940	ENSG00000126267	0.570539
ENSG00000156467	ENSG00000131174	0.570469
ENSG00000164405	ENSG00000140990	0.570463
ENSG00000138356	ENSG00000149968	0.570451
ENSG00000272021	ENSG00000149136	0.570439
ENSG00000112651	ENSG00000119421	0.570424
ENSG00000156467	ENSG00000167863	0.570319
ENSG00000115286	ENSG00000167815	0.5703
ENSG00000166902	ENSG00000125445	0.570191
ENSG00000213619	ENSG00000140990	0.570152
ENSG00000173660	ENSG00000163541	0.570101
ENSG00000139180	ENSG00000004779	0.570092
ENSG00000119013	ENSG00000139180	0.570037
ENSG00000140740	ENSG00000169021	0.56999
ENSG00000122477	ENSG00000158158	0.569975
ENSG00000143198	ENSG00000091482	0.569972
ENSG00000139914	ENSG00000140986	0.569903
ENSG00000117118	ENSG00000165264	0.569767
ENSG00000163833	ENSG00000186628	0.569737
ENSG00000168291	ENSG00000152234	0.569541
ENSG00000004779	ENSG00000088682	0.569432
ENSG00000197451	ENSG00000177192	0.569376
ENSG00000156411	ENSG00000099795	0.569323
ENSG00000187531	ENSG00000060069	0.5693
ENSG00000213619	ENSG00000088682	0.569285
ENSG00000167863	ENSG00000178982	0.569283
ENSG00000196363	ENSG00000167962	0.569277
ENSG00000185201	ENSG00000142089	0.569222
ENSG00000075415	ENSG00000152234	0.569183
ENSG00000110717	ENSG00000099624	0.569102
ENSG00000149591	ENSG00000196924	0.569101
ENSG00000114767	ENSG00000100029	0.56893
ENSG00000173372	ENSG00000124491	0.568876
ENSG00000117118	ENSG00000184076	0.568829
ENSG00000090266	ENSG00000126432	0.568785
ENSG00000165264	ENSG00000159199	0.568755
ENSG00000242071	ENSG00000224631	0.568746
ENSG00000163541	ENSG00000088682	0.568717
ENSG00000159199	ENSG00000126267	0.568713
ENSG00000179091	ENSG00000176340	0.568682
ENSG00000011028	ENSG00000179954	0.568604
ENSG00000163811	ENSG00000165732	0.568601
ENSG00000110717	ENSG00000100348	0.568555
ENSG00000164896	ENSG00000100348	0.568511
ENSG00000152234	ENSG00000241837	0.568346
ENSG00000167863	ENSG00000241837	0.568332
ENSG00000104325	ENSG00000169021	0.568274
ENSG00000161970	ENSG00000241343	0.568174
ENSG00000144713	ENSG00000171858	0.568146
ENSG00000131495	ENSG00000186010	0.568078
ENSG00000087269	ENSG00000149136	0.568067
ENSG00000177192	ENSG00000130810	0.568048
ENSG00000214097	ENSG00000078814	0.568034
ENSG00000065518	ENSG00000165264	0.567911
ENSG00000105821	ENSG00000141076	0.567676
ENSG00000154723	ENSG00000184831	0.567658
ENSG00000172375	ENSG00000161956	0.567498
ENSG00000180834	ENSG00000154122	0.567461
ENSG00000213553	ENSG00000229638	0.567443
ENSG00000115386	ENSG00000168928	0.567427
ENSG00000023228	ENSG00000102763	0.567286
ENSG00000115946	ENSG00000164934	0.56723
ENSG00000148450	ENSG00000156411	0.567177
ENSG00000166902	ENSG00000169021	0.567017
ENSG00000163170	ENSG00000164405	0.567
ENSG00000151729	ENSG00000075415	0.566923
ENSG00000214097	ENSG00000255039	0.566883
ENSG00000099795	ENSG00000125356	0.566831
ENSG00000112578	ENSG00000184162	0.5668
ENSG00000115221	ENSG00000134986	0.566763
ENSG00000154122	ENSG00000135272	0.566542
ENSG00000213619	ENSG00000130830	0.566524
ENSG00000115386	ENSG00000204983	0.566465
ENSG00000135940	ENSG00000159199	0.566398
ENSG00000164258	ENSG00000197448	0.566351
ENSG00000218227	ENSG00000178464	0.566294
ENSG00000070814	ENSG00000150990	0.566273
ENSG00000117118	ENSG00000088682	0.566226
ENSG00000204291	ENSG00000130592	0.566175
ENSG00000088543	ENSG00000240024	0.566045
ENSG00000171453	ENSG00000111641	0.566021
ENSG00000163170	ENSG00000165264	0.566019
ENSG00000110435	ENSG00000136143	0.565906
ENSG00000071082	ENSG00000125691	0.565849
ENSG00000144644	ENSG00000134986	0.565792
ENSG00000179564	ENSG00000087884	0.565757
ENSG00000186687	ENSG00000087299	0.565666
ENSG00000119013	ENSG00000167863	0.565643
ENSG00000179564	ENSG00000236208	0.565504
ENSG00000224032	ENSG00000177410	0.56543
ENSG00000261236	ENSG00000131653	0.56534
ENSG00000204209	ENSG00000146576	0.565339
ENSG00000135940	ENSG00000167283	0.56533
ENSG00000114023	ENSG00000165629	0.56533
ENSG00000130598	ENSG00000140416	0.565218
ENSG00000164896	ENSG00000148450	0.565125
ENSG00000104325	ENSG00000136143	0.565075
ENSG00000166816	ENSG00000108528	0.565067
ENSG00000146576	ENSG00000172375	0.565059
ENSG00000164919	ENSG00000165264	0.565021
ENSG00000122477	ENSG00000163833	0.564917
ENSG00000167283	ENSG00000159199	0.564899
ENSG00000173660	ENSG00000213619	0.564813
ENSG00000196126	ENSG00000231389	0.564785
ENSG00000145494	ENSG00000110717	0.564744
ENSG00000156411	ENSG00000167863	0.564741
ENSG00000166136	ENSG00000105379	0.564736
ENSG00000091483	ENSG00000088682	0.564656
ENSG00000173372	ENSG00000133800	0.564638
ENSG00000165264	ENSG00000139180	0.564601
ENSG00000170890	ENSG00000168925	0.564486
ENSG00000186687	ENSG00000102763	0.564439
ENSG00000125166	ENSG00000161558	0.564385
ENSG00000144713	ENSG00000172809	0.564335
ENSG00000204983	ENSG00000266200	0.564188
ENSG00000143198	ENSG00000179564	0.564163
ENSG00000189043	ENSG00000154723	0.564143
ENSG00000167792	ENSG00000139180	0.564095
ENSG00000140990	ENSG00000126267	0.564087
ENSG00000163539	ENSG00000060069	0.564075
ENSG00000108528	ENSG00000130830	0.563965
ENSG00000088682	ENSG00000169021	0.563884
ENSG00000124614	ENSG00000131469	0.563876
ENSG00000142615	ENSG00000219073	0.563849
ENSG00000112578	ENSG00000124571	0.563849
ENSG00000122367	ENSG00000132953	0.563829
ENSG00000176340	ENSG00000126267	0.563783
ENSG00000010256	ENSG00000167815	0.563636
ENSG00000122477	ENSG00000078668	0.563623
ENSG00000156411	ENSG00000241837	0.563615
ENSG00000172731	ENSG00000140986	0.5636
ENSG00000168542	ENSG00000091986	0.56357
ENSG00000176407	ENSG00000159461	0.5635
ENSG00000115211	ENSG00000133316	0.563445
ENSG00000167792	ENSG00000131143	0.563408
ENSG00000091483	ENSG00000168291	0.563408
ENSG00000261236	ENSG00000100029	0.563344
ENSG00000115307	ENSG00000185359	0.563166
ENSG00000162438	ENSG00000142789	0.563109
ENSG00000166902	ENSG00000100348	0.56304
ENSG00000142937	ENSG00000161970	0.563021
ENSG00000114767	ENSG00000130810	0.562909
ENSG00000135940	ENSG00000065518	0.562843
ENSG00000155438	ENSG00000080608	0.562803
ENSG00000119013	ENSG00000164405	0.562757
ENSG00000142615	ENSG00000142789	0.562519
ENSG00000115661	ENSG00000174744	0.562484
ENSG00000115221	ENSG00000154122	0.562477
ENSG00000186628	ENSG00000101892	0.562467
ENSG00000119013	ENSG00000140990	0.562412
ENSG00000163170	ENSG00000135940	0.562361
ENSG00000143252	ENSG00000102763	0.5623
ENSG00000140990	ENSG00000147123	0.562297
ENSG00000164896	ENSG00000137133	0.562213
ENSG00000163170	ENSG00000213619	0.562163
ENSG00000236208	ENSG00000172731	0.562108
ENSG00000137100	ENSG00000267855	0.562096
ENSG00000170917	ENSG00000166902	0.562032
ENSG00000167863	ENSG00000125356	0.561953
ENSG00000145592	ENSG00000172809	0.561952
ENSG00000135940	ENSG00000156467	0.561825
ENSG00000117395	ENSG00000109917	0.56182
ENSG00000091140	ENSG00000139180	0.561791
ENSG00000136942	ENSG00000083845	0.561682
ENSG00000131495	ENSG00000241468	0.561606
ENSG00000117054	ENSG00000023228	0.561585
ENSG00000147439	ENSG00000108829	0.561556
ENSG00000071082	ENSG00000136942	0.561554
ENSG00000119421	ENSG00000156411	0.561418
ENSG00000117118	ENSG00000168291	0.561416
ENSG00000148450	ENSG00000176340	0.561293
ENSG00000204394	ENSG00000123064	0.56128
ENSG00000227057	ENSG00000112578	0.561245
ENSG00000108528	ENSG00000125445	0.561223
ENSG00000004779	ENSG00000108528	0.560943
ENSG00000163170	ENSG00000164919	0.56094
ENSG00000254470	ENSG00000140564	0.560922
ENSG00000189043	ENSG00000165264	0.560907
ENSG00000169021	ENSG00000154723	0.5609
ENSG00000183648	ENSG00000127540	0.560881
ENSG00000117054	ENSG00000143252	0.560855
ENSG00000205250	ENSG00000161956	0.560784
ENSG00000116353	ENSG00000197448	0.5607
ENSG00000166902	ENSG00000108528	0.560611
ENSG00000148450	ENSG00000186010	0.560585
ENSG00000227057	ENSG00000106263	0.560572
ENSG00000139180	ENSG00000108528	0.560562
ENSG00000166136	ENSG00000186010	0.560441
ENSG00000149136	ENSG00000100029	0.560417
ENSG00000170417	ENSG00000073711	0.560412
ENSG00000169020	ENSG00000127184	0.560405
ENSG00000156467	ENSG00000184752	0.56039
ENSG00000103064	ENSG00000279649	0.560349
ENSG00000165264	ENSG00000184752	0.560306
ENSG00000154518	ENSG00000165264	0.560167
ENSG00000213619	ENSG00000167283	0.56012
ENSG00000139914	ENSG00000115286	0.560084
ENSG00000165629	ENSG00000213619	0.560058
ENSG00000110717	ENSG00000131174	0.560012
ENSG00000137462	ENSG00000155926	0.560008
ENSG00000140990	ENSG00000125652	0.559993
ENSG00000165264	ENSG00000176340	0.559981
ENSG00000187736	ENSG00000136813	0.559954
ENSG00000033050	ENSG00000196497	0.559926
ENSG00000137133	ENSG00000108528	0.559904
ENSG00000167863	ENSG00000131174	0.5599
ENSG00000144644	ENSG00000073711	0.559876
ENSG00000096060	ENSG00000124701	0.559863
ENSG00000165629	ENSG00000152234	0.559809
ENSG00000117118	ENSG00000176340	0.559763
ENSG00000214097	ENSG00000101605	0.559743
ENSG00000173660	ENSG00000135940	0.559715
ENSG00000188037	ENSG00000141458	0.55969
ENSG00000214097	ENSG00000147166	0.559519
ENSG00000105821	ENSG00000108671	0.559478
ENSG00000073711	ENSG00000214097	0.55943
ENSG00000117118	ENSG00000140740	0.559421
ENSG00000163170	ENSG00000110717	0.55941
ENSG00000154122	ENSG00000134986	0.559385
ENSG00000169020	ENSG00000183648	0.55938
ENSG00000134986	ENSG00000146416	0.55937
ENSG00000176340	ENSG00000167792	0.559353
ENSG00000163344	ENSG00000164896	0.559351
ENSG00000159189	ENSG00000165457	0.559325
ENSG00000119421	ENSG00000159199	0.559311
ENSG00000159173	ENSG00000078814	0.559305
ENSG00000265681	ENSG00000105372	0.559244
ENSG00000144644	ENSG00000180834	0.559108
ENSG00000117118	ENSG00000010256	0.558826
ENSG00000112294	ENSG00000106049	0.558755
ENSG00000073711	ENSG00000092529	0.558747
ENSG00000164896	ENSG00000142082	0.558723
ENSG00000144644	ENSG00000066629	0.558664
ENSG00000227057	ENSG00000100029	0.558583
ENSG00000109917	ENSG00000123353	0.558532
ENSG00000154518	ENSG00000119421	0.558368
ENSG00000075415	ENSG00000169021	0.55835
ENSG00000164896	ENSG00000099795	0.558226
ENSG00000148303	ENSG00000142541	0.55821
ENSG00000105372	ENSG00000083845	0.558176
ENSG00000183648	ENSG00000156411	0.558163
ENSG00000112992	ENSG00000091140	0.558139
ENSG00000213619	ENSG00000167815	0.558106
ENSG00000087191	ENSG00000130706	0.558042
ENSG00000158158	ENSG00000283662	0.557975
ENSG00000162438	ENSG00000137392	0.557923
ENSG00000136167	ENSG00000160255	0.557877
ENSG00000070808	ENSG00000283787	0.557682
ENSG00000164919	ENSG00000154723	0.557624
ENSG00000182196	ENSG00000099795	0.55759
ENSG00000110717	ENSG00000167283	0.557574
ENSG00000081248	ENSG00000184343	0.55748
ENSG00000160714	ENSG00000205250	0.557458
ENSG00000229638	ENSG00000139239	0.557301
ENSG00000182899	ENSG00000125691	0.557289
ENSG00000261236	ENSG00000185359	0.557276
ENSG00000180834	ENSG00000087884	0.557242
ENSG00000126067	ENSG00000013275	0.557191
ENSG00000116353	ENSG00000133943	0.557157
ENSG00000152689	ENSG00000073711	0.557151
ENSG00000154122	ENSG00000146809	0.557016
ENSG00000158864	ENSG00000110955	0.556963
ENSG00000126267	ENSG00000178982	0.556932
ENSG00000168291	ENSG00000173085	0.556867
ENSG00000135940	ENSG00000186010	0.556864
ENSG00000117118	ENSG00000116459	0.556861
ENSG00000106263	ENSG00000275700	0.55684
ENSG00000090263	ENSG00000148450	0.556811
ENSG00000153002	ENSG00000204983	0.556634
ENSG00000165264	ENSG00000178127	0.556605
ENSG00000127540	ENSG00000099795	0.556592
ENSG00000119013	ENSG00000184076	0.556567
ENSG00000108344	ENSG00000070010	0.556537
ENSG00000143318	ENSG00000170417	0.556503
ENSG00000119013	ENSG00000168291	0.556464
ENSG00000176340	ENSG00000004779	0.556421
ENSG00000143198	ENSG00000214097	0.556399
ENSG00000214097	ENSG00000075702	0.556099
ENSG00000115241	ENSG00000149136	0.55604
ENSG00000140564	ENSG00000060069	0.556038
ENSG00000142937	ENSG00000137154	0.555992
ENSG00000204439	ENSG00000161956	0.555968
ENSG00000164591	ENSG00000171033	0.555762
ENSG00000163833	ENSG00000029993	0.555754
ENSG00000197756	ENSG00000115268	0.555752
ENSG00000014641	ENSG00000168291	0.555745
ENSG00000184752	ENSG00000125356	0.555724
ENSG00000149136	ENSG00000109917	0.555706
ENSG00000185359	ENSG00000196961	0.555704
ENSG00000164919	ENSG00000140990	0.555592
ENSG00000196497	ENSG00000100029	0.555564
ENSG00000088682	ENSG00000100348	0.555465
ENSG00000157087	ENSG00000066629	0.555364
ENSG00000117054	ENSG00000196177	0.555361
ENSG00000136143	ENSG00000140740	0.555331
ENSG00000150990	ENSG00000108829	0.555326
ENSG00000117118	ENSG00000130414	0.555298
ENSG00000010256	ENSG00000241837	0.555217
ENSG00000120913	ENSG00000156885	0.555171
ENSG00000110717	ENSG00000125445	0.5551
ENSG00000218426	ENSG00000242071	0.555089
ENSG00000115386	ENSG00000158516	0.555073
ENSG00000065518	ENSG00000127184	0.555047
ENSG00000139180	ENSG00000125166	0.554976
ENSG00000141101	ENSG00000073536	0.55495
ENSG00000167792	ENSG00000004779	0.554934
ENSG00000117118	ENSG00000125445	0.55493
ENSG00000159176	ENSG00000196924	0.55492
ENSG00000261236	ENSG00000150990	0.55488
ENSG00000140416	ENSG00000180209	0.554859
ENSG00000139180	ENSG00000154723	0.554781
ENSG00000087269	ENSG00000088930	0.554772
ENSG00000196363	ENSG00000184162	0.55477
ENSG00000088682	ENSG00000152234	0.55476
ENSG00000087884	ENSG00000075702	0.554715
ENSG00000136143	ENSG00000161558	0.554693
ENSG00000164591	ENSG00000066629	0.554683
ENSG00000213442	ENSG00000178464	0.554664
ENSG00000137133	ENSG00000137106	0.554635
ENSG00000185271	ENSG00000108829	0.554582
ENSG00000134686	ENSG00000122477	0.554573
ENSG00000122477	ENSG00000101892	0.554511
ENSG00000137106	ENSG00000184076	0.554454
ENSG00000107796	ENSG00000149591	0.554344
ENSG00000037897	ENSG00000105447	0.554311
ENSG00000163344	ENSG00000126432	0.554237
ENSG00000120341	ENSG00000242193	0.554182
ENSG00000073711	ENSG00000164591	0.554162
ENSG00000109475	ENSG00000138326	0.554076
ENSG00000110717	ENSG00000154723	0.554058
ENSG00000119705	ENSG00000183648	0.554042
ENSG00000154122	ENSG00000173221	0.553971
ENSG00000149806	ENSG00000115268	0.553777
ENSG00000154518	ENSG00000176340	0.553774
ENSG00000158158	ENSG00000186628	0.553742
ENSG00000167792	ENSG00000131828	0.553683
ENSG00000248180	ENSG00000235587	0.553619
ENSG00000115946	ENSG00000198042	0.553605
ENSG00000092054	ENSG00000078814	0.55355
ENSG00000154518	ENSG00000104325	0.553479
ENSG00000119421	ENSG00000100348	0.553394
ENSG00000137133	ENSG00000100348	0.55335
ENSG00000164258	ENSG00000115286	0.553303
ENSG00000087269	ENSG00000106263	0.553286
ENSG00000134986	ENSG00000164591	0.55325
ENSG00000109917	ENSG00000150990	0.553238
ENSG00000010256	ENSG00000108528	0.553085
ENSG00000087884	ENSG00000156885	0.553021
ENSG00000164919	ENSG00000183648	0.553012
ENSG00000115286	ENSG00000241837	0.55288
ENSG00000109917	ENSG00000131653	0.552871
ENSG00000145494	ENSG00000164405	0.552848
ENSG00000114023	ENSG00000213619	0.552843
ENSG00000071082	ENSG00000172809	0.552827
ENSG00000163170	ENSG00000241837	0.552792
ENSG00000091140	ENSG00000152234	0.552765
ENSG00000183648	ENSG00000131174	0.552727
ENSG00000123472	ENSG00000136143	0.552718
ENSG00000120729	ENSG00000186628	0.552632
ENSG00000148450	ENSG00000125356	0.552617
ENSG00000167768	ENSG00000189001	0.552572
ENSG00000174744	ENSG00000168701	0.552562
ENSG00000148303	ENSG00000108298	0.552513
ENSG00000115221	ENSG00000171033	0.552498
ENSG00000162244	ENSG00000136942	0.552482
ENSG00000090263	ENSG00000137133	0.552426
ENSG00000165629	ENSG00000154723	0.552408
ENSG00000155438	ENSG00000107937	0.552368
ENSG00000159173	ENSG00000092054	0.552356
ENSG00000167701	ENSG00000100897	0.552306
ENSG00000130414	ENSG00000167792	0.55227
ENSG00000170917	ENSG00000132423	0.552232
ENSG00000166902	ENSG00000004779	0.552194
ENSG00000213047	ENSG00000088179	0.55216
ENSG00000014641	ENSG00000136143	0.552149
ENSG00000070814	ENSG00000196363	0.552133
ENSG00000180198	ENSG00000070814	0.552089
ENSG00000154518	ENSG00000110717	0.55208
ENSG00000158864	ENSG00000159199	0.552047
ENSG00000150768	ENSG00000004961	0.552045
ENSG00000204209	ENSG00000161956	0.551977
ENSG00000164405	ENSG00000090266	0.551964
ENSG00000177791	ENSG00000184343	0.551861
ENSG00000226306	ENSG00000078814	0.551821
ENSG00000109917	ENSG00000108829	0.551749
ENSG00000176407	ENSG00000134590	0.551719
ENSG00000204209	ENSG00000141452	0.551714
ENSG00000145194	ENSG00000133316	0.551695
ENSG00000014641	ENSG00000108528	0.551673
ENSG00000109390	ENSG00000147166	0.551581
ENSG00000163811	ENSG00000155438	0.551565
ENSG00000023228	ENSG00000062485	0.551491
ENSG00000004779	ENSG00000152234	0.551402
ENSG00000142082	ENSG00000088682	0.551386
ENSG00000166902	ENSG00000110717	0.551256
ENSG00000151729	ENSG00000154723	0.551147
ENSG00000146576	ENSG00000105723	0.551136
ENSG00000087269	ENSG00000167962	0.5511
ENSG00000147439	ENSG00000150990	0.551065
ENSG00000014641	ENSG00000120053	0.551018
ENSG00000164591	ENSG00000146809	0.551014
ENSG00000085871	ENSG00000164258	0.550998
ENSG00000119013	ENSG00000119421	0.550973
ENSG00000116005	ENSG00000154415	0.550961
ENSG00000112578	ENSG00000130810	0.550948
ENSG00000143434	ENSG00000146054	0.550884
ENSG00000163170	ENSG00000004779	0.550861
ENSG00000122367	ENSG00000150990	0.550861
ENSG00000165732	ENSG00000005100	0.550854
ENSG00000167815	ENSG00000241837	0.550766
ENSG00000114023	ENSG00000088682	0.55076
ENSG00000127184	ENSG00000173915	0.550748
ENSG00000154518	ENSG00000119013	0.550744
ENSG00000164258	ENSG00000166136	0.550716
ENSG00000188976	ENSG00000108883	0.550617
ENSG00000179091	ENSG00000131143	0.550586
ENSG00000150990	ENSG00000275700	0.550514
ENSG00000249853	ENSG00000154415	0.5505
ENSG00000073711	ENSG00000260398	0.550435
ENSG00000023228	ENSG00000104325	0.550411
ENSG00000148840	ENSG00000181026	0.550405
ENSG00000010256	ENSG00000119421	0.550391
ENSG00000119013	ENSG00000183648	0.550282
ENSG00000173660	ENSG00000184752	0.550228
ENSG00000236208	ENSG00000140986	0.550198
ENSG00000175166	ENSG00000108344	0.550144
ENSG00000145194	ENSG00000112578	0.550099
ENSG00000116459	ENSG00000152234	0.550082
ENSG00000249249	ENSG00000087884	0.550042
ENSG00000114767	ENSG00000104907	0.550019
ENSG00000160741	ENSG00000172375	0.549975
ENSG00000070814	ENSG00000149136	0.549975
ENSG00000151729	ENSG00000241837	0.549959
ENSG00000149136	ENSG00000185359	0.549959
ENSG00000124614	ENSG00000083845	0.549953
ENSG00000139180	ENSG00000131174	0.549934
ENSG00000236208	ENSG00000139914	0.549832
ENSG00000146054	ENSG00000141458	0.549788
ENSG00000137106	ENSG00000148450	0.549702
ENSG00000117118	ENSG00000166136	0.549702
ENSG00000137818	ENSG00000108298	0.549651
ENSG00000163539	ENSG00000112294	0.549639
ENSG00000167792	ENSG00000140990	0.549606
ENSG00000149131	ENSG00000159403	0.549602
ENSG00000179091	ENSG00000126267	0.549538
ENSG00000143252	ENSG00000168291	0.549531
ENSG00000214097	ENSG00000122367	0.549477
ENSG00000115221	ENSG00000164591	0.549449
ENSG00000147604	ENSG00000182774	0.549356
ENSG00000154518	ENSG00000165629	0.549353
ENSG00000158864	ENSG00000152234	0.54934
ENSG00000091140	ENSG00000169021	0.549315
ENSG00000137106	ENSG00000166816	0.549254
ENSG00000091483	ENSG00000010256	0.54924
ENSG00000122477	ENSG00000246465	0.549105
ENSG00000010256	ENSG00000131143	0.549103
ENSG00000111737	ENSG00000167962	0.549082
ENSG00000143198	ENSG00000139914	0.549002
ENSG00000116171	ENSG00000149136	0.548955
ENSG00000143119	ENSG00000136167	0.548948
ENSG00000010256	ENSG00000154723	0.548882
ENSG00000135940	ENSG00000145494	0.548859
ENSG00000106263	ENSG00000150990	0.548834
ENSG00000123472	ENSG00000112294	0.548773
ENSG00000170417	ENSG00000182606	0.548763
ENSG00000106263	ENSG00000185359	0.548688
ENSG00000186010	ENSG00000170906	0.548683
ENSG00000241468	ENSG00000156411	0.548678
ENSG00000100612	ENSG00000184216	0.548627
ENSG00000136521	ENSG00000152234	0.548593
ENSG00000173660	ENSG00000167283	0.548587
ENSG00000204209	ENSG00000100926	0.548542
ENSG00000163170	ENSG00000184752	0.548498
ENSG00000087269	ENSG00000109917	0.548486
ENSG00000172023	ENSG00000275896	0.54846
ENSG00000168291	ENSG00000142082	0.548435
ENSG00000185238	ENSG00000141076	0.548403
ENSG00000112578	ENSG00000141076	0.548402
ENSG00000139531	ENSG00000100348	0.548348
ENSG00000114054	ENSG00000104325	0.548276
ENSG00000176340	ENSG00000125356	0.548266
ENSG00000155438	ENSG00000171490	0.548208
ENSG00000142937	ENSG00000109475	0.548195
ENSG00000076555	ENSG00000173065	0.548188
ENSG00000114767	ENSG00000037897	0.548136
ENSG00000145494	ENSG00000127540	0.548118
ENSG00000144644	ENSG00000182621	0.547969
ENSG00000196177	ENSG00000136143	0.547854
ENSG00000135940	ENSG00000183648	0.547778
ENSG00000145592	ENSG00000130255	0.547758
ENSG00000010256	ENSG00000104325	0.547747
ENSG00000142789	ENSG00000266200	0.547725
ENSG00000073711	ENSG00000005471	0.54772
ENSG00000154518	ENSG00000131174	0.5477
ENSG00000137100	ENSG00000167515	0.5477
ENSG00000117118	ENSG00000156411	0.547687
ENSG00000164258	ENSG00000078668	0.547673
ENSG00000164919	ENSG00000156411	0.547624
ENSG00000159199	ENSG00000131828	0.547532
ENSG00000111641	ENSG00000130810	0.547514
ENSG00000124784	ENSG00000080608	0.547499
ENSG00000140990	ENSG00000099795	0.547472
ENSG00000117395	ENSG00000106263	0.547443
ENSG00000104325	ENSG00000125166	0.547438
ENSG00000078668	ENSG00000166816	0.547419
ENSG00000014641	ENSG00000213619	0.547405
ENSG00000177600	ENSG00000108298	0.547398
ENSG00000149136	ENSG00000150990	0.547268
ENSG00000176340	ENSG00000154723	0.547248
ENSG00000116459	ENSG00000241837	0.547138
ENSG00000115233	ENSG00000129084	0.547138
ENSG00000204196	ENSG00000185834	0.547073
ENSG00000134716	ENSG00000132953	0.54703
ENSG00000119013	ENSG00000125445	0.547024
ENSG00000144644	ENSG00000138759	0.546947
ENSG00000115946	ENSG00000155438	0.546926
ENSG00000144644	ENSG00000236208	0.546865
ENSG00000145194	ENSG00000135272	0.546819
ENSG00000014641	ENSG00000119013	0.546809
ENSG00000179091	ENSG00000115286	0.546729
ENSG00000014641	ENSG00000023228	0.546686
ENSG00000099821	ENSG00000196961	0.546636
ENSG00000166136	ENSG00000167283	0.546632
ENSG00000090263	ENSG00000156411	0.546619
ENSG00000204560	ENSG00000172375	0.546516
ENSG00000147604	ENSG00000198034	0.546503
ENSG00000104852	ENSG00000167615	0.546384
ENSG00000112294	ENSG00000142082	0.546317
ENSG00000115840	ENSG00000112294	0.546309
ENSG00000115840	ENSG00000167186	0.546304
ENSG00000114023	ENSG00000119421	0.546287
ENSG00000173372	ENSG00000110079	0.546224
ENSG00000123064	ENSG00000167962	0.546167
ENSG00000196497	ENSG00000058600	0.546089
ENSG00000076555	ENSG00000127527	0.546086
ENSG00000073711	ENSG00000182621	0.546024
ENSG00000117118	ENSG00000167792	0.545951
ENSG00000139180	ENSG00000110955	0.545889
ENSG00000234741	ENSG00000177410	0.54588
ENSG00000186010	ENSG00000105379	0.545871
ENSG00000148840	ENSG00000161960	0.545857
ENSG00000167186	ENSG00000006757	0.54584
ENSG00000126267	ENSG00000241837	0.545811
ENSG00000163344	ENSG00000109390	0.545778
ENSG00000243302	ENSG00000243679	0.545751
ENSG00000162438	ENSG00000275896	0.545728
ENSG00000090263	ENSG00000131174	0.545727
ENSG00000130810	ENSG00000100029	0.545629
ENSG00000085871	ENSG00000137133	0.545538
ENSG00000106263	ENSG00000131653	0.54553
ENSG00000153002	ENSG00000275896	0.545501
ENSG00000163539	ENSG00000147439	0.545438
ENSG00000131495	ENSG00000198258	0.545406
ENSG00000114023	ENSG00000131174	0.545404
ENSG00000116353	ENSG00000115286	0.545386
ENSG00000115946	ENSG00000185238	0.54536
ENSG00000117118	ENSG00000156467	0.545318
ENSG00000139914	ENSG00000078814	0.545309
ENSG00000116171	ENSG00000070814	0.545248
ENSG00000166136	ENSG00000156411	0.545228
ENSG00000088682	ENSG00000241837	0.545222
ENSG00000179091	ENSG00000165264	0.545172
ENSG00000127252	ENSG00000087884	0.545149
ENSG00000132423	ENSG00000241837	0.545099
ENSG00000132423	ENSG00000213619	0.545098
ENSG00000126432	ENSG00000186010	0.545011
ENSG00000146729	ENSG00000196177	0.544909
ENSG00000185298	ENSG00000060069	0.544892
ENSG00000146729	ENSG00000125166	0.544867
ENSG00000179091	ENSG00000169021	0.54481
ENSG00000140990	ENSG00000131143	0.544789
ENSG00000142973	ENSG00000096060	0.54475
ENSG00000159189	ENSG00000155659	0.544718
ENSG00000150990	ENSG00000058600	0.544716
ENSG00000197448	ENSG00000115286	0.544673
ENSG00000114767	ENSG00000184162	0.544662
ENSG00000204209	ENSG00000265142	0.544626
ENSG00000014641	ENSG00000164258	0.544624
ENSG00000130598	ENSG00000180209	0.544617
ENSG00000213553	ENSG00000242071	0.54461
ENSG00000154122	ENSG00000226306	0.544557
ENSG00000187715	ENSG00000073711	0.544542
ENSG00000117118	ENSG00000189043	0.54454
ENSG00000127184	ENSG00000090266	0.544464
ENSG00000110074	ENSG00000088682	0.544463
ENSG00000189043	ENSG00000213619	0.544461
ENSG00000134686	ENSG00000185262	0.544424
ENSG00000163170	ENSG00000140990	0.544411
ENSG00000115307	ENSG00000241553	0.544407
ENSG00000170417	ENSG00000144644	0.544388
ENSG00000168291	ENSG00000241837	0.544356
ENSG00000122367	ENSG00000108829	0.54427
ENSG00000109390	ENSG00000124702	0.544269
ENSG00000126067	ENSG00000143106	0.544242
ENSG00000265142	ENSG00000184343	0.544195
ENSG00000139914	ENSG00000147166	0.544177
ENSG00000014641	ENSG00000152234	0.544152
ENSG00000087269	ENSG00000124571	0.544095
ENSG00000204560	ENSG00000174744	0.544037
ENSG00000137133	ENSG00000184076	0.544025
ENSG00000023228	ENSG00000169021	0.544024
ENSG00000163539	ENSG00000080503	0.544013
ENSG00000167302	ENSG00000187531	0.543964
ENSG00000150990	ENSG00000060069	0.543906
ENSG00000114054	ENSG00000139180	0.5439
ENSG00000062485	ENSG00000125166	0.543848
ENSG00000112578	ENSG00000106263	0.543829
ENSG00000213619	ENSG00000178982	0.543809
ENSG00000106049	ENSG00000078668	0.543805
ENSG00000127252	ENSG00000078967	0.543801
ENSG00000143318	ENSG00000157087	0.543779
ENSG00000073711	ENSG00000066629	0.543741
ENSG00000170917	ENSG00000088682	0.543715
ENSG00000164591	ENSG00000135272	0.543614
ENSG00000090263	ENSG00000184752	0.543592
ENSG00000136521	ENSG00000004779	0.543535
ENSG00000151552	ENSG00000172731	0.543471
ENSG00000142789	ENSG00000153002	0.543471
ENSG00000071082	ENSG00000138326	0.54347
ENSG00000241468	ENSG00000129559	0.543467
ENSG00000135940	ENSG00000173915	0.543412
ENSG00000108528	ENSG00000099795	0.543411
ENSG00000106263	ENSG00000133316	0.543383
ENSG00000143252	ENSG00000140740	0.543378
ENSG00000184162	ENSG00000100029	0.543357
ENSG00000142082	ENSG00000139531	0.543307
ENSG00000179091	ENSG00000099795	0.543288
ENSG00000143252	ENSG00000139180	0.543172
ENSG00000160741	ENSG00000105186	0.543129
ENSG00000186847	ENSG00000189001	0.543128
ENSG00000143198	ENSG00000087884	0.543104
ENSG00000073711	ENSG00000135272	0.543063
ENSG00000179564	ENSG00000184343	0.543056
ENSG00000173085	ENSG00000166902	0.543034
ENSG00000115946	ENSG00000160193	0.542996
ENSG00000189043	ENSG00000241837	0.542978
ENSG00000180834	ENSG00000066629	0.542949
ENSG00000152689	ENSG00000137872	0.542948
ENSG00000188976	ENSG00000099821	0.542886
ENSG00000219073	ENSG00000266200	0.54288
ENSG00000091140	ENSG00000087299	0.542858
ENSG00000110717	ENSG00000167969	0.542849
ENSG00000145494	ENSG00000183648	0.542806
ENSG00000167815	ENSG00000125356	0.542782
ENSG00000204209	ENSG00000196363	0.542739
ENSG00000124571	ENSG00000100029	0.542722
ENSG00000170471	ENSG00000159082	0.5427
ENSG00000114023	ENSG00000108528	0.542668
ENSG00000127184	ENSG00000004779	0.542631
ENSG00000167962	ENSG00000161091	0.54257
ENSG00000114023	ENSG00000130830	0.542544
ENSG00000127184	ENSG00000167283	0.542539
ENSG00000132423	ENSG00000119421	0.542508
ENSG00000122477	ENSG00000272021	0.54246
ENSG00000133316	ENSG00000167962	0.54237
ENSG00000115761	ENSG00000141076	0.542355
ENSG00000179091	ENSG00000131174	0.542336
ENSG00000115221	ENSG00000180834	0.542334
ENSG00000163541	ENSG00000156411	0.542326
ENSG00000091483	ENSG00000154723	0.542318
ENSG00000185803	ENSG00000167114	0.542315
ENSG00000117054	ENSG00000161558	0.542261
ENSG00000213619	ENSG00000075415	0.542256
ENSG00000115211	ENSG00000261236	0.54217
ENSG00000145494	ENSG00000126267	0.542129
ENSG00000005471	ENSG00000236208	0.54199
ENSG00000090263	ENSG00000184076	0.541954
ENSG00000159352	ENSG00000087191	0.541844
ENSG00000162735	ENSG00000142082	0.541843
ENSG00000155926	ENSG00000177575	0.541811
ENSG00000124743	ENSG00000283662	0.541795
ENSG00000248180	ENSG00000228232	0.541783
ENSG00000159199	ENSG00000167815	0.541774
ENSG00000117118	ENSG00000108528	0.541695
ENSG00000155367	ENSG00000179564	0.541675
ENSG00000196497	ENSG00000131653	0.541655
ENSG00000155367	ENSG00000259291	0.541621
ENSG00000115221	ENSG00000275700	0.541609
ENSG00000133316	ENSG00000184162	0.541562
ENSG00000122477	ENSG00000171033	0.54156
ENSG00000184752	ENSG00000184983	0.541529
ENSG00000156411	ENSG00000154723	0.541505
ENSG00000164591	ENSG00000124701	0.541471
ENSG00000131653	ENSG00000184216	0.541449
ENSG00000107937	ENSG00000134001	0.541441
ENSG00000087884	ENSG00000161558	0.541429
ENSG00000160712	ENSG00000149218	0.541425
ENSG00000115221	ENSG00000149136	0.541315
ENSG00000124532	ENSG00000150768	0.541302
ENSG00000123064	ENSG00000100029	0.541285
ENSG00000167283	ENSG00000184983	0.541215
ENSG00000143198	ENSG00000147166	0.541212
ENSG00000134986	ENSG00000236208	0.541199
ENSG00000119280	ENSG00000096060	0.541166
ENSG00000123472	ENSG00000161558	0.541161
ENSG00000119421	ENSG00000120053	0.541154
ENSG00000214097	ENSG00000134020	0.541139
ENSG00000241468	ENSG00000198258	0.541121
ENSG00000165264	ENSG00000167283	0.541101
ENSG00000148450	ENSG00000100348	0.541095
ENSG00000163541	ENSG00000120053	0.54109
ENSG00000096070	ENSG00000136813	0.541077
ENSG00000091704	ENSG00000170890	0.541077
ENSG00000164692	ENSG00000011028	0.54107
ENSG00000173372	ENSG00000260314	0.541048
ENSG00000114767	ENSG00000227057	0.541022
ENSG00000184983	ENSG00000131174	0.54102
ENSG00000014641	ENSG00000114023	0.540967
ENSG00000148450	ENSG00000127884	0.540964
ENSG00000119013	ENSG00000167815	0.540944
ENSG00000145494	ENSG00000119705	0.540931
ENSG00000122477	ENSG00000091482	0.540887
ENSG00000196961	ENSG00000100241	0.540865
ENSG00000196497	ENSG00000108883	0.540855
ENSG00000114023	ENSG00000004779	0.540854
ENSG00000182177	ENSG00000134986	0.540813
ENSG00000068615	ENSG00000134986	0.540813
ENSG00000182177	ENSG00000073711	0.540641
ENSG00000237412	ENSG00000087884	0.540616
ENSG00000163541	ENSG00000178982	0.540582
ENSG00000010256	ENSG00000184831	0.540433
ENSG00000122367	ENSG00000185271	0.540377
ENSG00000114854	ENSG00000105048	0.54037
ENSG00000163541	ENSG00000108528	0.540367
ENSG00000137133	ENSG00000166816	0.540325
ENSG00000132423	ENSG00000106603	0.540309
ENSG00000146576	ENSG00000197483	0.540289
ENSG00000120053	ENSG00000088682	0.540262
ENSG00000182177	ENSG00000146416	0.540232
ENSG00000158864	ENSG00000163541	0.540171
ENSG00000261236	ENSG00000275700	0.540124
ENSG00000177600	ENSG00000130255	0.540052
ENSG00000204983	ENSG00000170835	0.540032
ENSG00000162438	ENSG00000170890	0.540004
ENSG00000096060	ENSG00000267653	0.539993
ENSG00000054148	ENSG00000126432	0.539975
ENSG00000170417	ENSG00000171033	0.539966
ENSG00000112992	ENSG00000102763	0.539963
ENSG00000158158	ENSG00000146926	0.539923
ENSG00000148450	ENSG00000108528	0.539887
ENSG00000168291	ENSG00000114054	0.539817
ENSG00000116459	ENSG00000114023	0.539784
ENSG00000087269	ENSG00000150990	0.539738
ENSG00000167962	ENSG00000058600	0.539723
ENSG00000136521	ENSG00000154723	0.539704
ENSG00000112306	ENSG00000166441	0.539687
ENSG00000174744	ENSG00000185359	0.539655
ENSG00000116171	ENSG00000166260	0.539624
ENSG00000144644	ENSG00000185359	0.539616
ENSG00000134020	ENSG00000087884	0.539558
ENSG00000142082	ENSG00000088930	0.539534
ENSG00000119013	ENSG00000109390	0.539505
ENSG00000143198	ENSG00000109390	0.539489
ENSG00000169288	ENSG00000132423	0.539457
ENSG00000110955	ENSG00000140740	0.539431
ENSG00000090266	ENSG00000176340	0.539425
ENSG00000182326	ENSG00000159403	0.539421
ENSG00000122477	ENSG00000143198	0.539398
ENSG00000124491	ENSG00000260314	0.539395
ENSG00000134716	ENSG00000184343	0.539373
ENSG00000104325	ENSG00000004779	0.539344
ENSG00000120053	ENSG00000241837	0.53932
ENSG00000119013	ENSG00000166902	0.539287
ENSG00000133316	ENSG00000177192	0.539284
ENSG00000007541	ENSG00000196961	0.539229
ENSG00000172731	ENSG00000087884	0.539213
ENSG00000109475	ENSG00000137154	0.539207
ENSG00000076706	ENSG00000130402	0.539185
ENSG00000127184	ENSG00000186010	0.539073
ENSG00000117395	ENSG00000033050	0.538934
ENSG00000116171	ENSG00000115840	0.538929
ENSG00000167792	ENSG00000169021	0.538915
ENSG00000188976	ENSG00000261236	0.538869
ENSG00000188846	ENSG00000108298	0.53884
ENSG00000164896	ENSG00000088930	0.538806
ENSG00000165629	ENSG00000169021	0.538803
ENSG00000162438	ENSG00000158516	0.538782
ENSG00000023228	ENSG00000110435	0.538727
ENSG00000169020	ENSG00000156411	0.538581
ENSG00000134686	ENSG00000158158	0.53857
ENSG00000171453	ENSG00000130810	0.538566
ENSG00000168876	ENSG00000180008	0.538562
ENSG00000142937	ENSG00000147604	0.538547
ENSG00000139180	ENSG00000130830	0.538541
ENSG00000143198	ENSG00000005471	0.538535
ENSG00000158864	ENSG00000140740	0.538526
ENSG00000158158	ENSG00000283787	0.538498
ENSG00000145592	ENSG00000161970	0.538484
ENSG00000179564	ENSG00000140986	0.538453
ENSG00000062485	ENSG00000140740	0.538438
ENSG00000169020	ENSG00000148450	0.538425
ENSG00000154518	ENSG00000108528	0.538414
ENSG00000178741	ENSG00000131143	0.538401
ENSG00000115241	ENSG00000167962	0.538366
ENSG00000176340	ENSG00000131143	0.538291
ENSG00000136942	ENSG00000182774	0.538282
ENSG00000166902	ENSG00000167186	0.538245
ENSG00000143198	ENSG00000078814	0.538242
ENSG00000134686	ENSG00000185105	0.538225
ENSG00000109917	ENSG00000196497	0.538191
ENSG00000160741	ENSG00000187531	0.53818
ENSG00000197448	ENSG00000110011	0.538173
ENSG00000141076	ENSG00000088930	0.538155
ENSG00000114054	ENSG00000132570	0.538143
ENSG00000119421	ENSG00000184983	0.538068
ENSG00000122367	ENSG00000184216	0.538066
ENSG00000125445	ENSG00000100348	0.538056
ENSG00000197756	ENSG00000171858	0.537932
ENSG00000117118	ENSG00000184752	0.537902
ENSG00000146054	ENSG00000185271	0.537883
ENSG00000134716	ENSG00000143198	0.537874
ENSG00000242071	ENSG00000230629	0.537827
ENSG00000091483	ENSG00000023228	0.537793
ENSG00000155438	ENSG00000141076	0.537791
ENSG00000143252	ENSG00000110435	0.537782
ENSG00000127884	ENSG00000142082	0.537778
ENSG00000254470	ENSG00000172375	0.53777
ENSG00000163170	ENSG00000189043	0.537758
ENSG00000166816	ENSG00000105379	0.53774
ENSG00000108671	ENSG00000108344	0.537731
ENSG00000143434	ENSG00000158158	0.537724
ENSG00000109390	ENSG00000137133	0.537723
ENSG00000129084	ENSG00000100567	0.537698
ENSG00000117118	ENSG00000148450	0.537666
ENSG00000254470	ENSG00000060069	0.537645
ENSG00000091483	ENSG00000004779	0.537492
ENSG00000117118	ENSG00000166902	0.53749
ENSG00000171793	ENSG00000146731	0.537476
ENSG00000180834	ENSG00000236208	0.53747
ENSG00000127184	ENSG00000090263	0.537458
ENSG00000142082	ENSG00000151498	0.537411
ENSG00000135940	ENSG00000099795	0.537401
ENSG00000177791	ENSG00000130005	0.537398
ENSG00000213619	ENSG00000156411	0.537392
ENSG00000169020	ENSG00000164919	0.537385
ENSG00000068615	ENSG00000066629	0.537382
ENSG00000164405	ENSG00000099795	0.537376
ENSG00000134686	ENSG00000249853	0.537363
ENSG00000146054	ENSG00000159784	0.537337
ENSG00000214097	ENSG00000134986	0.537294
ENSG00000049656	ENSG00000100029	0.537285
ENSG00000132423	ENSG00000142082	0.537255
ENSG00000112695	ENSG00000167283	0.537251
ENSG00000115386	ENSG00000137392	0.537247
ENSG00000168003	ENSG00000185271	0.537209
ENSG00000127838	ENSG00000148450	0.537167
ENSG00000165269	ENSG00000172458	0.53715
ENSG00000145194	ENSG00000177192	0.537127
ENSG00000138759	ENSG00000087884	0.537091
ENSG00000138759	ENSG00000066629	0.537016
ENSG00000144061	ENSG00000146809	0.537004
ENSG00000138759	ENSG00000134986	0.53698
ENSG00000241553	ENSG00000109854	0.536969
ENSG00000109390	ENSG00000108528	0.536958
ENSG00000143106	ENSG00000129084	0.536919
ENSG00000132423	ENSG00000167186	0.536884
ENSG00000134716	ENSG00000122477	0.536864
ENSG00000127184	ENSG00000154723	0.536835
ENSG00000158864	ENSG00000139180	0.536829
ENSG00000114023	ENSG00000164258	0.536797
ENSG00000108344	ENSG00000087191	0.536752
ENSG00000185359	ENSG00000160410	0.536718
ENSG00000160818	ENSG00000106263	0.536714
ENSG00000124491	ENSG00000110079	0.536695
ENSG00000170417	ENSG00000275700	0.536676
ENSG00000189043	ENSG00000125356	0.536661
ENSG00000154518	ENSG00000131828	0.536628
ENSG00000114854	ENSG00000111245	0.536617
ENSG00000136521	ENSG00000104325	0.536614
ENSG00000179564	ENSG00000141622	0.536608
ENSG00000091483	ENSG00000132423	0.536603
ENSG00000091483	ENSG00000119013	0.536482
ENSG00000134248	ENSG00000166136	0.53641
ENSG00000164919	ENSG00000131143	0.536408
ENSG00000112294	ENSG00000167186	0.536399
ENSG00000186687	ENSG00000213463	0.536384
ENSG00000078668	ENSG00000006757	0.536339
ENSG00000073711	ENSG00000226306	0.536281
ENSG00000214097	ENSG00000165028	0.536271
ENSG00000105821	ENSG00000185238	0.536266
ENSG00000163584	ENSG00000249859	0.536264
ENSG00000004779	ENSG00000100348	0.536258
ENSG00000179091	ENSG00000167283	0.536251
ENSG00000131653	ENSG00000100029	0.536214
ENSG00000142937	ENSG00000136942	0.53621
ENSG00000164258	ENSG00000184076	0.53617
ENSG00000014641	ENSG00000147166	0.536168
ENSG00000166902	ENSG00000241837	0.536148
ENSG00000073711	ENSG00000154122	0.536132
ENSG00000173660	ENSG00000156411	0.536094
ENSG00000087269	ENSG00000112578	0.536093
ENSG00000140564	ENSG00000100242	0.536024
ENSG00000165916	ENSG00000108344	0.535985
ENSG00000118245	ENSG00000122304	0.535968
ENSG00000148303	ENSG00000265681	0.53594
ENSG00000164934	ENSG00000134001	0.535932
ENSG00000214097	ENSG00000120729	0.535917
ENSG00000167283	ENSG00000088682	0.535907
ENSG00000166482	ENSG00000179954	0.535891
ENSG00000204209	ENSG00000123810	0.535888
ENSG00000140990	ENSG00000161281	0.535866
ENSG00000188976	ENSG00000106263	0.535854
ENSG00000110717	ENSG00000169021	0.535838
ENSG00000119013	ENSG00000169021	0.535825
ENSG00000165269	ENSG00000078814	0.535807
ENSG00000105379	ENSG00000184076	0.535787
ENSG00000249249	ENSG00000236208	0.535774
ENSG00000065518	ENSG00000184752	0.535774
ENSG00000134986	ENSG00000135272	0.535763
ENSG00000170917	ENSG00000139180	0.535758
ENSG00000112294	ENSG00000078668	0.535755
ENSG00000157087	ENSG00000144644	0.535738
ENSG00000114391	ENSG00000125691	0.53569
ENSG00000167962	ENSG00000185359	0.535678
ENSG00000133316	ENSG00000058600	0.535678
ENSG00000111669	ENSG00000115286	0.535637
ENSG00000163541	ENSG00000151729	0.535623
ENSG00000124743	ENSG00000249853	0.535603
ENSG00000004779	ENSG00000262814	0.535556
ENSG00000134686	ENSG00000116005	0.535527
ENSG00000154122	ENSG00000181016	0.535517
ENSG00000163170	ENSG00000154518	0.535463
ENSG00000163833	ENSG00000177354	0.535462
ENSG00000213619	ENSG00000184831	0.535457
ENSG00000065183	ENSG00000142207	0.535288
ENSG00000173660	ENSG00000156467	0.535259
ENSG00000165629	ENSG00000131174	0.535248
ENSG00000155367	ENSG00000226094	0.535247
ENSG00000112578	ENSG00000133316	0.535237
ENSG00000115241	ENSG00000204209	0.535197
ENSG00000170906	ENSG00000125356	0.535187
ENSG00000139180	ENSG00000062485	0.535182
ENSG00000122477	ENSG00000073711	0.535166
ENSG00000185271	ENSG00000141458	0.535145
ENSG00000119421	ENSG00000136463	0.535127
ENSG00000167315	ENSG00000104823	0.535123
ENSG00000179091	ENSG00000099624	0.535096
ENSG00000119421	ENSG00000184752	0.535081
ENSG00000117118	ENSG00000152234	0.535054
ENSG00000164258	ENSG00000148450	0.535003
ENSG00000087269	ENSG00000185238	0.535003
ENSG00000060762	ENSG00000241837	0.534951
ENSG00000102879	ENSG00000160255	0.534891
ENSG00000117118	ENSG00000167815	0.534879
ENSG00000266200	ENSG00000169347	0.534866
ENSG00000213619	ENSG00000166902	0.534849
ENSG00000180834	ENSG00000127252	0.534844
ENSG00000062485	ENSG00000136143	0.534843
ENSG00000143374	ENSG00000166816	0.53483
ENSG00000112578	ENSG00000105447	0.534806
ENSG00000196182	ENSG00000114867	0.534761
ENSG00000114054	ENSG00000078668	0.534748
ENSG00000137154	ENSG00000265681	0.534728
ENSG00000116171	ENSG00000117054	0.534641
ENSG00000183648	ENSG00000167863	0.534619
ENSG00000142173	ENSG00000182492	0.534618
ENSG00000049656	ENSG00000105447	0.534609
ENSG00000140740	ENSG00000125166	0.534592
ENSG00000173660	ENSG00000154723	0.534585
ENSG00000164896	ENSG00000167815	0.534575
ENSG00000236208	ENSG00000156885	0.534572
ENSG00000073711	ENSG00000168003	0.534572
ENSG00000163541	ENSG00000184752	0.534567
ENSG00000157087	ENSG00000149596	0.534562
ENSG00000104325	ENSG00000167792	0.534545
ENSG00000090266	ENSG00000164919	0.534542
ENSG00000117395	ENSG00000123353	0.534539
ENSG00000166123	ENSG00000078814	0.534515
ENSG00000283787	ENSG00000141458	0.534508
ENSG00000135940	ENSG00000179091	0.534502
ENSG00000165264	ENSG00000125356	0.534497
ENSG00000148450	ENSG00000115286	0.534457
ENSG00000168291	ENSG00000132423	0.534434
ENSG00000254470	ENSG00000161956	0.534391
ENSG00000144644	ENSG00000182606	0.53436
ENSG00000147586	ENSG00000166136	0.534327
ENSG00000122367	ENSG00000168003	0.534315
ENSG00000122477	ENSG00000149136	0.534298
ENSG00000122477	ENSG00000182606	0.534271
ENSG00000117395	ENSG00000160818	0.534229
ENSG00000130414	ENSG00000167815	0.534216
ENSG00000183735	ENSG00000089234	0.534209
ENSG00000137038	ENSG00000166136	0.534191
ENSG00000085871	ENSG00000166136	0.534186
ENSG00000087884	ENSG00000129351	0.534168
ENSG00000115221	ENSG00000134548	0.534166
ENSG00000087884	ENSG00000140986	0.534142
ENSG00000170417	ENSG00000167962	0.534133
ENSG00000173660	ENSG00000004779	0.534115
ENSG00000119421	ENSG00000139180	0.534113
ENSG00000148450	ENSG00000167815	0.534098
ENSG00000134684	ENSG00000110619	0.534097
ENSG00000117984	ENSG00000185359	0.534084
ENSG00000115241	ENSG00000070814	0.534074
ENSG00000130957	ENSG00000111669	0.534071
ENSG00000163170	ENSG00000139180	0.534042
ENSG00000167283	ENSG00000139180	0.534028
ENSG00000124571	ENSG00000141076	0.533983
ENSG00000091483	ENSG00000114023	0.533971
ENSG00000073578	ENSG00000115286	0.533918
ENSG00000145494	ENSG00000166136	0.533902
ENSG00000124614	ENSG00000105372	0.533879
ENSG00000174744	ENSG00000104825	0.533842
ENSG00000163170	ENSG00000127184	0.533842
ENSG00000152689	ENSG00000100320	0.533795
ENSG00000188976	ENSG00000033050	0.53377
ENSG00000117118	ENSG00000127184	0.53374
ENSG00000164258	ENSG00000139180	0.533696
ENSG00000131469	ENSG00000130255	0.533665
ENSG00000167863	ENSG00000126267	0.533659
ENSG00000127838	ENSG00000137133	0.533638
ENSG00000164896	ENSG00000179091	0.533562
ENSG00000137154	ENSG00000182774	0.533555
ENSG00000239388	ENSG00000146809	0.533554
ENSG00000134986	ENSG00000171033	0.533554
ENSG00000115414	ENSG00000164692	0.533535
ENSG00000163541	ENSG00000165264	0.533525
ENSG00000110619	ENSG00000108829	0.533522
ENSG00000155438	ENSG00000114767	0.533511
ENSG00000142937	ENSG00000130255	0.533483
ENSG00000163541	ENSG00000184831	0.533481
ENSG00000229344	ENSG00000267541	0.53341
ENSG00000143374	ENSG00000142082	0.533406
ENSG00000143947	ENSG00000265681	0.533293
ENSG00000059691	ENSG00000088682	0.533211
ENSG00000132570	ENSG00000167186	0.533208
ENSG00000136521	ENSG00000169021	0.533191
ENSG00000014641	ENSG00000165629	0.533187
ENSG00000179091	ENSG00000088682	0.533185
ENSG00000158864	ENSG00000104325	0.533157
ENSG00000087299	ENSG00000125166	0.53315
ENSG00000145425	ENSG00000122026	0.533085
ENSG00000180834	ENSG00000172731	0.533031
ENSG00000213553	ENSG00000139239	0.533024
ENSG00000148450	ENSG00000142082	0.53297
ENSG00000116171	ENSG00000110429	0.532923
ENSG00000213619	ENSG00000115286	0.532916
ENSG00000204287	ENSG00000196126	0.532875
ENSG00000119421	ENSG00000241837	0.532793
ENSG00000214097	ENSG00000226306	0.532754
ENSG00000105821	ENSG00000108829	0.532662
ENSG00000127540	ENSG00000131174	0.532649
ENSG00000010256	ENSG00000151729	0.532591
ENSG00000116171	ENSG00000170417	0.532575
ENSG00000166136	ENSG00000110717	0.532563
ENSG00000116171	ENSG00000146729	0.532553
ENSG00000004779	ENSG00000184831	0.532535
ENSG00000140990	ENSG00000125356	0.532522
ENSG00000132423	ENSG00000110074	0.532504
ENSG00000122477	ENSG00000164591	0.532498
ENSG00000124491	ENSG00000133800	0.532489
ENSG00000120053	ENSG00000204370	0.532428
ENSG00000179564	ENSG00000005471	0.532406
ENSG00000165264	ENSG00000169021	0.53237
ENSG00000099795	ENSG00000126267	0.532338
ENSG00000072756	ENSG00000134001	0.532313
ENSG00000087884	ENSG00000184544	0.532292
ENSG00000150990	ENSG00000196497	0.532275
ENSG00000114023	ENSG00000120053	0.532254
ENSG00000115307	ENSG00000130706	0.532252
ENSG00000179564	ENSG00000139914	0.532251
ENSG00000218175	ENSG00000230629	0.532246
ENSG00000134686	ENSG00000236882	0.532228
ENSG00000174953	ENSG00000124701	0.532188
ENSG00000158850	ENSG00000204209	0.53217
ENSG00000127184	ENSG00000140990	0.532155
ENSG00000187498	ENSG00000134871	0.532139
ENSG00000159173	ENSG00000173991	0.5321
ENSG00000172508	ENSG00000111669	0.532053
ENSG00000108528	ENSG00000184076	0.532045
ENSG00000184752	ENSG00000004779	0.532031
ENSG00000119013	ENSG00000167792	0.531981
ENSG00000140990	ENSG00000115286	0.531963
ENSG00000121310	ENSG00000139914	0.531926
ENSG00000105821	ENSG00000109917	0.531922
ENSG00000143198	ENSG00000146416	0.531915
ENSG00000173085	ENSG00000167186	0.53189
ENSG00000144644	ENSG00000122367	0.531886
ENSG00000122477	ENSG00000138190	0.531867
ENSG00000130414	ENSG00000115286	0.531862
ENSG00000183648	ENSG00000186010	0.531852
ENSG00000171033	ENSG00000149136	0.531829
ENSG00000154518	ENSG00000075415	0.531785
ENSG00000133316	ENSG00000150990	0.531784
ENSG00000171612	ENSG00000226268	0.531768
ENSG00000159173	ENSG00000004776	0.531766
ENSG00000115946	ENSG00000112578	0.531754
ENSG00000227057	ENSG00000196497	0.531731
ENSG00000076555	ENSG00000197299	0.531728
ENSG00000137133	ENSG00000091640	0.531723
ENSG00000144713	ENSG00000130255	0.531704
ENSG00000162438	ENSG00000169347	0.531692
ENSG00000165264	ENSG00000140990	0.531583
ENSG00000119421	ENSG00000166902	0.531542
ENSG00000087269	ENSG00000105821	0.531496
ENSG00000155438	ENSG00000037897	0.53148
ENSG00000119421	ENSG00000131174	0.531478
ENSG00000123472	ENSG00000117054	0.531432
ENSG00000168101	ENSG00000115286	0.531424
ENSG00000127838	ENSG00000184076	0.531419
ENSG00000177192	ENSG00000105447	0.531416
ENSG00000139180	ENSG00000075415	0.531361
ENSG00000165264	ENSG00000148450	0.531336
ENSG00000163833	ENSG00000154415	0.531324
ENSG00000154122	ENSG00000171033	0.531322
ENSG00000261236	ENSG00000104907	0.531318
ENSG00000070814	ENSG00000261236	0.531317
ENSG00000143198	ENSG00000122367	0.531314
ENSG00000014641	ENSG00000078668	0.531311
ENSG00000168291	ENSG00000127884	0.531248
ENSG00000120053	ENSG00000152234	0.53122
ENSG00000146926	ENSG00000234438	0.531188
ENSG00000158158	ENSG00000163833	0.531176
ENSG00000260398	ENSG00000119929	0.531175
ENSG00000204394	ENSG00000227057	0.531172
ENSG00000241553	ENSG00000185359	0.531159
ENSG00000135018	ENSG00000108671	0.53115
ENSG00000115946	ENSG00000141076	0.531138
ENSG00000112294	ENSG00000149136	0.531058
ENSG00000204209	ENSG00000149136	0.531055
ENSG00000145494	ENSG00000176340	0.531049
ENSG00000087191	ENSG00000101182	0.530907
ENSG00000078668	ENSG00000122367	0.53088
ENSG00000139180	ENSG00000167815	0.530862
ENSG00000115761	ENSG00000115946	0.530856
ENSG00000160818	ENSG00000033050	0.530824
ENSG00000136813	ENSG00000076555	0.530822
ENSG00000167815	ENSG00000186010	0.530801
ENSG00000162438	ENSG00000091704	0.530794
ENSG00000214097	ENSG00000187109	0.530762
ENSG00000134684	ENSG00000109917	0.530733
ENSG00000135940	ENSG00000169020	0.530711
ENSG00000123472	ENSG00000091140	0.530668
ENSG00000261168	ENSG00000146054	0.530652
ENSG00000182177	ENSG00000092529	0.530631
ENSG00000127022	ENSG00000139914	0.53063
ENSG00000134697	ENSG00000112578	0.530619
ENSG00000153002	ENSG00000158516	0.530581
ENSG00000241553	ENSG00000168701	0.530548
ENSG00000109111	ENSG00000275700	0.530478
ENSG00000159199	ENSG00000178982	0.530475
ENSG00000132423	ENSG00000100348	0.530456
ENSG00000148660	ENSG00000066629	0.530383
ENSG00000070814	ENSG00000110429	0.530364
ENSG00000152689	ENSG00000115221	0.530333
ENSG00000167283	ENSG00000154723	0.530278
ENSG00000172731	ENSG00000161558	0.530241
ENSG00000167114	ENSG00000161091	0.530238
ENSG00000135940	ENSG00000178982	0.530221
ENSG00000155438	ENSG00000124784	0.530213
ENSG00000102763	ENSG00000136143	0.530207
ENSG00000087884	ENSG00000255039	0.530196
ENSG00000275896	ENSG00000266200	0.530188
ENSG00000137154	ENSG00000161970	0.530138
ENSG00000078668	ENSG00000108528	0.530116
ENSG00000267855	ENSG00000184076	0.530092
ENSG00000249859	ENSG00000161960	0.530082
ENSG00000110079	ENSG00000177575	0.530072
ENSG00000156983	ENSG00000099381	0.530069
ENSG00000116459	ENSG00000014641	0.530069
ENSG00000164919	ENSG00000004779	0.530048
ENSG00000096060	ENSG00000124120	0.530038
ENSG00000059691	ENSG00000166902	0.530028
ENSG00000130414	ENSG00000110717	0.530014
ENSG00000242299	ENSG00000242071	0.530003
ENSG00000157087	ENSG00000172731	0.529981
ENSG00000089234	ENSG00000141452	0.529957
ENSG00000127252	ENSG00000166407	0.52991
ENSG00000124784	ENSG00000165732	0.529886
ENSG00000148660	ENSG00000008441	0.529872
ENSG00000104325	ENSG00000152234	0.529872
ENSG00000123064	ENSG00000275700	0.529871
ENSG00000115241	ENSG00000174744	0.529845
ENSG00000167283	ENSG00000186010	0.529838
ENSG00000144713	ENSG00000145592	0.529806
ENSG00000070814	ENSG00000167114	0.529732
ENSG00000115840	ENSG00000111669	0.529726
ENSG00000096070	ENSG00000134590	0.529672
ENSG00000163833	ENSG00000161960	0.52962
ENSG00000164896	ENSG00000137070	0.529552
ENSG00000164258	ENSG00000170791	0.529533
ENSG00000229638	ENSG00000178464	0.529404
ENSG00000171793	ENSG00000112578	0.529399
ENSG00000103126	ENSG00000126903	0.529377
ENSG00000109390	ENSG00000088930	0.529364
ENSG00000108344	ENSG00000013275	0.529357
ENSG00000114054	ENSG00000112294	0.529348
ENSG00000156411	ENSG00000126267	0.529325
ENSG00000122367	ENSG00000167962	0.529321
ENSG00000143947	ENSG00000112306	0.529297
ENSG00000109917	ENSG00000167962	0.529286
ENSG00000087884	ENSG00000174407	0.529276
ENSG00000214485	ENSG00000139239	0.529275
ENSG00000145494	ENSG00000131495	0.529265
ENSG00000164405	ENSG00000148450	0.529219
ENSG00000204315	ENSG00000126243	0.529151
ENSG00000150990	ENSG00000184216	0.529087
ENSG00000127252	ENSG00000172731	0.529087
ENSG00000111737	ENSG00000087088	0.529077
ENSG00000132423	ENSG00000004779	0.52904
ENSG00000158850	ENSG00000196363	0.529025
ENSG00000154122	ENSG00000066629	0.528982
ENSG00000125445	ENSG00000186010	0.528956
ENSG00000110717	ENSG00000168101	0.528953
ENSG00000110429	ENSG00000265142	0.528929
ENSG00000119285	ENSG00000115946	0.528909
ENSG00000156467	ENSG00000167792	0.528877
ENSG00000132570	ENSG00000102763	0.528869
ENSG00000185359	ENSG00000196235	0.528856
ENSG00000179091	ENSG00000125445	0.528832
ENSG00000163541	ENSG00000114023	0.528765
ENSG00000116171	ENSG00000214097	0.528761
ENSG00000112578	ENSG00000171453	0.528721
ENSG00000068615	ENSG00000180834	0.528671
ENSG00000231500	ENSG00000182774	0.528617
ENSG00000143106	ENSG00000106588	0.528593
ENSG00000127540	ENSG00000170906	0.528579
ENSG00000151552	ENSG00000161558	0.528545
ENSG00000122786	ENSG00000131171	0.528512
ENSG00000204387	ENSG00000177410	0.528503
ENSG00000177105	ENSG00000126903	0.528449
ENSG00000112695	ENSG00000119421	0.528422
ENSG00000167962	ENSG00000188522	0.528408
ENSG00000014641	ENSG00000163541	0.528346
ENSG00000065183	ENSG00000163811	0.528341
ENSG00000136813	ENSG00000089234	0.528317
ENSG00000132300	ENSG00000140740	0.528317
ENSG00000120053	ENSG00000140740	0.528283
ENSG00000130414	ENSG00000136143	0.528198
ENSG00000120705	ENSG00000139914	0.528193
ENSG00000066322	ENSG00000088298	0.52819
ENSG00000070814	ENSG00000204209	0.528186
ENSG00000164258	ENSG00000133943	0.528118
ENSG00000180834	ENSG00000164591	0.528106
ENSG00000189043	ENSG00000090266	0.528096
ENSG00000163541	ENSG00000132423	0.528083
ENSG00000144644	ENSG00000111669	0.528076
ENSG00000163344	ENSG00000108528	0.528045
ENSG00000119013	ENSG00000179091	0.528033
ENSG00000134020	ENSG00000111669	0.52802
ENSG00000104325	ENSG00000110717	0.52802
ENSG00000060971	ENSG00000166136	0.528014
ENSG00000144644	ENSG00000179564	0.528001
ENSG00000218175	ENSG00000218426	0.527997
ENSG00000158158	ENSG00000188322	0.527984
ENSG00000184076	ENSG00000125356	0.527976
ENSG00000010256	ENSG00000165264	0.527955
ENSG00000171503	ENSG00000112992	0.527889
ENSG00000140990	ENSG00000131174	0.527887
ENSG00000116459	ENSG00000163541	0.527887
ENSG00000189043	ENSG00000104325	0.527872
ENSG00000143198	ENSG00000156885	0.527858
ENSG00000116171	ENSG00000100029	0.527781
ENSG00000135940	ENSG00000267855	0.527724
ENSG00000108883	ENSG00000100029	0.527714
ENSG00000170835	ENSG00000175535	0.527678
ENSG00000146066	ENSG00000125652	0.527657
ENSG00000132953	ENSG00000078814	0.527631
ENSG00000189043	ENSG00000131143	0.527593
ENSG00000261236	ENSG00000133316	0.527544
ENSG00000073711	ENSG00000236208	0.527469
ENSG00000078668	ENSG00000167186	0.527443
ENSG00000163541	ENSG00000131828	0.527427
ENSG00000065518	ENSG00000189043	0.527426
ENSG00000122477	ENSG00000172731	0.52738
ENSG00000152689	ENSG00000164591	0.527378
ENSG00000184076	ENSG00000131174	0.527352
ENSG00000242299	ENSG00000139239	0.527349
ENSG00000124532	ENSG00000152234	0.527332
ENSG00000162438	ENSG00000168928	0.527309
ENSG00000163636	ENSG00000106588	0.527286
ENSG00000171453	ENSG00000177192	0.52723
ENSG00000116005	ENSG00000066629	0.527164
ENSG00000167792	ENSG00000154723	0.527154
[truncated: 8,000 more rows]
