# Supplementary material for: Gene co-expression networks reveal sex-biased differences in musculoskeletal ageing
Source: Front Aging. 2024 Sep 18;5:1469479. doi: 10.3389/fragi.2024.1469479 (PMC11445131; doi:10.3389/fragi.2024.1469479)
Supplement: Supplementary file 1 [file DataSheet1.zip › SupplMat1/Male_Elderly.csv]

ENSG00000185028	ENSG00000261434	0.800002
ENSG00000244734	ENSG00000188536	0.74273
ENSG00000168542	ENSG00000164692	0.73134
ENSG00000162892	ENSG00000162894	0.724617
ENSG00000188037	ENSG00000159784	0.722691
ENSG00000145592	ENSG00000241343	0.716665
ENSG00000159189	ENSG00000173369	0.715848
ENSG00000127184	ENSG00000164919	0.715198
ENSG00000189043	ENSG00000164919	0.709799
ENSG00000117054	ENSG00000136143	0.70887
ENSG00000004779	ENSG00000154723	0.700039
ENSG00000261168	ENSG00000143434	0.69939
ENSG00000149136	ENSG00000275700	0.69857
ENSG00000228232	ENSG00000235587	0.698019
ENSG00000023228	ENSG00000091140	0.693719
ENSG00000173372	ENSG00000159189	0.693293
ENSG00000010256	ENSG00000167792	0.691954
ENSG00000189043	ENSG00000176340	0.690209
ENSG00000176340	ENSG00000159199	0.689609
ENSG00000142156	ENSG00000142173	0.686684
ENSG00000110717	ENSG00000115286	0.685908
ENSG00000164919	ENSG00000176340	0.684745
ENSG00000135940	ENSG00000176340	0.684632
ENSG00000154518	ENSG00000159199	0.680524
ENSG00000136143	ENSG00000125166	0.679871
ENSG00000164405	ENSG00000127540	0.679586
ENSG00000091483	ENSG00000104325	0.677306
ENSG00000164405	ENSG00000164919	0.677249
ENSG00000117118	ENSG00000139180	0.674624
ENSG00000117054	ENSG00000125166	0.674603
ENSG00000182774	ENSG00000161970	0.673361
ENSG00000135940	ENSG00000127184	0.673219
ENSG00000165264	ENSG00000154723	0.672697
ENSG00000165264	ENSG00000004779	0.672223
ENSG00000125166	ENSG00000161558	0.670116
ENSG00000119013	ENSG00000165264	0.670111
ENSG00000087269	ENSG00000141076	0.669936
ENSG00000091140	ENSG00000136143	0.668904
ENSG00000169020	ENSG00000125356	0.668516
ENSG00000173372	ENSG00000173369	0.66829
ENSG00000019582	ENSG00000204287	0.66828
ENSG00000163209	ENSG00000171401	0.667865
ENSG00000213619	ENSG00000159199	0.667862
ENSG00000135940	ENSG00000164919	0.667012
ENSG00000135940	ENSG00000127540	0.666884
ENSG00000163220	ENSG00000143546	0.666373
ENSG00000135940	ENSG00000131174	0.665868
ENSG00000154723	ENSG00000131174	0.665703
ENSG00000119013	ENSG00000004779	0.664781
ENSG00000213619	ENSG00000139180	0.664029
ENSG00000023228	ENSG00000136143	0.662767
ENSG00000165264	ENSG00000213619	0.661753
ENSG00000010256	ENSG00000213619	0.661092
ENSG00000159176	ENSG00000107796	0.660223
ENSG00000143252	ENSG00000091140	0.658888
ENSG00000213619	ENSG00000110717	0.657841
ENSG00000164919	ENSG00000131174	0.65717
ENSG00000142937	ENSG00000182774	0.657106
ENSG00000142937	ENSG00000137154	0.656658
ENSG00000213619	ENSG00000154723	0.656254
ENSG00000154518	ENSG00000213619	0.655952
ENSG00000244734	ENSG00000206172	0.655717
ENSG00000105372	ENSG00000063177	0.655643
ENSG00000143252	ENSG00000023228	0.655426
ENSG00000127184	ENSG00000125356	0.654919
ENSG00000154518	ENSG00000169021	0.653835
ENSG00000164405	ENSG00000189043	0.653718
ENSG00000159199	ENSG00000154723	0.652457
ENSG00000127184	ENSG00000189043	0.651977
ENSG00000127184	ENSG00000183648	0.651974
ENSG00000019582	ENSG00000223865	0.650732
ENSG00000130635	ENSG00000142156	0.650705
ENSG00000213619	ENSG00000241837	0.65032
ENSG00000119013	ENSG00000189043	0.650312
ENSG00000164692	ENSG00000108821	0.650271
ENSG00000154518	ENSG00000154723	0.650181
ENSG00000275700	ENSG00000185359	0.64968
ENSG00000167768	ENSG00000186847	0.649446
ENSG00000091140	ENSG00000110435	0.649387
ENSG00000224032	ENSG00000177410	0.648557
ENSG00000143252	ENSG00000136143	0.648031
ENSG00000127184	ENSG00000131174	0.647488
ENSG00000129204	ENSG00000262855	0.647129
ENSG00000136942	ENSG00000083845	0.646783
ENSG00000183648	ENSG00000125356	0.646391
ENSG00000063177	ENSG00000108107	0.646309
ENSG00000091140	ENSG00000125166	0.645765
ENSG00000204983	ENSG00000175535	0.645535
ENSG00000019582	ENSG00000231389	0.645446
ENSG00000164919	ENSG00000154723	0.645075
ENSG00000243302	ENSG00000243679	0.644589
ENSG00000204287	ENSG00000223865	0.644347
ENSG00000163541	ENSG00000119421	0.643162
ENSG00000213619	ENSG00000131174	0.642796
ENSG00000137392	ENSG00000175535	0.64264
ENSG00000119013	ENSG00000154723	0.642046
ENSG00000163811	ENSG00000165732	0.641513
ENSG00000164919	ENSG00000127540	0.641508
ENSG00000149806	ENSG00000115268	0.640687
ENSG00000143536	ENSG00000163209	0.640096
ENSG00000154518	ENSG00000152234	0.639985
ENSG00000091986	ENSG00000164692	0.639948
ENSG00000106263	ENSG00000261236	0.639548
ENSG00000154518	ENSG00000139180	0.639017
ENSG00000163170	ENSG00000154723	0.638498
ENSG00000189043	ENSG00000154723	0.638403
ENSG00000073711	ENSG00000171033	0.638359
ENSG00000071082	ENSG00000241343	0.638023
ENSG00000213619	ENSG00000004779	0.637949
ENSG00000154518	ENSG00000104325	0.637403
ENSG00000099795	ENSG00000186010	0.637393
ENSG00000163170	ENSG00000004779	0.637282
ENSG00000123472	ENSG00000136143	0.636298
ENSG00000164405	ENSG00000125356	0.635967
ENSG00000167792	ENSG00000159199	0.634799
ENSG00000135940	ENSG00000213619	0.63461
ENSG00000148303	ENSG00000105372	0.634455
ENSG00000119421	ENSG00000088682	0.633421
ENSG00000117118	ENSG00000154723	0.63312
ENSG00000109475	ENSG00000125691	0.633012
ENSG00000150753	ENSG00000146731	0.632861
ENSG00000091483	ENSG00000140740	0.632765
ENSG00000166902	ENSG00000100348	0.632644
ENSG00000117054	ENSG00000161558	0.632467
ENSG00000167768	ENSG00000189001	0.631308
ENSG00000163170	ENSG00000189043	0.631216
ENSG00000114391	ENSG00000109475	0.631075
ENSG00000127184	ENSG00000176340	0.630982
ENSG00000213619	ENSG00000176340	0.630306
ENSG00000154518	ENSG00000176340	0.630213
ENSG00000187498	ENSG00000134871	0.629897
ENSG00000010256	ENSG00000159199	0.629805
ENSG00000123472	ENSG00000161558	0.629467
ENSG00000168542	ENSG00000091986	0.629253
ENSG00000123472	ENSG00000117054	0.629251
ENSG00000127184	ENSG00000156467	0.629087
ENSG00000170477	ENSG00000171401	0.628783
ENSG00000143252	ENSG00000125166	0.628217
ENSG00000234337	ENSG00000268034	0.628176
ENSG00000189043	ENSG00000004779	0.627412
ENSG00000132423	ENSG00000166902	0.627228
ENSG00000163170	ENSG00000159199	0.62711
ENSG00000117118	ENSG00000154518	0.627031
ENSG00000159176	ENSG00000149591	0.626955
ENSG00000106263	ENSG00000275700	0.626884
ENSG00000117118	ENSG00000131174	0.626811
ENSG00000119013	ENSG00000148450	0.626721
ENSG00000010256	ENSG00000179091	0.626524
ENSG00000127184	ENSG00000164405	0.626347
ENSG00000157087	ENSG00000172731	0.625456
ENSG00000144713	ENSG00000108298	0.625216
ENSG00000087884	ENSG00000184544	0.625206
ENSG00000214097	ENSG00000236208	0.625058
ENSG00000189043	ENSG00000159199	0.624776
ENSG00000189043	ENSG00000213619	0.624165
ENSG00000104325	ENSG00000139180	0.623945
ENSG00000135940	ENSG00000110717	0.62381
ENSG00000140416	ENSG00000180209	0.623737
ENSG00000135940	ENSG00000159199	0.62367
ENSG00000168291	ENSG00000104325	0.623663
ENSG00000091483	ENSG00000213619	0.623321
ENSG00000155438	ENSG00000112578	0.623316
ENSG00000087269	ENSG00000150990	0.623159
ENSG00000139180	ENSG00000154723	0.623137
ENSG00000179091	ENSG00000167792	0.623091
ENSG00000023228	ENSG00000125166	0.622983
ENSG00000134686	ENSG00000124743	0.622819
ENSG00000182899	ENSG00000125691	0.622783
ENSG00000261236	ENSG00000167962	0.622647
ENSG00000110717	ENSG00000140990	0.622583
ENSG00000189043	ENSG00000165264	0.622565
ENSG00000179091	ENSG00000140990	0.622427
ENSG00000108298	ENSG00000142541	0.622385
ENSG00000148303	ENSG00000142541	0.622383
ENSG00000142937	ENSG00000161970	0.622367
ENSG00000147604	ENSG00000161970	0.621745
ENSG00000130598	ENSG00000130595	0.621477
ENSG00000108344	ENSG00000130706	0.621384
ENSG00000176340	ENSG00000110717	0.621337
ENSG00000176340	ENSG00000127540	0.621304
ENSG00000182774	ENSG00000241343	0.621218
ENSG00000117118	ENSG00000241837	0.62118
ENSG00000101335	ENSG00000196924	0.621175
ENSG00000204387	ENSG00000177410	0.620882
ENSG00000176340	ENSG00000139180	0.620378
ENSG00000004779	ENSG00000159199	0.620133
ENSG00000139180	ENSG00000241837	0.620074
ENSG00000123472	ENSG00000125166	0.620004
ENSG00000151632	ENSG00000196139	0.619862
ENSG00000204287	ENSG00000231389	0.6193
ENSG00000105640	ENSG00000083845	0.619225
ENSG00000163170	ENSG00000119013	0.619103
ENSG00000091483	ENSG00000168291	0.6189
ENSG00000197756	ENSG00000172809	0.618808
ENSG00000124614	ENSG00000131469	0.618776
ENSG00000176340	ENSG00000131174	0.618669
ENSG00000109475	ENSG00000161970	0.618577
ENSG00000204394	ENSG00000185359	0.618568
ENSG00000126432	ENSG00000099795	0.618521
ENSG00000176340	ENSG00000167792	0.618398
ENSG00000104325	ENSG00000140740	0.618387
ENSG00000119013	ENSG00000164919	0.618048
ENSG00000105372	ENSG00000083845	0.617823
ENSG00000166902	ENSG00000088682	0.617734
ENSG00000110955	ENSG00000152234	0.617571
ENSG00000135940	ENSG00000241837	0.617479
ENSG00000139180	ENSG00000159199	0.617462
ENSG00000091483	ENSG00000119013	0.617331
ENSG00000165264	ENSG00000139180	0.617274
ENSG00000010256	ENSG00000088682	0.617244
ENSG00000169020	ENSG00000164405	0.617148
ENSG00000091483	ENSG00000139180	0.616985
ENSG00000122477	ENSG00000122367	0.61662
ENSG00000182774	ENSG00000130255	0.616559
ENSG00000119013	ENSG00000213619	0.616517
ENSG00000137392	ENSG00000275896	0.616362
ENSG00000130635	ENSG00000011028	0.616219
ENSG00000189043	ENSG00000139180	0.616193
ENSG00000213619	ENSG00000088682	0.616146
ENSG00000112578	ENSG00000141101	0.616105
ENSG00000139180	ENSG00000131174	0.615956
ENSG00000163170	ENSG00000165264	0.615793
ENSG00000127184	ENSG00000213619	0.615753
ENSG00000186010	ENSG00000125356	0.615708
ENSG00000154518	ENSG00000004779	0.615681
ENSG00000159199	ENSG00000131174	0.615629
ENSG00000189043	ENSG00000131174	0.615572
ENSG00000148303	ENSG00000108298	0.615511
ENSG00000186687	ENSG00000087299	0.615394
ENSG00000163344	ENSG00000126432	0.615374
ENSG00000164919	ENSG00000213619	0.615359
ENSG00000122477	ENSG00000073711	0.61532
ENSG00000186010	ENSG00000184076	0.61526
ENSG00000213619	ENSG00000167792	0.615256
ENSG00000164919	ENSG00000004779	0.615076
ENSG00000214097	ENSG00000172731	0.614962
ENSG00000010256	ENSG00000110717	0.614931
ENSG00000091483	ENSG00000004779	0.614813
ENSG00000149591	ENSG00000196924	0.614748
ENSG00000113296	ENSG00000249825	0.614666
ENSG00000214097	ENSG00000087884	0.614424
ENSG00000135469	ENSG00000075702	0.614096
ENSG00000139180	ENSG00000152234	0.614086
ENSG00000140740	ENSG00000152234	0.613846
ENSG00000149591	ENSG00000101335	0.613797
ENSG00000166902	ENSG00000125445	0.613783
ENSG00000135940	ENSG00000189043	0.613771
ENSG00000139180	ENSG00000088682	0.613733
ENSG00000071082	ENSG00000145592	0.613423
ENSG00000112306	ENSG00000166441	0.613384
ENSG00000130414	ENSG00000139180	0.613368
ENSG00000004779	ENSG00000131174	0.613329
ENSG00000140990	ENSG00000127540	0.61315
ENSG00000145494	ENSG00000186010	0.613024
ENSG00000165264	ENSG00000131174	0.612841
ENSG00000187715	ENSG00000171033	0.612808
ENSG00000146054	ENSG00000248514	0.612724
ENSG00000123064	ENSG00000185359	0.612627
ENSG00000115221	ENSG00000154122	0.612302
ENSG00000167283	ENSG00000156411	0.612101
ENSG00000164405	ENSG00000176340	0.611959
ENSG00000122477	ENSG00000186628	0.611671
ENSG00000189043	ENSG00000127540	0.611388
ENSG00000163170	ENSG00000164919	0.611298
ENSG00000014641	ENSG00000139180	0.611292
ENSG00000204394	ENSG00000275700	0.611244
ENSG00000179091	ENSG00000110717	0.611243
ENSG00000112992	ENSG00000136143	0.611126
ENSG00000139180	ENSG00000004779	0.610757
ENSG00000135940	ENSG00000126267	0.610605
ENSG00000117118	ENSG00000213619	0.610452
ENSG00000143947	ENSG00000265681	0.610388
ENSG00000156411	ENSG00000184076	0.61034
ENSG00000241837	ENSG00000131174	0.610276
ENSG00000119013	ENSG00000125356	0.610272
ENSG00000122477	ENSG00000134548	0.610229
ENSG00000177954	ENSG00000136942	0.610028
ENSG00000163170	ENSG00000176340	0.609987
ENSG00000139914	ENSG00000115286	0.609941
ENSG00000231389	ENSG00000223865	0.609898
ENSG00000142937	ENSG00000147604	0.609807
ENSG00000112294	ENSG00000136143	0.609585
ENSG00000112578	ENSG00000141076	0.609534
ENSG00000091483	ENSG00000152234	0.609504
ENSG00000150990	ENSG00000100029	0.609381
ENSG00000117118	ENSG00000091483	0.609196
ENSG00000267855	ENSG00000125356	0.609136
ENSG00000109475	ENSG00000182774	0.609015
ENSG00000087269	ENSG00000167962	0.60891
ENSG00000117054	ENSG00000143252	0.608906
ENSG00000110717	ENSG00000159199	0.608804
ENSG00000189043	ENSG00000104325	0.60825
ENSG00000091483	ENSG00000169021	0.608165
ENSG00000091483	ENSG00000088682	0.608143
ENSG00000125148	ENSG00000187193	0.60811
ENSG00000104325	ENSG00000004779	0.60807
ENSG00000169020	ENSG00000186010	0.607745
ENSG00000182326	ENSG00000159403	0.607543
ENSG00000122477	ENSG00000078668	0.60742
ENSG00000164919	ENSG00000165264	0.60723
ENSG00000169020	ENSG00000099795	0.607021
ENSG00000214097	ENSG00000075702	0.606755
ENSG00000127540	ENSG00000125356	0.606706
ENSG00000104325	ENSG00000154723	0.606704
ENSG00000142082	ENSG00000166902	0.606516
ENSG00000127184	ENSG00000165264	0.606509
ENSG00000105372	ENSG00000108107	0.606407
ENSG00000127184	ENSG00000127540	0.606228
ENSG00000011028	ENSG00000179954	0.606163
ENSG00000168291	ENSG00000091140	0.606067
ENSG00000218582	ENSG00000235587	0.606042
ENSG00000163209	ENSG00000170477	0.606022
ENSG00000119013	ENSG00000127184	0.605973
ENSG00000139180	ENSG00000169021	0.6056
ENSG00000112992	ENSG00000196177	0.605323
ENSG00000123472	ENSG00000091140	0.605143
ENSG00000176340	ENSG00000154723	0.604917
ENSG00000164919	ENSG00000159199	0.604684
ENSG00000010256	ENSG00000139180	0.604618
ENSG00000091483	ENSG00000166902	0.604616
ENSG00000204394	ENSG00000261236	0.604605
ENSG00000125445	ENSG00000184076	0.604537
ENSG00000117118	ENSG00000116459	0.604337
ENSG00000119013	ENSG00000166902	0.60431
ENSG00000163170	ENSG00000213619	0.604167
ENSG00000164405	ENSG00000183648	0.603904
ENSG00000070814	ENSG00000167962	0.603835
ENSG00000154518	ENSG00000189043	0.603834
ENSG00000213619	ENSG00000108528	0.60383
ENSG00000182606	ENSG00000275700	0.60373
ENSG00000135940	ENSG00000164405	0.603543
ENSG00000091483	ENSG00000132423	0.603474
ENSG00000164919	ENSG00000125356	0.60305
ENSG00000139914	ENSG00000125652	0.60297
ENSG00000168291	ENSG00000136143	0.602923
ENSG00000122477	ENSG00000223784	0.602879
ENSG00000185359	ENSG00000196235	0.602875
ENSG00000117118	ENSG00000135940	0.60282
ENSG00000163541	ENSG00000088682	0.60276
ENSG00000166902	ENSG00000004779	0.602734
ENSG00000091483	ENSG00000154723	0.60261
ENSG00000154518	ENSG00000131174	0.602426
ENSG00000115268	ENSG00000105640	0.602161
ENSG00000164692	ENSG00000142173	0.602118
ENSG00000130255	ENSG00000241343	0.601818
ENSG00000116459	ENSG00000110955	0.601666
ENSG00000117054	ENSG00000091140	0.601271
ENSG00000167962	ENSG00000131653	0.601219
ENSG00000134986	ENSG00000149136	0.601109
ENSG00000108528	ENSG00000115286	0.601008
ENSG00000179091	ENSG00000213619	0.600887
ENSG00000261236	ENSG00000185359	0.600845
ENSG00000122367	ENSG00000149136	0.600333
ENSG00000142789	ENSG00000175535	0.600092
ENSG00000104325	ENSG00000152234	0.59993
ENSG00000112578	ENSG00000111641	0.599909
ENSG00000115221	ENSG00000180834	0.599739
ENSG00000099821	ENSG00000196961	0.599619
ENSG00000136143	ENSG00000161558	0.599438
ENSG00000119013	ENSG00000104325	0.599336
ENSG00000116171	ENSG00000136143	0.59933
ENSG00000142541	ENSG00000147403	0.599211
ENSG00000163541	ENSG00000136521	0.599165
ENSG00000204394	ENSG00000106263	0.599142
ENSG00000135940	ENSG00000154723	0.59906
ENSG00000137392	ENSG00000169347	0.599044
ENSG00000135940	ENSG00000131143	0.598581
ENSG00000136942	ENSG00000105372	0.598389
ENSG00000147604	ENSG00000198034	0.598284
ENSG00000154518	ENSG00000010256	0.598279
ENSG00000225313	ENSG00000134686	0.598118
ENSG00000108821	ENSG00000142173	0.597964
ENSG00000167283	ENSG00000241837	0.597959
ENSG00000106263	ENSG00000185359	0.597942
ENSG00000071082	ENSG00000161970	0.597939
ENSG00000087884	ENSG00000161558	0.597905
ENSG00000127184	ENSG00000154723	0.597818
ENSG00000127838	ENSG00000099795	0.59773
ENSG00000177600	ENSG00000108298	0.597688
ENSG00000073711	ENSG00000186628	0.59719
ENSG00000143252	ENSG00000110435	0.59717
ENSG00000179091	ENSG00000159199	0.597141
ENSG00000188846	ENSG00000108298	0.597105
ENSG00000108821	ENSG00000142156	0.597051
ENSG00000137154	ENSG00000182774	0.596773
ENSG00000014641	ENSG00000119013	0.596749
ENSG00000114767	ENSG00000133316	0.596517
ENSG00000111641	ENSG00000177192	0.59648
ENSG00000105640	ENSG00000108107	0.596477
ENSG00000163170	ENSG00000127184	0.596342
ENSG00000119013	ENSG00000164405	0.59608
ENSG00000167792	ENSG00000139180	0.595947
ENSG00000117054	ENSG00000112992	0.59594
ENSG00000115221	ENSG00000134986	0.595925
ENSG00000114391	ENSG00000136942	0.595701
ENSG00000254470	ENSG00000140564	0.595664
ENSG00000117118	ENSG00000004779	0.595647
ENSG00000164692	ENSG00000011028	0.595612
ENSG00000177954	ENSG00000114391	0.595463
ENSG00000112578	ENSG00000100029	0.595445
ENSG00000146066	ENSG00000125652	0.595216
ENSG00000132423	ENSG00000088682	0.595162
ENSG00000130414	ENSG00000167792	0.595112
ENSG00000117118	ENSG00000169021	0.594875
ENSG00000124743	ENSG00000154415	0.594819
ENSG00000139180	ENSG00000140740	0.594806
ENSG00000134684	ENSG00000111641	0.594757
ENSG00000106263	ENSG00000149136	0.594595
ENSG00000127252	ENSG00000087884	0.594435
ENSG00000145743	ENSG00000111911	0.594391
ENSG00000164896	ENSG00000108528	0.594382
ENSG00000134986	ENSG00000204394	0.594318
ENSG00000164919	ENSG00000183648	0.594207
ENSG00000134986	ENSG00000171033	0.594144
ENSG00000014641	ENSG00000023228	0.594106
ENSG00000144713	ENSG00000171858	0.593963
ENSG00000099795	ENSG00000125356	0.593891
ENSG00000091483	ENSG00000154518	0.593826
ENSG00000234741	ENSG00000177410	0.593733
ENSG00000149136	ENSG00000185359	0.593663
ENSG00000109390	ENSG00000236208	0.593225
ENSG00000142789	ENSG00000275896	0.593206
ENSG00000157087	ENSG00000144644	0.593058
ENSG00000127184	ENSG00000004779	0.592959
ENSG00000109475	ENSG00000138326	0.592951
ENSG00000138326	ENSG00000161970	0.592938
ENSG00000166136	ENSG00000186010	0.592699
ENSG00000179091	ENSG00000115286	0.592646
ENSG00000149136	ENSG00000167962	0.592634
ENSG00000164405	ENSG00000090266	0.592569
ENSG00000154518	ENSG00000151729	0.592472
ENSG00000189043	ENSG00000110717	0.592379
ENSG00000129559	ENSG00000198258	0.592357
ENSG00000115221	ENSG00000149136	0.592198
ENSG00000142082	ENSG00000160703	0.591838
ENSG00000152234	ENSG00000169021	0.591742
ENSG00000165672	ENSG00000136143	0.591717
ENSG00000112578	ENSG00000181026	0.591709
ENSG00000275700	ENSG00000100029	0.5917
ENSG00000087269	ENSG00000112578	0.591684
ENSG00000090263	ENSG00000148450	0.591642
ENSG00000123472	ENSG00000143252	0.591203
ENSG00000119013	ENSG00000131174	0.591158
ENSG00000186847	ENSG00000189001	0.591061
ENSG00000112992	ENSG00000125166	0.590983
ENSG00000145592	ENSG00000182774	0.590929
ENSG00000143252	ENSG00000112992	0.590835
ENSG00000004779	ENSG00000125445	0.590764
ENSG00000163344	ENSG00000099795	0.590748
ENSG00000137392	ENSG00000158516	0.590742
ENSG00000127184	ENSG00000110717	0.590725
ENSG00000166136	ENSG00000184076	0.590631
ENSG00000151729	ENSG00000139180	0.590595
ENSG00000104325	ENSG00000169021	0.59059
ENSG00000114023	ENSG00000213619	0.590545
ENSG00000073711	ENSG00000134986	0.590383
ENSG00000091483	ENSG00000136521	0.590271
ENSG00000108298	ENSG00000147403	0.590247
ENSG00000185359	ENSG00000099917	0.590199
ENSG00000109917	ENSG00000150990	0.590188
ENSG00000091483	ENSG00000014641	0.590182
ENSG00000167283	ENSG00000131174	0.590131
ENSG00000106263	ENSG00000167962	0.59003
ENSG00000114023	ENSG00000241837	0.589987
ENSG00000122477	ENSG00000115221	0.589824
ENSG00000115221	ENSG00000275700	0.589421
ENSG00000139914	ENSG00000156885	0.589093
ENSG00000135940	ENSG00000156467	0.588882
ENSG00000179091	ENSG00000176340	0.588794
ENSG00000108298	ENSG00000241343	0.588542
ENSG00000071082	ENSG00000109475	0.588542
ENSG00000156411	ENSG00000131174	0.588284
ENSG00000124614	ENSG00000105372	0.588152
ENSG00000131143	ENSG00000159199	0.588139
ENSG00000144713	ENSG00000172809	0.587982
ENSG00000164919	ENSG00000139180	0.587899
ENSG00000127184	ENSG00000156411	0.587821
ENSG00000144713	ENSG00000161970	0.587817
ENSG00000071082	ENSG00000130255	0.587811
ENSG00000214097	ENSG00000135469	0.58778
ENSG00000169021	ENSG00000154723	0.587743
ENSG00000135940	ENSG00000139180	0.587655
ENSG00000176340	ENSG00000004779	0.587652
ENSG00000154122	ENSG00000164591	0.587642
ENSG00000117118	ENSG00000159199	0.587599
ENSG00000162244	ENSG00000136942	0.587586
ENSG00000159199	ENSG00000131828	0.58749
ENSG00000105372	ENSG00000142541	0.587486
ENSG00000105640	ENSG00000063177	0.587474
ENSG00000124532	ENSG00000150768	0.587419
ENSG00000164591	ENSG00000124701	0.58737
ENSG00000154518	ENSG00000167792	0.587293
ENSG00000062582	ENSG00000126432	0.587252
ENSG00000204291	ENSG00000130592	0.587197
ENSG00000261236	ENSG00000123064	0.587134
ENSG00000114023	ENSG00000139180	0.587062
ENSG00000162840	ENSG00000125148	0.586996
ENSG00000117118	ENSG00000163541	0.586993
ENSG00000148450	ENSG00000166902	0.586778
ENSG00000186628	ENSG00000185105	0.5866
ENSG00000145592	ENSG00000198242	0.586553
ENSG00000109475	ENSG00000241343	0.586521
ENSG00000179091	ENSG00000139180	0.586484
ENSG00000163833	ENSG00000164591	0.586447
ENSG00000117054	ENSG00000023228	0.586388
ENSG00000157087	ENSG00000066629	0.586359
ENSG00000150768	ENSG00000004961	0.586335
ENSG00000167792	ENSG00000110717	0.586264
ENSG00000180834	ENSG00000214097	0.586174
ENSG00000146729	ENSG00000136143	0.58611
ENSG00000117118	ENSG00000114023	0.586071
ENSG00000091483	ENSG00000165264	0.586046
ENSG00000165264	ENSG00000159199	0.58595
ENSG00000156411	ENSG00000125356	0.585912
ENSG00000165264	ENSG00000178127	0.585851
ENSG00000102763	ENSG00000087299	0.585662
ENSG00000214097	ENSG00000184544	0.585651
ENSG00000163170	ENSG00000164405	0.585479
ENSG00000023228	ENSG00000168291	0.585435
ENSG00000145592	ENSG00000108298	0.58536
ENSG00000161970	ENSG00000241343	0.585359
ENSG00000149218	ENSG00000186628	0.585307
ENSG00000164692	ENSG00000130635	0.585301
ENSG00000265681	ENSG00000105372	0.585293
ENSG00000110435	ENSG00000136143	0.585289
ENSG00000214097	ENSG00000078668	0.585238
ENSG00000163170	ENSG00000135940	0.58514
ENSG00000225313	ENSG00000075426	0.585003
ENSG00000145494	ENSG00000156411	0.584964
ENSG00000122367	ENSG00000275700	0.584953
ENSG00000168878	ENSG00000185303	0.584903
ENSG00000135940	ENSG00000140990	0.584793
ENSG00000023228	ENSG00000152234	0.58479
ENSG00000065183	ENSG00000155438	0.584747
ENSG00000164405	ENSG00000186010	0.584624
ENSG00000178127	ENSG00000154723	0.584621
ENSG00000014641	ENSG00000104325	0.584491
ENSG00000187715	ENSG00000164591	0.584461
ENSG00000164692	ENSG00000142156	0.58438
ENSG00000213058	ENSG00000224114	0.584378
ENSG00000116171	ENSG00000112294	0.58429
ENSG00000110717	ENSG00000108528	0.584275
ENSG00000170515	ENSG00000171490	0.584247
ENSG00000119013	ENSG00000139180	0.584202
ENSG00000023228	ENSG00000112992	0.583992
ENSG00000115221	ENSG00000073711	0.583927
ENSG00000145592	ENSG00000130255	0.583775
ENSG00000138326	ENSG00000108298	0.583726
ENSG00000174748	ENSG00000147604	0.58371
ENSG00000125691	ENSG00000129824	0.583648
ENSG00000117118	ENSG00000104325	0.583402
ENSG00000142789	ENSG00000204983	0.58338
ENSG00000134986	ENSG00000275700	0.583364
ENSG00000109917	ENSG00000275700	0.583336
ENSG00000167962	ENSG00000275700	0.583282
ENSG00000114023	ENSG00000131174	0.583219
ENSG00000154518	ENSG00000119013	0.583211
ENSG00000164896	ENSG00000127884	0.58315
ENSG00000078668	ENSG00000122367	0.583146
ENSG00000115221	ENSG00000112294	0.583089
ENSG00000167792	ENSG00000167815	0.583086
ENSG00000170417	ENSG00000144644	0.583072
ENSG00000167962	ENSG00000185359	0.582986
ENSG00000213619	ENSG00000169021	0.582796
ENSG00000123472	ENSG00000168291	0.582673
ENSG00000197149	ENSG00000235508	0.582631
ENSG00000241468	ENSG00000186010	0.582416
ENSG00000019582	ENSG00000196126	0.582415
ENSG00000186687	ENSG00000102763	0.582372
ENSG00000198755	ENSG00000182774	0.582354
ENSG00000140990	ENSG00000156885	0.582277
ENSG00000167768	ENSG00000161249	0.582197
ENSG00000179091	ENSG00000108528	0.581994
ENSG00000119421	ENSG00000167283	0.581916
ENSG00000144644	ENSG00000214097	0.581872
ENSG00000010256	ENSG00000176340	0.581815
ENSG00000115221	ENSG00000171033	0.581762
ENSG00000131143	ENSG00000126267	0.581761
ENSG00000214097	ENSG00000124702	0.581732
ENSG00000063177	ENSG00000083845	0.581677
ENSG00000115221	ENSG00000226306	0.58167
ENSG00000182606	ENSG00000149136	0.581572
ENSG00000133316	ENSG00000100029	0.581552
ENSG00000127184	ENSG00000184752	0.581523
ENSG00000108107	ENSG00000083845	0.581487
ENSG00000114391	ENSG00000198034	0.581468
ENSG00000188976	ENSG00000204394	0.581433
ENSG00000014641	ENSG00000154518	0.581419
ENSG00000150990	ENSG00000167962	0.581306
ENSG00000165732	ENSG00000005100	0.581293
ENSG00000163520	ENSG00000011028	0.58128
ENSG00000182899	ENSG00000109475	0.581242
ENSG00000275896	ENSG00000169347	0.581227
ENSG00000143536	ENSG00000171401	0.581131
ENSG00000142541	ENSG00000083845	0.581107
ENSG00000023228	ENSG00000140740	0.580795
ENSG00000159199	ENSG00000262814	0.580768
ENSG00000123472	ENSG00000110435	0.580631
ENSG00000110717	ENSG00000241837	0.580554
ENSG00000014641	ENSG00000136143	0.580523
ENSG00000132423	ENSG00000139180	0.580454
ENSG00000105364	ENSG00000128626	0.580392
ENSG00000073711	ENSG00000122367	0.580352
ENSG00000166902	ENSG00000139180	0.580348
ENSG00000119013	ENSG00000110717	0.580291
ENSG00000115268	ENSG00000108107	0.580252
ENSG00000164591	ENSG00000171033	0.580097
ENSG00000132423	ENSG00000108528	0.580083
ENSG00000110717	ENSG00000126267	0.580059
ENSG00000177954	ENSG00000109475	0.580056
ENSG00000152689	ENSG00000073711	0.580036
ENSG00000156467	ENSG00000164919	0.580015
ENSG00000145592	ENSG00000172809	0.579988
ENSG00000117118	ENSG00000164919	0.579904
ENSG00000110717	ENSG00000127540	0.579741
ENSG00000110717	ENSG00000125652	0.579731
ENSG00000071082	ENSG00000182774	0.579701
ENSG00000236552	ENSG00000213442	0.579664
ENSG00000010256	ENSG00000167815	0.579656
ENSG00000135940	ENSG00000004779	0.579523
ENSG00000110717	ENSG00000088682	0.579473
ENSG00000187715	ENSG00000073711	0.579315
ENSG00000163541	ENSG00000213619	0.579037
ENSG00000122477	ENSG00000272021	0.579031
ENSG00000158882	ENSG00000154518	0.578973
ENSG00000163170	ENSG00000131174	0.578876
ENSG00000109475	ENSG00000136942	0.578686
ENSG00000184752	ENSG00000167863	0.578678
ENSG00000163541	ENSG00000140740	0.578582
ENSG00000087269	ENSG00000106263	0.578561
ENSG00000135940	ENSG00000167863	0.578554
ENSG00000158158	ENSG00000186628	0.578534
ENSG00000117118	ENSG00000119421	0.578482
ENSG00000151729	ENSG00000120053	0.578405
ENSG00000182774	ENSG00000108298	0.578307
ENSG00000120729	ENSG00000122367	0.578251
ENSG00000110717	ENSG00000267855	0.578169
ENSG00000173436	ENSG00000173915	0.57809
ENSG00000110717	ENSG00000125356	0.578026
ENSG00000144644	ENSG00000182606	0.577875
ENSG00000115221	ENSG00000214097	0.577843
ENSG00000115761	ENSG00000141076	0.577841
ENSG00000172809	ENSG00000171858	0.577804
ENSG00000167283	ENSG00000167863	0.577787
ENSG00000162244	ENSG00000108298	0.577615
ENSG00000161970	ENSG00000130255	0.577586
ENSG00000184752	ENSG00000156411	0.577576
ENSG00000163170	ENSG00000139180	0.577519
ENSG00000110717	ENSG00000004779	0.577481
ENSG00000185359	ENSG00000196961	0.57733
ENSG00000118298	ENSG00000125166	0.577241
ENSG00000122477	ENSG00000171033	0.576962
ENSG00000146926	ENSG00000234438	0.576906
ENSG00000011028	ENSG00000142156	0.576823
ENSG00000142789	ENSG00000137392	0.576796
ENSG00000115840	ENSG00000182606	0.576796
ENSG00000169020	ENSG00000127184	0.576794
ENSG00000117054	ENSG00000146729	0.576712
ENSG00000119421	ENSG00000156411	0.576326
ENSG00000189043	ENSG00000125356	0.576271
ENSG00000213619	ENSG00000152234	0.576183
ENSG00000154723	ENSG00000241837	0.576124
ENSG00000101182	ENSG00000130706	0.576123
ENSG00000112578	ENSG00000130810	0.576086
ENSG00000164405	ENSG00000148450	0.575922
ENSG00000010256	ENSG00000108528	0.575904
ENSG00000164405	ENSG00000267855	0.575856
ENSG00000180834	ENSG00000172731	0.575841
ENSG00000163170	ENSG00000154518	0.575796
ENSG00000115221	ENSG00000164591	0.575647
ENSG00000170417	ENSG00000073711	0.575619
ENSG00000117118	ENSG00000163170	0.575614
ENSG00000112306	ENSG00000125691	0.57561
ENSG00000136143	ENSG00000140740	0.575587
ENSG00000104325	ENSG00000213619	0.575568
ENSG00000138759	ENSG00000134986	0.575555
ENSG00000197451	ENSG00000177192	0.575487
ENSG00000127184	ENSG00000159199	0.575484
ENSG00000123472	ENSG00000112294	0.575477
ENSG00000117118	ENSG00000167283	0.575437
ENSG00000112294	ENSG00000161558	0.575421
ENSG00000167526	ENSG00000142541	0.575375
ENSG00000106263	ENSG00000133316	0.575334
ENSG00000154122	ENSG00000275700	0.575164
ENSG00000116005	ENSG00000154415	0.57509
ENSG00000127884	ENSG00000142082	0.575084
ENSG00000198755	ENSG00000108298	0.575055
ENSG00000122477	ENSG00000149136	0.57505
ENSG00000109390	ENSG00000148450	0.575018
ENSG00000164591	ENSG00000066629	0.574999
ENSG00000117118	ENSG00000151729	0.574934
ENSG00000168484	ENSG00000185303	0.5749
ENSG00000091483	ENSG00000241837	0.574894
ENSG00000134697	ENSG00000112578	0.574818
ENSG00000219073	ENSG00000169347	0.574535
ENSG00000135940	ENSG00000179091	0.574532
ENSG00000119013	ENSG00000109390	0.574464
ENSG00000087269	ENSG00000100029	0.574383
ENSG00000154122	ENSG00000172731	0.574344
ENSG00000117054	ENSG00000196177	0.574326
ENSG00000147604	ENSG00000138326	0.574297
ENSG00000140990	ENSG00000115286	0.574287
ENSG00000163541	ENSG00000154518	0.574216
ENSG00000147604	ENSG00000182774	0.574216
ENSG00000116171	ENSG00000182606	0.5742
ENSG00000125166	ENSG00000169021	0.574035
ENSG00000091483	ENSG00000163541	0.57387
ENSG00000204389	ENSG00000204388	0.573856
ENSG00000174744	ENSG00000185359	0.573751
ENSG00000119421	ENSG00000213619	0.573724
ENSG00000023228	ENSG00000110435	0.573694
ENSG00000145494	ENSG00000099795	0.573691
ENSG00000109390	ENSG00000085871	0.573549
ENSG00000106049	ENSG00000125166	0.573525
ENSG00000114767	ENSG00000112578	0.573475
ENSG00000145494	ENSG00000127540	0.573425
ENSG00000197756	ENSG00000171858	0.573394
ENSG00000236208	ENSG00000172731	0.573204
ENSG00000136521	ENSG00000104325	0.573192
ENSG00000132423	ENSG00000152234	0.573177
ENSG00000117118	ENSG00000176340	0.573061
ENSG00000122477	ENSG00000236882	0.572967
ENSG00000170515	ENSG00000275700	0.572877
ENSG00000164405	ENSG00000131174	0.572867
ENSG00000218582	ENSG00000228232	0.572855
ENSG00000135940	ENSG00000178741	0.572736
ENSG00000075702	ENSG00000174407	0.572665
ENSG00000130635	ENSG00000108821	0.572661
ENSG00000134986	ENSG00000164591	0.572551
ENSG00000176340	ENSG00000125356	0.57255
ENSG00000182606	ENSG00000154122	0.572431
ENSG00000119013	ENSG00000132423	0.572429
ENSG00000134686	ENSG00000187193	0.572414
ENSG00000176340	ENSG00000140990	0.572386
ENSG00000087269	ENSG00000109917	0.57219
ENSG00000154518	ENSG00000165264	0.572094
ENSG00000127252	ENSG00000161558	0.572083
ENSG00000168542	ENSG00000108821	0.572081
ENSG00000073711	ENSG00000164591	0.572067
ENSG00000026025	ENSG00000035862	0.571969
ENSG00000154122	ENSG00000134986	0.571841
ENSG00000144713	ENSG00000145592	0.571841
ENSG00000180834	ENSG00000087884	0.57182
ENSG00000231500	ENSG00000182774	0.571803
ENSG00000165264	ENSG00000110717	0.571791
ENSG00000117118	ENSG00000140740	0.571618
ENSG00000164591	ENSG00000172731	0.57158
ENSG00000163170	ENSG00000110717	0.571544
ENSG00000117118	ENSG00000189043	0.571479
ENSG00000119013	ENSG00000090266	0.571467
ENSG00000088682	ENSG00000125445	0.571368
ENSG00000143318	ENSG00000275700	0.571326
ENSG00000063177	ENSG00000142541	0.571226
ENSG00000148303	ENSG00000063177	0.571055
ENSG00000106263	ENSG00000108883	0.571029
ENSG00000164405	ENSG00000099795	0.571005
ENSG00000119013	ENSG00000159199	0.570995
ENSG00000110717	ENSG00000167815	0.5709
ENSG00000125148	ENSG00000125144	0.570869
ENSG00000134686	ENSG00000154415	0.570792
ENSG00000156467	ENSG00000213619	0.570621
ENSG00000105640	ENSG00000105372	0.570574
ENSG00000134986	ENSG00000146416	0.570569
ENSG00000179091	ENSG00000241837	0.570539
ENSG00000109917	ENSG00000108829	0.570517
ENSG00000165264	ENSG00000151366	0.570502
ENSG00000272021	ENSG00000149136	0.570362
ENSG00000167283	ENSG00000184076	0.570347
ENSG00000104325	ENSG00000136143	0.570249
ENSG00000115414	ENSG00000164692	0.570198
ENSG00000159352	ENSG00000165916	0.570113
ENSG00000142082	ENSG00000100348	0.570113
ENSG00000106049	ENSG00000165028	0.57006
ENSG00000143198	ENSG00000179564	0.570014
ENSG00000154122	ENSG00000226306	0.570011
ENSG00000137154	ENSG00000265681	0.569823
ENSG00000159199	ENSG00000241837	0.569816
ENSG00000136942	ENSG00000108298	0.569755
ENSG00000213619	ENSG00000166902	0.569749
ENSG00000135940	ENSG00000125356	0.569705
ENSG00000161016	ENSG00000115268	0.569476
ENSG00000010256	ENSG00000152234	0.569457
ENSG00000134686	ENSG00000236882	0.569293
ENSG00000142937	ENSG00000130255	0.56915
ENSG00000142676	ENSG00000182899	0.569048
ENSG00000157087	ENSG00000164591	0.569025
ENSG00000158864	ENSG00000131828	0.569
ENSG00000204394	ENSG00000123064	0.568898
ENSG00000172731	ENSG00000148660	0.56874
ENSG00000087269	ENSG00000275700	0.568693
ENSG00000142541	ENSG00000170889	0.568682
ENSG00000148450	ENSG00000267855	0.56866
ENSG00000127252	ENSG00000078967	0.568652
ENSG00000124614	ENSG00000083845	0.568486
ENSG00000106049	ENSG00000161558	0.568396
ENSG00000156411	ENSG00000186010	0.568326
ENSG00000154518	ENSG00000241837	0.568301
ENSG00000135940	ENSG00000156411	0.568289
ENSG00000135940	ENSG00000167283	0.568205
ENSG00000071082	ENSG00000144713	0.568165
ENSG00000132423	ENSG00000213619	0.568156
ENSG00000143252	ENSG00000213463	0.568122
ENSG00000204394	ENSG00000149136	0.568119
ENSG00000146729	ENSG00000196177	0.5681
ENSG00000159173	ENSG00000160808	0.568076
ENSG00000171863	ENSG00000112306	0.568013
ENSG00000168003	ENSG00000108829	0.567948
ENSG00000214097	ENSG00000226306	0.567934
ENSG00000156411	ENSG00000004779	0.567888
ENSG00000134697	ENSG00000100029	0.567879
ENSG00000213619	ENSG00000140990	0.567832
ENSG00000154122	ENSG00000149136	0.567787
ENSG00000226306	ENSG00000236208	0.567769
ENSG00000091140	ENSG00000169021	0.567735
ENSG00000091483	ENSG00000010256	0.567734
ENSG00000152234	ENSG00000154723	0.567672
ENSG00000106049	ENSG00000136143	0.567548
ENSG00000226306	ENSG00000149136	0.567539
ENSG00000144713	ENSG00000138326	0.567452
ENSG00000091483	ENSG00000165629	0.567416
ENSG00000143198	ENSG00000109390	0.567413
ENSG00000104325	ENSG00000166902	0.567283
ENSG00000114391	ENSG00000182899	0.567278
ENSG00000182899	ENSG00000112306	0.567093
ENSG00000114391	ENSG00000138326	0.567084
ENSG00000164896	ENSG00000139914	0.56701
ENSG00000214097	ENSG00000139914	0.566998
ENSG00000091483	ENSG00000114023	0.566995
ENSG00000148450	ENSG00000004779	0.566981
ENSG00000158864	ENSG00000167792	0.56698
ENSG00000023228	ENSG00000104325	0.566943
ENSG00000136521	ENSG00000132423	0.566911
ENSG00000119013	ENSG00000183648	0.56689
ENSG00000040341	ENSG00000136143	0.566872
ENSG00000127540	ENSG00000099795	0.566825
ENSG00000142937	ENSG00000109475	0.566774
ENSG00000219073	ENSG00000275896	0.566718
ENSG00000213619	ENSG00000167815	0.566653
ENSG00000004779	ENSG00000088682	0.566642
ENSG00000140990	ENSG00000125652	0.566632
ENSG00000115221	ENSG00000172731	0.56653
ENSG00000175701	ENSG00000164405	0.566471
ENSG00000037897	ENSG00000105447	0.566448
ENSG00000134986	ENSG00000185359	0.566436
ENSG00000144644	ENSG00000073711	0.566409
ENSG00000135940	ENSG00000065518	0.566397
ENSG00000189043	ENSG00000167792	0.566348
ENSG00000182899	ENSG00000129824	0.566333
ENSG00000088543	ENSG00000180834	0.566284
ENSG00000110717	ENSG00000147123	0.566266
ENSG00000117118	ENSG00000075415	0.566222
ENSG00000134686	ENSG00000086544	0.566162
ENSG00000205352	ENSG00000275700	0.566104
ENSG00000114391	ENSG00000198755	0.566085
ENSG00000124614	ENSG00000142541	0.566072
ENSG00000169020	ENSG00000183648	0.56606
ENSG00000091483	ENSG00000125445	0.566057
ENSG00000154518	ENSG00000088682	0.56588
ENSG00000164587	ENSG00000142534	0.565833
ENSG00000115946	ENSG00000160193	0.565829
ENSG00000119421	ENSG00000131174	0.565729
ENSG00000151552	ENSG00000214194	0.565676
ENSG00000165264	ENSG00000176340	0.565596
ENSG00000130414	ENSG00000241837	0.565373
ENSG00000106333	ENSG00000011028	0.56528
ENSG00000168291	ENSG00000169021	0.565104
ENSG00000154518	ENSG00000130347	0.565098
ENSG00000128654	ENSG00000132423	0.565014
ENSG00000154518	ENSG00000168291	0.565
ENSG00000119285	ENSG00000142207	0.564993
ENSG00000149806	ENSG00000171858	0.564898
ENSG00000132423	ENSG00000165264	0.564856
ENSG00000142082	ENSG00000161558	0.564812
ENSG00000157087	ENSG00000187715	0.5647
ENSG00000088682	ENSG00000159199	0.564641
ENSG00000071082	ENSG00000125691	0.564637
ENSG00000119013	ENSG00000168291	0.564598
ENSG00000170417	ENSG00000122367	0.564593
ENSG00000142937	ENSG00000198755	0.564548
ENSG00000189043	ENSG00000148450	0.564497
ENSG00000275700	ENSG00000126561	0.564401
ENSG00000134684	ENSG00000108829	0.564384
ENSG00000065518	ENSG00000110717	0.564343
ENSG00000186628	ENSG00000101892	0.564303
ENSG00000135940	ENSG00000145494	0.564267
ENSG00000112294	ENSG00000172731	0.564121
ENSG00000132570	ENSG00000102763	0.564113
ENSG00000155792	ENSG00000254343	0.564098
ENSG00000159176	ENSG00000196924	0.564062
ENSG00000146066	ENSG00000139914	0.564057
ENSG00000109475	ENSG00000112306	0.564054
ENSG00000115286	ENSG00000099795	0.564053
ENSG00000169020	ENSG00000145494	0.563931
ENSG00000109475	ENSG00000145592	0.563872
ENSG00000065518	ENSG00000127184	0.563847
ENSG00000182196	ENSG00000099795	0.563768
ENSG00000106263	ENSG00000123064	0.563739
ENSG00000174744	ENSG00000130706	0.56372
ENSG00000151729	ENSG00000152234	0.563712
ENSG00000149806	ENSG00000105372	0.563673
ENSG00000014641	ENSG00000147166	0.56357
ENSG00000122477	ENSG00000163833	0.563562
ENSG00000198755	ENSG00000136942	0.563543
ENSG00000163541	ENSG00000004779	0.563484
ENSG00000186687	ENSG00000213463	0.563472
ENSG00000087269	ENSG00000149136	0.563427
ENSG00000173660	ENSG00000131174	0.56341
ENSG00000177192	ENSG00000184162	0.563408
ENSG00000068615	ENSG00000134986	0.563402
ENSG00000116171	ENSG00000149136	0.563394
ENSG00000111641	ENSG00000181026	0.563385
ENSG00000156467	ENSG00000184752	0.563373
ENSG00000118181	ENSG00000108298	0.563354
ENSG00000106333	ENSG00000108679	0.563344
ENSG00000146457	ENSG00000283787	0.563305
ENSG00000135469	ENSG00000147166	0.563279
ENSG00000198771	ENSG00000092529	0.563187
ENSG00000166136	ENSG00000131174	0.563114
ENSG00000115221	ENSG00000122367	0.563069
ENSG00000139180	ENSG00000125166	0.563044
ENSG00000154415	ENSG00000086544	0.563013
ENSG00000014641	ENSG00000140740	0.562861
ENSG00000132423	ENSG00000104325	0.562788
ENSG00000184076	ENSG00000131174	0.562764
ENSG00000197756	ENSG00000156482	0.562691
ENSG00000136942	ENSG00000142541	0.56268
ENSG00000168878	ENSG00000122852	0.562679
ENSG00000170417	ENSG00000182606	0.562667
ENSG00000124571	ENSG00000111641	0.562662
ENSG00000091483	ENSG00000142082	0.562605
ENSG00000117118	ENSG00000088682	0.562529
ENSG00000087269	ENSG00000133316	0.562462
ENSG00000115221	ENSG00000182606	0.562414
ENSG00000163541	ENSG00000159199	0.562382
ENSG00000204983	ENSG00000169347	0.562189
ENSG00000144644	ENSG00000182621	0.562166
ENSG00000119421	ENSG00000136463	0.562161
ENSG00000124614	ENSG00000136942	0.562061
ENSG00000196177	ENSG00000136143	0.561976
ENSG00000150990	ENSG00000141076	0.561953
ENSG00000261236	ENSG00000275700	0.56191
ENSG00000116171	ENSG00000078668	0.561882
ENSG00000189043	ENSG00000090266	0.561871
ENSG00000134986	ENSG00000226306	0.561773
ENSG00000167792	ENSG00000131143	0.561765
ENSG00000146729	ENSG00000091140	0.561691
ENSG00000088682	ENSG00000131174	0.561629
ENSG00000088682	ENSG00000108528	0.561617
ENSG00000163541	ENSG00000169021	0.561596
ENSG00000168291	ENSG00000142082	0.561569
ENSG00000177954	ENSG00000142534	0.56153
ENSG00000142937	ENSG00000114391	0.561525
ENSG00000010256	ENSG00000169021	0.561489
ENSG00000219073	ENSG00000175535	0.561469
ENSG00000156467	ENSG00000131174	0.561423
ENSG00000127184	ENSG00000173915	0.561398
ENSG00000004779	ENSG00000169021	0.561346
ENSG00000119421	ENSG00000004779	0.561325
ENSG00000143252	ENSG00000186687	0.56131
ENSG00000116459	ENSG00000139180	0.56129
ENSG00000164405	ENSG00000213619	0.561251
ENSG00000109111	ENSG00000275700	0.561236
ENSG00000214097	ENSG00000122367	0.561201
ENSG00000149806	ENSG00000108107	0.561153
ENSG00000109475	ENSG00000231500	0.561138
ENSG00000112992	ENSG00000102763	0.561083
ENSG00000177575	ENSG00000155659	0.561016
ENSG00000111911	ENSG00000153956	0.561005
ENSG00000154518	ENSG00000164919	0.560946
ENSG00000114391	ENSG00000161970	0.560876
ENSG00000243302	ENSG00000229413	0.560792
ENSG00000168291	ENSG00000127884	0.560788
ENSG00000147604	ENSG00000174444	0.560665
ENSG00000088682	ENSG00000152234	0.560647
ENSG00000118181	ENSG00000172809	0.560623
ENSG00000184752	ENSG00000154723	0.560577
ENSG00000087884	ENSG00000139914	0.56055
ENSG00000117054	ENSG00000112294	0.56052
ENSG00000132423	ENSG00000169021	0.560486
ENSG00000109475	ENSG00000131469	0.560477
ENSG00000149136	ENSG00000109917	0.560451
ENSG00000134686	ENSG00000185105	0.560441
ENSG00000145592	ENSG00000171858	0.560429
ENSG00000110717	ENSG00000099795	0.560374
ENSG00000115310	ENSG00000073711	0.56034
ENSG00000148450	ENSG00000125356	0.560313
ENSG00000143549	ENSG00000114854	0.560238
ENSG00000164405	ENSG00000159199	0.56016
ENSG00000135940	ENSG00000184076	0.560154
ENSG00000144644	ENSG00000185359	0.560113
ENSG00000123472	ENSG00000165672	0.560081
ENSG00000091483	ENSG00000163170	0.560035
ENSG00000143252	ENSG00000102763	0.559944
ENSG00000156482	ENSG00000172809	0.559864
ENSG00000180834	ENSG00000154122	0.559778
ENSG00000155438	ENSG00000107937	0.559753
ENSG00000226306	ENSG00000171033	0.559748
ENSG00000171033	ENSG00000172731	0.559747
ENSG00000163541	ENSG00000104325	0.559701
ENSG00000120729	ENSG00000186628	0.559699
ENSG00000122367	ENSG00000167962	0.559675
ENSG00000164405	ENSG00000004779	0.559643
ENSG00000014641	ENSG00000168291	0.559638
ENSG00000130414	ENSG00000159199	0.559542
ENSG00000014641	ENSG00000152234	0.559466
ENSG00000130592	ENSG00000011028	0.559427
ENSG00000135940	ENSG00000186010	0.55935
ENSG00000104325	ENSG00000088682	0.559327
ENSG00000164919	ENSG00000110717	0.559255
ENSG00000140740	ENSG00000125166	0.559225
ENSG00000023228	ENSG00000139180	0.559225
ENSG00000180834	ENSG00000236208	0.55915
ENSG00000112294	ENSG00000171033	0.559118
ENSG00000148660	ENSG00000066629	0.559108
ENSG00000181555	ENSG00000062650	0.559079
ENSG00000023228	ENSG00000114054	0.559056
ENSG00000183648	ENSG00000131174	0.559044
ENSG00000236882	ENSG00000249853	0.559014
ENSG00000182606	ENSG00000214097	0.55901
ENSG00000087884	ENSG00000075702	0.558999
ENSG00000188976	ENSG00000106263	0.558848
ENSG00000163539	ENSG00000108829	0.558816
ENSG00000149806	ENSG00000105640	0.55878
ENSG00000142082	ENSG00000139180	0.558779
ENSG00000168484	ENSG00000122852	0.558701
ENSG00000136521	ENSG00000124523	0.558677
ENSG00000014641	ENSG00000241837	0.558628
ENSG00000117118	ENSG00000165264	0.558562
ENSG00000102763	ENSG00000136143	0.558561
ENSG00000134697	ENSG00000170515	0.55851
ENSG00000109111	ENSG00000185359	0.558505
ENSG00000145592	ENSG00000125691	0.558481
ENSG00000159176	ENSG00000101335	0.558454
ENSG00000088682	ENSG00000154723	0.558426
ENSG00000163541	ENSG00000110717	0.55842
ENSG00000134248	ENSG00000184076	0.558389
ENSG00000236552	ENSG00000178464	0.55838
ENSG00000137133	ENSG00000139914	0.558376
ENSG00000177954	ENSG00000125691	0.558372
ENSG00000118181	ENSG00000142534	0.558331
ENSG00000122477	ENSG00000177752	0.558256
ENSG00000184076	ENSG00000125356	0.558228
ENSG00000186687	ENSG00000136143	0.558205
ENSG00000014641	ENSG00000135469	0.558177
ENSG00000004799	ENSG00000150347	0.558141
ENSG00000109475	ENSG00000130255	0.55809
ENSG00000112306	ENSG00000105372	0.558083
ENSG00000144713	ENSG00000241343	0.558081
ENSG00000140990	ENSG00000099795	0.558078
ENSG00000213619	ENSG00000115286	0.558047
ENSG00000163170	ENSG00000125445	0.558004
ENSG00000163541	ENSG00000139180	0.558002
ENSG00000197756	ENSG00000221983	0.557973
ENSG00000164919	ENSG00000148450	0.557958
ENSG00000149273	ENSG00000063177	0.557946
ENSG00000198755	ENSG00000147403	0.557943
ENSG00000166136	ENSG00000125445	0.557911
ENSG00000014641	ENSG00000132423	0.557865
ENSG00000179091	ENSG00000088682	0.557858
ENSG00000198755	ENSG00000147604	0.55783
ENSG00000144713	ENSG00000162244	0.557754
ENSG00000119013	ENSG00000127884	0.557742
ENSG00000163170	ENSG00000184831	0.557693
ENSG00000145592	ENSG00000177600	0.557686
ENSG00000171863	ENSG00000182899	0.557611
ENSG00000162244	ENSG00000118181	0.557593
ENSG00000122477	ENSG00000134986	0.557583
ENSG00000134248	ENSG00000156411	0.55758
ENSG00000167768	ENSG00000134760	0.557556
ENSG00000144306	ENSG00000111911	0.557527
ENSG00000123472	ENSG00000198130	0.557493
ENSG00000073711	ENSG00000186051	0.55748
ENSG00000142676	ENSG00000265681	0.557478
ENSG00000116171	ENSG00000071794	0.557477
ENSG00000149806	ENSG00000142541	0.557363
ENSG00000091483	ENSG00000136143	0.557343
ENSG00000119013	ENSG00000125445	0.557306
ENSG00000163833	ENSG00000177354	0.557288
ENSG00000163344	ENSG00000107874	0.557286
ENSG00000114391	ENSG00000137154	0.557223
ENSG00000166136	ENSG00000156411	0.557217
ENSG00000148450	ENSG00000110717	0.557124
ENSG00000137133	ENSG00000100348	0.557123
ENSG00000177600	ENSG00000142541	0.557105
ENSG00000170417	ENSG00000157087	0.557077
ENSG00000106263	ENSG00000100029	0.55703
ENSG00000110717	ENSG00000100348	0.557006
ENSG00000182774	ENSG00000105372	0.556965
ENSG00000050748	ENSG00000111911	0.556871
ENSG00000164405	ENSG00000154723	0.556863
ENSG00000135940	ENSG00000165264	0.556836
ENSG00000158516	ENSG00000275896	0.556813
ENSG00000164919	ENSG00000156411	0.556771
ENSG00000143549	ENSG00000105048	0.55677
ENSG00000149806	ENSG00000233927	0.556751
ENSG00000214097	ENSG00000134986	0.556701
ENSG00000272021	ENSG00000249853	0.55664
ENSG00000114391	ENSG00000125691	0.556616
ENSG00000204394	ENSG00000167962	0.556561
ENSG00000162688	ENSG00000115310	0.556556
ENSG00000163170	ENSG00000104325	0.556543
ENSG00000168878	ENSG00000168484	0.556471
ENSG00000111245	ENSG00000105048	0.556448
ENSG00000116171	ENSG00000240024	0.556446
ENSG00000124614	ENSG00000137818	0.55625
ENSG00000236882	ENSG00000124701	0.556209
ENSG00000169020	ENSG00000127540	0.556167
ENSG00000164258	ENSG00000241837	0.556112
ENSG00000173372	ENSG00000165457	0.556073
ENSG00000127252	ENSG00000166407	0.55603
ENSG00000010256	ENSG00000154723	0.555962
ENSG00000177954	ENSG00000118181	0.555946
ENSG00000112992	ENSG00000091140	0.555937
ENSG00000137133	ENSG00000148450	0.55593
ENSG00000162735	ENSG00000142082	0.555928
ENSG00000140740	ENSG00000169021	0.555913
ENSG00000109917	ENSG00000141076	0.555841
ENSG00000104325	ENSG00000165264	0.555835
ENSG00000146054	ENSG00000188037	0.555833
ENSG00000073711	ENSG00000214097	0.555819
ENSG00000115221	ENSG00000236882	0.555817
ENSG00000114854	ENSG00000105048	0.555724
ENSG00000073711	ENSG00000149218	0.555663
ENSG00000127184	ENSG00000167863	0.555645
ENSG00000119421	ENSG00000184752	0.555615
ENSG00000171863	ENSG00000105372	0.555426
ENSG00000133316	ENSG00000167962	0.555385
ENSG00000163541	ENSG00000241837	0.555367
ENSG00000165264	ENSG00000241837	0.555232
ENSG00000156467	ENSG00000241837	0.555194
ENSG00000236208	ENSG00000139914	0.555151
ENSG00000176340	ENSG00000131143	0.555086
ENSG00000134986	ENSG00000167962	0.555085
ENSG00000171863	ENSG00000166441	0.555075
ENSG00000106333	ENSG00000142156	0.555042
ENSG00000145494	ENSG00000176340	0.55504
ENSG00000182606	ENSG00000122367	0.554995
ENSG00000149136	ENSG00000126561	0.554914
ENSG00000165264	ENSG00000148450	0.554911
ENSG00000154518	ENSG00000179091	0.5549
ENSG00000223784	ENSG00000134548	0.554884
ENSG00000115268	ENSG00000063177	0.554878
ENSG00000115221	ENSG00000185359	0.554793
ENSG00000172731	ENSG00000161558	0.554752
ENSG00000184752	ENSG00000184983	0.55475
ENSG00000180834	ENSG00000134986	0.554722
ENSG00000004779	ENSG00000178127	0.554695
ENSG00000204394	ENSG00000131653	0.554681
ENSG00000062582	ENSG00000099795	0.554666
ENSG00000185359	ENSG00000130706	0.55464
ENSG00000091140	ENSG00000150768	0.554599
ENSG00000088682	ENSG00000136463	0.554596
ENSG00000119421	ENSG00000159199	0.55452
ENSG00000156467	ENSG00000167863	0.554508
ENSG00000198755	ENSG00000142541	0.554345
ENSG00000164919	ENSG00000241837	0.554323
ENSG00000088682	ENSG00000100348	0.554293
ENSG00000108528	ENSG00000100348	0.554274
ENSG00000109111	ENSG00000196235	0.554231
ENSG00000168291	ENSG00000125166	0.554212
ENSG00000110717	ENSG00000139180	0.554184
ENSG00000214097	ENSG00000011638	0.554141
ENSG00000179091	ENSG00000131143	0.554131
ENSG00000163833	ENSG00000154122	0.55409
ENSG00000154518	ENSG00000110955	0.553956
ENSG00000174444	ENSG00000108298	0.553946
ENSG00000198130	ENSG00000136143	0.553938
ENSG00000147604	ENSG00000137154	0.553899
ENSG00000188976	ENSG00000099821	0.553854
ENSG00000188037	ENSG00000185271	0.553852
ENSG00000162390	ENSG00000184313	0.553823
ENSG00000091140	ENSG00000104325	0.553822
ENSG00000123472	ENSG00000040341	0.553736
ENSG00000144644	ENSG00000172731	0.553711
ENSG00000164591	ENSG00000236208	0.553632
ENSG00000156467	ENSG00000156411	0.553609
ENSG00000236882	ENSG00000164591	0.553588
ENSG00000214097	ENSG00000147166	0.553554
ENSG00000091483	ENSG00000023228	0.553507
ENSG00000184752	ENSG00000183648	0.553474
ENSG00000182606	ENSG00000073711	0.553439
ENSG00000112578	ENSG00000177192	0.553434
ENSG00000122477	ENSG00000101892	0.55338
ENSG00000145494	ENSG00000125356	0.553262
ENSG00000145494	ENSG00000164405	0.553255
ENSG00000134697	ENSG00000161960	0.553166
ENSG00000213619	ENSG00000125356	0.553047
ENSG00000198755	ENSG00000241343	0.553014
ENSG00000166033	ENSG00000035862	0.552981
ENSG00000119013	ENSG00000136143	0.552962
ENSG00000155438	ENSG00000141076	0.552932
ENSG00000145494	ENSG00000184076	0.552893
ENSG00000213619	ENSG00000178127	0.552771
ENSG00000115840	ENSG00000136143	0.552708
ENSG00000108528	ENSG00000241837	0.552703
ENSG00000073711	ENSG00000226306	0.552649
ENSG00000213619	ENSG00000130830	0.55264
ENSG00000174611	ENSG00000185271	0.552639
ENSG00000140990	ENSG00000147123	0.55255
ENSG00000122477	ENSG00000226306	0.552537
ENSG00000116459	ENSG00000114023	0.552532
ENSG00000173221	ENSG00000272021	0.55247
ENSG00000139180	ENSG00000125445	0.552353
ENSG00000163344	ENSG00000164896	0.552314
ENSG00000106263	ENSG00000150990	0.552311
ENSG00000073711	ENSG00000005471	0.552305
ENSG00000261236	ENSG00000131653	0.552279
ENSG00000119421	ENSG00000139180	0.552271
ENSG00000163170	ENSG00000184752	0.552262
ENSG00000004779	ENSG00000152234	0.552245
ENSG00000147439	ENSG00000108829	0.552241
ENSG00000159199	ENSG00000169021	0.552178
ENSG00000142937	ENSG00000265681	0.552127
ENSG00000114767	ENSG00000130204	0.552054
ENSG00000117118	ENSG00000125445	0.551991
ENSG00000119421	ENSG00000184076	0.551939
ENSG00000177954	ENSG00000124614	0.551932
ENSG00000132953	ENSG00000078814	0.551912
ENSG00000165264	ENSG00000166902	0.551893
ENSG00000110700	ENSG00000118181	0.551846
ENSG00000122477	ENSG00000120729	0.551843
ENSG00000137154	ENSG00000148303	0.551766
ENSG00000175701	ENSG00000090266	0.551758
ENSG00000144644	ENSG00000134986	0.551726
ENSG00000164405	ENSG00000167815	0.551712
ENSG00000131174	ENSG00000125356	0.551704
ENSG00000136521	ENSG00000140740	0.55168
ENSG00000123472	ENSG00000127884	0.551667
ENSG00000091483	ENSG00000091140	0.551655
ENSG00000182606	ENSG00000071794	0.551589
ENSG00000144644	ENSG00000122367	0.551578
ENSG00000117118	ENSG00000179091	0.551481
ENSG00000165629	ENSG00000154723	0.551467
ENSG00000112294	ENSG00000149136	0.551385
ENSG00000214097	ENSG00000165028	0.551319
ENSG00000111245	ENSG00000092054	0.551305
ENSG00000182606	ENSG00000185359	0.551277
ENSG00000163541	ENSG00000152234	0.551172
ENSG00000114023	ENSG00000154723	0.551115
ENSG00000204394	ENSG00000108883	0.55111
ENSG00000134716	ENSG00000091482	0.551093
ENSG00000183648	ENSG00000156411	0.551063
ENSG00000137133	ENSG00000267855	0.551034
ENSG00000198786	ENSG00000198695	0.551011
ENSG00000171490	ENSG00000275700	0.551007
ENSG00000166343	ENSG00000214970	0.550974
ENSG00000108528	ENSG00000099795	0.550963
ENSG00000124614	ENSG00000063177	0.550954
ENSG00000119013	ENSG00000176340	0.550949
ENSG00000123064	ENSG00000196961	0.550939
ENSG00000115946	ENSG00000198042	0.550878
ENSG00000164692	ENSG00000179954	0.550873
ENSG00000127540	ENSG00000126267	0.550841
ENSG00000127540	ENSG00000131174	0.550798
ENSG00000197448	ENSG00000108528	0.550792
ENSG00000171503	ENSG00000140374	0.550703
ENSG00000116459	ENSG00000152234	0.550683
ENSG00000176340	ENSG00000250479	0.550678
ENSG00000163170	ENSG00000127540	0.550671
ENSG00000127184	ENSG00000148450	0.550623
ENSG00000091140	ENSG00000152234	0.550564
ENSG00000127184	ENSG00000126267	0.550538
ENSG00000115946	ENSG00000155438	0.550513
ENSG00000078668	ENSG00000139531	0.550507
ENSG00000172731	ENSG00000087884	0.550492
ENSG00000071082	ENSG00000231500	0.550484
ENSG00000180834	ENSG00000185359	0.550455
ENSG00000104325	ENSG00000125166	0.550438
ENSG00000163170	ENSG00000163541	0.55038
ENSG00000109390	ENSG00000164258	0.550357
ENSG00000073711	ENSG00000120729	0.550333
ENSG00000165264	ENSG00000184752	0.550315
ENSG00000177954	ENSG00000112306	0.550228
ENSG00000164591	ENSG00000185105	0.550218
ENSG00000134020	ENSG00000087884	0.550207
ENSG00000117118	ENSG00000152234	0.550131
ENSG00000171863	ENSG00000265681	0.550082
ENSG00000188976	ENSG00000261236	0.550076
ENSG00000177954	ENSG00000110700	0.55003
ENSG00000112294	ENSG00000122367	0.550021
ENSG00000115286	ENSG00000241837	0.550018
ENSG00000010256	ENSG00000241837	0.549948
ENSG00000148450	ENSG00000213619	0.549945
ENSG00000119013	ENSG00000088682	0.549898
ENSG00000159199	ENSG00000152234	0.549896
ENSG00000213619	ENSG00000127540	0.549894
ENSG00000117118	ENSG00000010256	0.549856
ENSG00000132423	ENSG00000119421	0.549814
ENSG00000165028	ENSG00000136143	0.549812
ENSG00000116171	ENSG00000171033	0.549805
ENSG00000133316	ENSG00000141076	0.549804
ENSG00000014641	ENSG00000213619	0.549748
ENSG00000163833	ENSG00000186628	0.549698
ENSG00000169020	ENSG00000164919	0.549695
ENSG00000164919	ENSG00000140990	0.549686
ENSG00000167186	ENSG00000006757	0.549629
ENSG00000267855	ENSG00000186010	0.549601
ENSG00000145494	ENSG00000262814	0.549601
ENSG00000214097	ENSG00000005471	0.5496
ENSG00000219073	ENSG00000142789	0.549569
ENSG00000175535	ENSG00000169347	0.549548
ENSG00000197448	ENSG00000164896	0.549484
ENSG00000148303	ENSG00000147403	0.549478
ENSG00000148660	ENSG00000161960	0.549429
ENSG00000136942	ENSG00000166441	0.549424
ENSG00000159199	ENSG00000127540	0.549419
ENSG00000106263	ENSG00000109917	0.54937
ENSG00000159173	ENSG00000078814	0.549362
ENSG00000134686	ENSG00000156313	0.549356
ENSG00000176340	ENSG00000126267	0.549303
ENSG00000204291	ENSG00000011028	0.549257
ENSG00000123472	ENSG00000104325	0.549188
ENSG00000173085	ENSG00000136143	0.549186
ENSG00000177600	ENSG00000182774	0.54914
ENSG00000197756	ENSG00000142534	0.549126
ENSG00000070814	ENSG00000261236	0.549112
ENSG00000112294	ENSG00000040341	0.549095
ENSG00000123472	ENSG00000162735	0.549074
ENSG00000198755	ENSG00000148303	0.54904
ENSG00000187715	ENSG00000172731	0.549039
ENSG00000171503	ENSG00000091140	0.549037
ENSG00000023228	ENSG00000196177	0.549029
ENSG00000116771	ENSG00000144644	0.549026
ENSG00000143198	ENSG00000236208	0.548983
ENSG00000115268	ENSG00000233927	0.548967
ENSG00000144713	ENSG00000177600	0.548956
ENSG00000124743	ENSG00000086544	0.548943
ENSG00000136942	ENSG00000182774	0.548906
ENSG00000171033	ENSG00000149136	0.5489
ENSG00000131469	ENSG00000171858	0.548881
ENSG00000267855	ENSG00000099795	0.548871
ENSG00000080608	ENSG00000165732	0.548844
ENSG00000139180	ENSG00000136143	0.548829
ENSG00000157087	ENSG00000149596	0.548823
ENSG00000144644	ENSG00000180834	0.548813
ENSG00000112578	ENSG00000124571	0.548796
ENSG00000109390	ENSG00000108528	0.548788
ENSG00000145494	ENSG00000267855	0.548777
ENSG00000014641	ENSG00000078668	0.548763
ENSG00000010256	ENSG00000004779	0.548735
ENSG00000089009	ENSG00000198034	0.548664
ENSG00000163344	ENSG00000127838	0.548587
ENSG00000169020	ENSG00000176340	0.548463
ENSG00000148450	ENSG00000108528	0.548453
ENSG00000180834	ENSG00000075702	0.548377
ENSG00000123472	ENSG00000023228	0.548359
ENSG00000236208	ENSG00000075702	0.548358
ENSG00000158158	ENSG00000185105	0.548329
ENSG00000010256	ENSG00000165264	0.548317
ENSG00000115386	ENSG00000169347	0.548198
ENSG00000248487	ENSG00000125652	0.548193
ENSG00000149273	ENSG00000105372	0.548068
ENSG00000216624	ENSG00000235587	0.548059
ENSG00000106333	ENSG00000179954	0.547983
ENSG00000166136	ENSG00000159199	0.547941
ENSG00000010256	ENSG00000119421	0.547922
ENSG00000185359	ENSG00000099821	0.547882
ENSG00000108298	ENSG00000170889	0.547864
ENSG00000137038	ENSG00000184076	0.547859
ENSG00000023228	ENSG00000102763	0.547843
ENSG00000142082	ENSG00000088682	0.54779
ENSG00000143252	ENSG00000140740	0.54774
ENSG00000159173	ENSG00000114854	0.547667
ENSG00000134697	ENSG00000166012	0.547641
ENSG00000197756	ENSG00000198242	0.547632
ENSG00000134986	ENSG00000066629	0.54763
ENSG00000088682	ENSG00000169021	0.547547
ENSG00000189043	ENSG00000156467	0.547539
ENSG00000148303	ENSG00000140988	0.54752
ENSG00000173915	ENSG00000156411	0.547496
ENSG00000132313	ENSG00000004961	0.547454
ENSG00000112294	ENSG00000125166	0.547431
ENSG00000014641	ENSG00000122367	0.547431
ENSG00000168291	ENSG00000189043	0.547428
ENSG00000176340	ENSG00000186010	0.547422
ENSG00000187715	ENSG00000186628	0.547393
ENSG00000146729	ENSG00000125166	0.547359
ENSG00000180834	ENSG00000112294	0.547355
ENSG00000163541	ENSG00000154723	0.547351
ENSG00000159674	ENSG00000129009	0.547335
ENSG00000133316	ENSG00000150990	0.547333
ENSG00000168291	ENSG00000139180	0.547291
ENSG00000136942	ENSG00000147403	0.547263
ENSG00000125652	ENSG00000099795	0.54716
ENSG00000196177	ENSG00000125166	0.547154
ENSG00000188976	ENSG00000185359	0.547127
ENSG00000115761	ENSG00000087269	0.547075
ENSG00000167792	ENSG00000088682	0.547018
ENSG00000167815	ENSG00000186010	0.546996
ENSG00000014641	ENSG00000130414	0.546981
ENSG00000110717	ENSG00000186010	0.546948
ENSG00000165264	ENSG00000169021	0.546932
ENSG00000114023	ENSG00000132423	0.546913
ENSG00000119013	ENSG00000090263	0.546861
ENSG00000213619	ENSG00000100348	0.546753
ENSG00000109475	ENSG00000198755	0.546712
ENSG00000167302	ENSG00000187531	0.546671
ENSG00000154518	ENSG00000119421	0.546669
ENSG00000158158	ENSG00000163833	0.546619
ENSG00000122477	ENSG00000115310	0.546615
ENSG00000122477	ENSG00000185745	0.546594
ENSG00000150990	ENSG00000108883	0.546582
ENSG00000173660	ENSG00000159199	0.546562
ENSG00000177954	ENSG00000164587	0.546529
ENSG00000135940	ENSG00000184752	0.546524
ENSG00000119013	ENSG00000165775	0.546509
ENSG00000071082	ENSG00000182899	0.546482
ENSG00000138326	ENSG00000198034	0.546479
ENSG00000172731	ENSG00000122367	0.546463
ENSG00000164405	ENSG00000110717	0.546393
ENSG00000119421	ENSG00000184983	0.546388
ENSG00000110435	ENSG00000125166	0.546323
ENSG00000059691	ENSG00000166902	0.546262
ENSG00000109390	ENSG00000139914	0.546251
ENSG00000163170	ENSG00000148450	0.546248
ENSG00000167526	ENSG00000108298	0.546244
ENSG00000154518	ENSG00000114023	0.546242
ENSG00000127184	ENSG00000140990	0.546229
ENSG00000198755	ENSG00000138326	0.546201
ENSG00000091483	ENSG00000108528	0.546197
ENSG00000119421	ENSG00000241837	0.546178
ENSG00000073711	ENSG00000137872	0.546092
ENSG00000127184	ENSG00000241837	0.546053
ENSG00000163344	ENSG00000062582	0.546029
ENSG00000163520	ENSG00000179954	0.546008
ENSG00000214097	ENSG00000255039	0.545948
ENSG00000236882	ENSG00000134986	0.545944
ENSG00000110717	ENSG00000154723	0.545937
ENSG00000249249	ENSG00000140986	0.545927
ENSG00000104853	ENSG00000196961	0.545917
ENSG00000135940	ENSG00000167792	0.545896
ENSG00000164896	ENSG00000100348	0.545884
ENSG00000137133	ENSG00000108528	0.545884
ENSG00000087269	ENSG00000134986	0.545873
ENSG00000110717	ENSG00000139914	0.545872
ENSG00000136942	ENSG00000125691	0.545844
ENSG00000116171	ENSG00000142082	0.545818
ENSG00000087269	ENSG00000272021	0.545816
ENSG00000137133	ENSG00000099795	0.54581
ENSG00000117054	ENSG00000110435	0.545788
ENSG00000234741	ENSG00000204387	0.545768
ENSG00000167962	ENSG00000100029	0.545752
ENSG00000091483	ENSG00000189043	0.545727
ENSG00000198771	ENSG00000073711	0.545652
ENSG00000115286	ENSG00000125652	0.545639
ENSG00000091140	ENSG00000165672	0.545636
ENSG00000147604	ENSG00000108298	0.545623
ENSG00000204628	ENSG00000108298	0.545618
ENSG00000109390	ENSG00000137133	0.545604
ENSG00000087884	ENSG00000125166	0.545548
ENSG00000073711	ENSG00000167962	0.545541
ENSG00000134986	ENSG00000122367	0.545536
ENSG00000177600	ENSG00000130255	0.545496
ENSG00000087884	ENSG00000156885	0.545487
ENSG00000090263	ENSG00000125445	0.545474
ENSG00000130414	ENSG00000189043	0.545469
ENSG00000114767	ENSG00000177192	0.545451
ENSG00000167863	ENSG00000241837	0.545449
ENSG00000171033	ENSG00000260398	0.545341
ENSG00000163520	ENSG00000142156	0.545325
ENSG00000172731	ENSG00000066629	0.545299
ENSG00000115221	ENSG00000149596	0.545298
ENSG00000164896	ENSG00000168101	0.545266
ENSG00000110619	ENSG00000108829	0.545229
ENSG00000145494	ENSG00000126267	0.545217
ENSG00000111669	ENSG00000147166	0.545144
ENSG00000109390	ENSG00000164896	0.545073
ENSG00000154518	ENSG00000110717	0.544989
ENSG00000144868	ENSG00000188582	0.544989
ENSG00000174611	ENSG00000141458	0.544987
ENSG00000109390	ENSG00000078668	0.544959
ENSG00000272021	ENSG00000164591	0.544807
ENSG00000148303	ENSG00000149273	0.544762
ENSG00000112578	ENSG00000105447	0.544741
ENSG00000124743	ENSG00000186628	0.54464
ENSG00000122367	ENSG00000185359	0.54463
ENSG00000198130	ENSG00000040341	0.544611
ENSG00000275700	ENSG00000108883	0.544505
ENSG00000115221	ENSG00000071794	0.544459
ENSG00000108231	ENSG00000172458	0.544412
ENSG00000104325	ENSG00000164919	0.544306
ENSG00000109475	ENSG00000137154	0.544268
ENSG00000154122	ENSG00000171033	0.544227
ENSG00000115221	ENSG00000168003	0.544226
ENSG00000167792	ENSG00000131828	0.544203
ENSG00000159199	ENSG00000126267	0.544162
ENSG00000132423	ENSG00000148450	0.544063
ENSG00000213619	ENSG00000184752	0.544022
ENSG00000142937	ENSG00000136942	0.544019
ENSG00000091140	ENSG00000102763	0.544011
ENSG00000116353	ENSG00000125445	0.544006
ENSG00000130255	ENSG00000105372	0.544003
ENSG00000104852	ENSG00000167615	0.543987
ENSG00000174611	ENSG00000146457	0.543959
ENSG00000119421	ENSG00000125445	0.543954
ENSG00000182606	ENSG00000112294	0.543946
ENSG00000261236	ENSG00000130706	0.543894
ENSG00000010256	ENSG00000115286	0.543893
ENSG00000130347	ENSG00000152234	0.543844
ENSG00000214097	ENSG00000154122	0.543817
ENSG00000127540	ENSG00000267855	0.543816
ENSG00000148450	ENSG00000100348	0.543761
ENSG00000131143	ENSG00000186010	0.54374
ENSG00000145592	ENSG00000136942	0.543728
ENSG00000182774	ENSG00000142541	0.543717
ENSG00000010256	ENSG00000131143	0.543691
ENSG00000122477	ENSG00000167962	0.543661
ENSG00000169020	ENSG00000267855	0.543653
ENSG00000241468	ENSG00000183648	0.543611
ENSG00000149806	ENSG00000083845	0.543566
ENSG00000163344	ENSG00000109390	0.543531
ENSG00000142082	ENSG00000108528	0.543505
ENSG00000213619	ENSG00000156411	0.543447
ENSG00000108298	ENSG00000198034	0.543388
ENSG00000156411	ENSG00000241837	0.543381
ENSG00000148450	ENSG00000088682	0.543369
ENSG00000087191	ENSG00000130706	0.543356
ENSG00000168291	ENSG00000166902	0.543342
ENSG00000197448	ENSG00000139914	0.543339
ENSG00000272021	ENSG00000124701	0.543255
ENSG00000166407	ENSG00000161558	0.543245
ENSG00000150990	ENSG00000275700	0.543245
ENSG00000111669	ENSG00000108528	0.543207
ENSG00000014641	ENSG00000109390	0.543191
ENSG00000198755	ENSG00000137154	0.543145
ENSG00000158864	ENSG00000159199	0.543118
ENSG00000108298	ENSG00000083845	0.543105
ENSG00000116171	ENSG00000167962	0.543084
ENSG00000236882	ENSG00000185745	0.542937
ENSG00000143947	ENSG00000105372	0.542928
ENSG00000134986	ENSG00000075702	0.542886
ENSG00000110011	ENSG00000099795	0.542845
ENSG00000116771	ENSG00000151552	0.542766
ENSG00000109390	ENSG00000099795	0.542733
ENSG00000112578	ENSG00000133316	0.542705
ENSG00000117054	ENSG00000165672	0.542666
ENSG00000149136	ENSG00000100029	0.542632
ENSG00000184752	ENSG00000004779	0.542608
ENSG00000236208	ENSG00000087884	0.542596
ENSG00000156467	ENSG00000176340	0.542588
ENSG00000145494	ENSG00000110717	0.542571
ENSG00000127184	ENSG00000267855	0.542568
ENSG00000173436	ENSG00000154723	0.542534
ENSG00000109390	ENSG00000166902	0.542448
ENSG00000214097	ENSG00000112294	0.542428
ENSG00000112306	ENSG00000083845	0.542422
ENSG00000073711	ENSG00000119929	0.542419
ENSG00000144713	ENSG00000198755	0.54241
ENSG00000112294	ENSG00000275700	0.54241
ENSG00000236882	ENSG00000185105	0.542405
ENSG00000275896	ENSG00000168928	0.542391
ENSG00000088682	ENSG00000241837	0.542365
ENSG00000111641	ENSG00000167962	0.542364
ENSG00000187715	ENSG00000186051	0.542309
ENSG00000116171	ENSG00000115840	0.542273
ENSG00000127884	ENSG00000100348	0.542263
ENSG00000010256	ENSG00000189043	0.54222
ENSG00000115286	ENSG00000167815	0.542201
ENSG00000177954	ENSG00000229117	0.542182
ENSG00000177954	ENSG00000108298	0.542105
ENSG00000119013	ENSG00000100348	0.542087
ENSG00000088543	ENSG00000214097	0.542071
ENSG00000114391	ENSG00000182774	0.54204
ENSG00000154518	ENSG00000132423	0.542032
ENSG00000127540	ENSG00000147123	0.541995
ENSG00000115307	ENSG00000261236	0.541953
ENSG00000148450	ENSG00000183648	0.541927
ENSG00000189043	ENSG00000169021	0.541858
ENSG00000149131	ENSG00000182326	0.541791
ENSG00000134697	ENSG00000171490	0.541745
ENSG00000087269	ENSG00000171490	0.541735
ENSG00000139914	ENSG00000108528	0.541732
ENSG00000136002	ENSG00000172731	0.541731
ENSG00000119013	ENSG00000241837	0.541727
ENSG00000116353	ENSG00000184076	0.541696
ENSG00000283787	ENSG00000185105	0.541664
ENSG00000197958	ENSG00000241343	0.541625
ENSG00000146122	ENSG00000281969	0.541594
ENSG00000182899	ENSG00000136942	0.541588
ENSG00000156411	ENSG00000126267	0.541577
ENSG00000159199	ENSG00000186010	0.54155
ENSG00000142676	ENSG00000137154	0.541545
ENSG00000115268	ENSG00000105372	0.541543
ENSG00000214097	ENSG00000171033	0.541406
ENSG00000130347	ENSG00000154723	0.541397
ENSG00000159176	ENSG00000140682	0.54137
ENSG00000115221	ENSG00000272021	0.541317
ENSG00000164692	ENSG00000183160	0.541274
ENSG00000122477	ENSG00000186051	0.541258
ENSG00000073711	ENSG00000185271	0.541208
ENSG00000122367	ENSG00000147166	0.541188
ENSG00000109390	ENSG00000127884	0.541166
ENSG00000122477	ENSG00000164591	0.541122
ENSG00000137154	ENSG00000161970	0.541065
ENSG00000116459	ENSG00000091483	0.54106
ENSG00000148450	ENSG00000154723	0.541051
ENSG00000141101	ENSG00000073536	0.541029
ENSG00000213619	ENSG00000125445	0.540999
ENSG00000117118	ENSG00000110955	0.540988
ENSG00000166902	ENSG00000108528	0.540978
ENSG00000156411	ENSG00000167863	0.540917
ENSG00000163833	ENSG00000185105	0.540905
ENSG00000139180	ENSG00000108528	0.540897
ENSG00000023228	ENSG00000150768	0.540864
ENSG00000166136	ENSG00000004779	0.540857
ENSG00000142937	ENSG00000197958	0.540856
ENSG00000252051	ENSG00000073711	0.540838
ENSG00000114767	ENSG00000100029	0.540815
ENSG00000104325	ENSG00000167792	0.540804
ENSG00000196177	ENSG00000102763	0.54077
ENSG00000175701	ENSG00000125356	0.540744
ENSG00000158516	ENSG00000204983	0.540616
ENSG00000168003	ENSG00000141458	0.540589
ENSG00000144713	ENSG00000109475	0.540589
ENSG00000189043	ENSG00000241837	0.540582
ENSG00000143536	ENSG00000170477	0.540537
ENSG00000180834	ENSG00000149596	0.540507
ENSG00000106049	ENSG00000006757	0.540484
ENSG00000119013	ENSG00000108528	0.540457
ENSG00000166136	ENSG00000139180	0.54041
ENSG00000170906	ENSG00000125356	0.540328
ENSG00000176340	ENSG00000267855	0.540285
ENSG00000122477	ENSG00000149218	0.540275
ENSG00000091483	ENSG00000059691	0.540273
ENSG00000136942	ENSG00000063177	0.540251
ENSG00000138759	ENSG00000275700	0.540201
ENSG00000010256	ENSG00000125445	0.540186
ENSG00000127838	ENSG00000126432	0.540087
ENSG00000122477	ENSG00000146457	0.540072
ENSG00000126391	ENSG00000161960	0.540043
ENSG00000131174	ENSG00000165775	0.540025
ENSG00000163811	ENSG00000080608	0.539993
ENSG00000142937	ENSG00000148303	0.539992
ENSG00000117118	ENSG00000130414	0.539943
ENSG00000148450	ENSG00000127884	0.539929
ENSG00000010256	ENSG00000104325	0.539907
ENSG00000125445	ENSG00000100348	0.539904
ENSG00000180834	ENSG00000161558	0.539872
ENSG00000239388	ENSG00000234438	0.539861
ENSG00000159199	ENSG00000167815	0.539822
ENSG00000248487	ENSG00000087884	0.539815
ENSG00000134248	ENSG00000125445	0.539798
ENSG00000172731	ENSG00000185271	0.539722
ENSG00000180834	ENSG00000171033	0.539699
ENSG00000109390	ENSG00000147166	0.539691
ENSG00000150722	ENSG00000226306	0.539682
ENSG00000165689	ENSG00000111641	0.539654
ENSG00000233927	ENSG00000108107	0.539613
ENSG00000117118	ENSG00000167792	0.539552
ENSG00000173660	ENSG00000167283	0.539525
ENSG00000143252	ENSG00000124523	0.539512
ENSG00000116353	ENSG00000139180	0.539446
ENSG00000160741	ENSG00000187531	0.539394
ENSG00000117118	ENSG00000166136	0.539381
ENSG00000148303	ENSG00000083845	0.539371
ENSG00000106263	ENSG00000171490	0.539369
ENSG00000198771	ENSG00000157087	0.539367
ENSG00000124702	ENSG00000075702	0.539333
ENSG00000076706	ENSG00000196924	0.539286
ENSG00000136521	ENSG00000204370	0.539253
ENSG00000214097	ENSG00000187109	0.539207
ENSG00000125691	ENSG00000241343	0.539206
ENSG00000065518	ENSG00000213619	0.539176
ENSG00000116459	ENSG00000131174	0.539161
ENSG00000154518	ENSG00000023228	0.539149
ENSG00000088543	ENSG00000236208	0.539149
ENSG00000166136	ENSG00000088682	0.539148
ENSG00000154518	ENSG00000166902	0.539143
ENSG00000171503	ENSG00000136143	0.539094
ENSG00000117118	ENSG00000156467	0.539087
ENSG00000154122	ENSG00000185359	0.539072
ENSG00000139914	ENSG00000168101	0.539024
ENSG00000124532	ENSG00000213463	0.539022
ENSG00000115286	ENSG00000267855	0.539003
ENSG00000110700	ENSG00000131469	0.538943
ENSG00000167123	ENSG00000130635	0.53893
ENSG00000179562	ENSG00000172409	0.53888
ENSG00000166902	ENSG00000110717	0.53883
ENSG00000163170	ENSG00000088682	0.538808
ENSG00000144306	ENSG00000040341	0.538777
ENSG00000226306	ENSG00000078814	0.538767
ENSG00000014641	ENSG00000111669	0.538756
ENSG00000154723	ENSG00000184831	0.538703
ENSG00000130414	ENSG00000179091	0.538703
ENSG00000150990	ENSG00000131653	0.538686
ENSG00000136942	ENSG00000108107	0.538661
ENSG00000124701	ENSG00000185745	0.538593
ENSG00000173915	ENSG00000184752	0.538515
ENSG00000123472	ENSG00000091483	0.5385
ENSG00000134986	ENSG00000185745	0.538494
ENSG00000141101	ENSG00000100029	0.538456
ENSG00000174744	ENSG00000275700	0.538454
ENSG00000143318	ENSG00000157087	0.538379
ENSG00000164692	ENSG00000106333	0.53836
ENSG00000088682	ENSG00000184076	0.538328
ENSG00000106263	ENSG00000170515	0.538269
ENSG00000198242	ENSG00000171858	0.538263
ENSG00000131504	ENSG00000067955	0.538255
ENSG00000173436	ENSG00000184752	0.538229
ENSG00000102763	ENSG00000125166	0.538205
ENSG00000155438	ENSG00000087269	0.538197
ENSG00000114054	ENSG00000139180	0.538157
ENSG00000148303	ENSG00000182774	0.538138
ENSG00000155254	ENSG00000035862	0.538137
ENSG00000261236	ENSG00000133316	0.538125
ENSG00000186010	ENSG00000126267	0.538108
ENSG00000136521	ENSG00000152234	0.538103
ENSG00000134684	ENSG00000124571	0.538101
ENSG00000145194	ENSG00000177192	0.538076
ENSG00000179564	ENSG00000236208	0.538061
ENSG00000114391	ENSG00000108298	0.538009
ENSG00000023228	ENSG00000146729	0.538004
ENSG00000167792	ENSG00000004779	0.538002
ENSG00000073711	ENSG00000168003	0.537976
ENSG00000035862	ENSG00000077942	0.537957
ENSG00000142676	ENSG00000112306	0.537955
ENSG00000156411	ENSG00000125445	0.537935
ENSG00000053372	ENSG00000037897	0.537877
ENSG00000151729	ENSG00000169021	0.537826
ENSG00000158864	ENSG00000152234	0.5378
ENSG00000179564	ENSG00000139914	0.537782
ENSG00000130635	ENSG00000142173	0.537765
ENSG00000127184	ENSG00000139180	0.537724
ENSG00000163833	ENSG00000148660	0.53771
ENSG00000108528	ENSG00000167815	0.537683
ENSG00000114767	ENSG00000130810	0.537642
ENSG00000198755	ENSG00000174444	0.537544
ENSG00000107796	ENSG00000149591	0.537532
ENSG00000014641	ENSG00000114023	0.53751
ENSG00000149136	ENSG00000187531	0.537487
ENSG00000197756	ENSG00000115268	0.537478
ENSG00000174444	ENSG00000147403	0.53746
ENSG00000135940	ENSG00000166136	0.53744
ENSG00000135940	ENSG00000267855	0.537431
ENSG00000134986	ENSG00000172731	0.537372
ENSG00000091483	ENSG00000148450	0.537336
ENSG00000175701	ENSG00000127540	0.537333
ENSG00000182606	ENSG00000226306	0.537291
ENSG00000163541	ENSG00000132423	0.537284
ENSG00000144644	ENSG00000087884	0.537281
ENSG00000128654	ENSG00000204370	0.537266
ENSG00000136143	ENSG00000169021	0.537255
ENSG00000170889	ENSG00000083845	0.537233
ENSG00000168101	ENSG00000108528	0.537198
ENSG00000156467	ENSG00000159199	0.537168
ENSG00000198892	ENSG00000075702	0.537139
ENSG00000148450	ENSG00000139180	0.537126
ENSG00000168542	ENSG00000154096	0.537097
ENSG00000175535	ENSG00000168928	0.537079
ENSG00000148450	ENSG00000131174	0.537026
ENSG00000085871	ENSG00000137133	0.537009
ENSG00000166441	ENSG00000083845	0.537006
ENSG00000236882	ENSG00000124743	0.536983
ENSG00000087269	ENSG00000124571	0.536973
ENSG00000167815	ENSG00000125356	0.53697
ENSG00000127540	ENSG00000125652	0.536959
ENSG00000108298	ENSG00000105372	0.536955
ENSG00000198755	ENSG00000161970	0.536944
ENSG00000164587	ENSG00000229117	0.536925
ENSG00000114023	ENSG00000004779	0.536916
ENSG00000179091	ENSG00000262814	0.536899
ENSG00000112992	ENSG00000186687	0.536872
ENSG00000163833	ENSG00000073711	0.536848
ENSG00000117118	ENSG00000119013	0.536837
ENSG00000175701	ENSG00000189043	0.536789
ENSG00000166407	ENSG00000087884	0.536776
ENSG00000105974	ENSG00000102024	0.536752
ENSG00000143318	ENSG00000122367	0.536743
ENSG00000272021	ENSG00000146457	0.536734
ENSG00000165672	ENSG00000196177	0.536734
ENSG00000122786	ENSG00000131171	0.536688
ENSG00000104325	ENSG00000159199	0.536688
ENSG00000151729	ENSG00000075415	0.536657
ENSG00000189043	ENSG00000140990	0.536556
ENSG00000112306	ENSG00000136942	0.536538
ENSG00000132423	ENSG00000004779	0.536509
ENSG00000078668	ENSG00000108528	0.536507
ENSG00000261236	ENSG00000149136	0.536504
ENSG00000090266	ENSG00000127540	0.536493
ENSG00000131143	ENSG00000127540	0.536491
ENSG00000196126	ENSG00000223865	0.536476
ENSG00000135940	ENSG00000010256	0.536474
ENSG00000090266	ENSG00000148450	0.536453
ENSG00000154518	ENSG00000131828	0.536402
ENSG00000158864	ENSG00000104325	0.53637
ENSG00000164896	ENSG00000173511	0.536314
ENSG00000090263	ENSG00000137133	0.536295
ENSG00000158516	ENSG00000175535	0.536201
ENSG00000172731	ENSG00000140986	0.53615
ENSG00000131143	ENSG00000262814	0.536138
ENSG00000226306	ENSG00000122367	0.536109
ENSG00000149806	ENSG00000198242	0.536098
ENSG00000146729	ENSG00000165672	0.536078
ENSG00000183648	ENSG00000127540	0.536064
ENSG00000117054	ENSG00000102763	0.536045
ENSG00000143106	ENSG00000129084	0.535984
ENSG00000004779	ENSG00000241837	0.535953
ENSG00000091140	ENSG00000139180	0.535927
ENSG00000073711	ENSG00000236882	0.535827
ENSG00000124532	ENSG00000091140	0.535812
ENSG00000116171	ENSG00000162735	0.535807
ENSG00000117054	ENSG00000106049	0.535802
ENSG00000143198	ENSG00000091482	0.535792
ENSG00000134248	ENSG00000131174	0.535792
ENSG00000170417	ENSG00000167962	0.535788
ENSG00000163811	ENSG00000155438	0.535704
ENSG00000174611	ENSG00000188037	0.535699
ENSG00000213619	ENSG00000126267	0.535685
ENSG00000134986	ENSG00000236208	0.535666
ENSG00000283787	ENSG00000141458	0.535652
ENSG00000104325	ENSG00000165629	0.535624
ENSG00000171033	ENSG00000168003	0.535599
ENSG00000109475	ENSG00000108298	0.5355
ENSG00000156467	ENSG00000165264	0.535431
ENSG00000188976	ENSG00000123064	0.535411
ENSG00000140990	ENSG00000126267	0.535394
ENSG00000137133	ENSG00000110717	0.535388
ENSG00000117118	ENSG00000156411	0.535382
ENSG00000122477	ENSG00000170417	0.535333
ENSG00000109917	ENSG00000100029	0.535329
ENSG00000158158	ENSG00000188322	0.53531
ENSG00000156482	ENSG00000142534	0.53531
ENSG00000124784	ENSG00000112578	0.535302
ENSG00000137133	ENSG00000142082	0.535237
ENSG00000142541	ENSG00000108107	0.535233
ENSG00000165629	ENSG00000213619	0.535212
ENSG00000197451	ENSG00000111641	0.53518
ENSG00000165264	ENSG00000152234	0.535149
ENSG00000122477	ENSG00000182606	0.535146
ENSG00000005700	ENSG00000213463	0.535114
ENSG00000179564	ENSG00000122367	0.535066
ENSG00000163541	ENSG00000135940	0.53501
ENSG00000163584	ENSG00000166012	0.535001
ENSG00000144713	ENSG00000182774	0.534967
ENSG00000143252	ENSG00000152234	0.534955
ENSG00000085871	ENSG00000100348	0.534955
ENSG00000283787	ENSG00000067955	0.534952
ENSG00000140990	ENSG00000099624	0.534952
ENSG00000115386	ENSG00000137392	0.534946
ENSG00000180834	ENSG00000187109	0.534903
ENSG00000127540	ENSG00000186010	0.534901
ENSG00000091483	ENSG00000119421	0.534897
ENSG00000116171	ENSG00000214097	0.534844
ENSG00000004779	ENSG00000184076	0.534842
ENSG00000109390	ENSG00000125356	0.534838
ENSG00000085871	ENSG00000078668	0.534822
ENSG00000159173	ENSG00000092054	0.534804
ENSG00000136942	ENSG00000130255	0.534797
ENSG00000165264	ENSG00000125445	0.534732
ENSG00000116353	ENSG00000166136	0.534718
ENSG00000184752	ENSG00000131174	0.534704
ENSG00000139180	ENSG00000110955	0.534703
ENSG00000261236	ENSG00000099821	0.5347
ENSG00000167962	ENSG00000141076	0.534679
ENSG00000108883	ENSG00000185359	0.534648
ENSG00000272021	ENSG00000185745	0.534633
ENSG00000156467	ENSG00000139180	0.534629
ENSG00000073711	ENSG00000110429	0.534609
ENSG00000116459	ENSG00000154518	0.534605
ENSG00000121749	ENSG00000088930	0.534585
ENSG00000148450	ENSG00000125445	0.534578
ENSG00000158864	ENSG00000154518	0.53456
ENSG00000115221	ENSG00000078814	0.534487
ENSG00000073711	ENSG00000279609	0.534478
ENSG00000154518	ENSG00000140740	0.534446
ENSG00000154122	ENSG00000066629	0.534435
ENSG00000134248	ENSG00000166136	0.534394
ENSG00000182606	ENSG00000171033	0.534374
ENSG00000135940	ENSG00000154518	0.534328
ENSG00000116171	ENSG00000166260	0.534267
ENSG00000115310	ENSG00000134986	0.534251
ENSG00000130414	ENSG00000176340	0.534245
ENSG00000119013	ENSG00000169021	0.534224
ENSG00000188037	ENSG00000141458	0.534221
ENSG00000225313	ENSG00000124743	0.534215
ENSG00000116171	ENSG00000275700	0.534191
ENSG00000154518	ENSG00000120053	0.534189
ENSG00000157087	ENSG00000182606	0.534159
ENSG00000189043	ENSG00000267855	0.534158
ENSG00000136143	ENSG00000152234	0.534079
ENSG00000167792	ENSG00000115286	0.534076
ENSG00000236882	ENSG00000154415	0.534075
ENSG00000167962	ENSG00000184162	0.534067
ENSG00000168291	ENSG00000004779	0.53404
ENSG00000108829	ENSG00000100320	0.534034
ENSG00000119013	ENSG00000152234	0.534019
ENSG00000166902	ENSG00000169021	0.533999
ENSG00000138759	ENSG00000185359	0.533991
ENSG00000123472	ENSG00000106049	0.533984
ENSG00000104325	ENSG00000127884	0.533978
ENSG00000187715	ENSG00000134986	0.533956
ENSG00000112294	ENSG00000142082	0.533937
ENSG00000124614	ENSG00000182774	0.533871
ENSG00000156411	ENSG00000154723	0.533829
ENSG00000144306	ENSG00000087299	0.533827
ENSG00000023228	ENSG00000005700	0.533785
ENSG00000179564	ENSG00000214097	0.533693
ENSG00000116459	ENSG00000154723	0.533688
ENSG00000164591	ENSG00000185745	0.533659
ENSG00000144644	ENSG00000151552	0.53365
ENSG00000116171	ENSG00000170417	0.533639
ENSG00000119421	ENSG00000166902	0.533637
ENSG00000104325	ENSG00000241837	0.533619
ENSG00000115840	ENSG00000125166	0.533618
ENSG00000166012	ENSG00000161960	0.533586
ENSG00000204394	ENSG00000227057	0.533577
ENSG00000112357	ENSG00000006757	0.533543
ENSG00000116005	ENSG00000161960	0.533542
ENSG00000119013	ENSG00000142082	0.533468
ENSG00000164919	ENSG00000173915	0.533456
ENSG00000091483	ENSG00000131174	0.533439
ENSG00000179564	ENSG00000073711	0.533422
ENSG00000213047	ENSG00000088179	0.533398
ENSG00000214097	ENSG00000161558	0.533376
ENSG00000122477	ENSG00000109390	0.533369
ENSG00000065518	ENSG00000165264	0.533344
ENSG00000167863	ENSG00000126267	0.53332
ENSG00000127184	ENSG00000186010	0.53332
ENSG00000123472	ENSG00000169021	0.533312
ENSG00000114854	ENSG00000111245	0.533294
ENSG00000197756	ENSG00000149806	0.533289
ENSG00000014641	ENSG00000160808	0.533277
ENSG00000149591	ENSG00000076706	0.53325
ENSG00000091483	ENSG00000127884	0.533231
ENSG00000114023	ENSG00000165264	0.533229
ENSG00000151552	ENSG00000112294	0.533224
ENSG00000115221	ENSG00000205352	0.533207
ENSG00000005700	ENSG00000091140	0.533167
ENSG00000117118	ENSG00000014641	0.533166
ENSG00000163170	ENSG00000173915	0.533165
ENSG00000221983	ENSG00000171858	0.533132
ENSG00000275700	ENSG00000196235	0.533112
ENSG00000127838	ENSG00000107874	0.533075
ENSG00000115840	ENSG00000111669	0.53305
ENSG00000137154	ENSG00000198034	0.533029
ENSG00000236882	ENSG00000086544	0.53302
ENSG00000151366	ENSG00000004779	0.532958
ENSG00000154415	ENSG00000146809	0.532909
ENSG00000173436	ENSG00000004779	0.532904
ENSG00000158864	ENSG00000010256	0.532896
ENSG00000067955	ENSG00000188522	0.532891
ENSG00000154122	ENSG00000236882	0.532873
ENSG00000130414	ENSG00000110717	0.532862
ENSG00000173660	ENSG00000127184	0.532858
ENSG00000004779	ENSG00000125356	0.53285
ENSG00000171612	ENSG00000226268	0.532837
ENSG00000005471	ENSG00000260398	0.532688
ENSG00000219073	ENSG00000158516	0.532686
ENSG00000122026	ENSG00000131469	0.532672
ENSG00000157087	ENSG00000073711	0.532514
ENSG00000117054	ENSG00000100353	0.532492
ENSG00000182774	ENSG00000265681	0.532491
ENSG00000164587	ENSG00000118181	0.532329
ENSG00000127838	ENSG00000109390	0.532327
ENSG00000114391	ENSG00000147604	0.532287
ENSG00000127184	ENSG00000090263	0.532284
ENSG00000014641	ENSG00000149136	0.532281
ENSG00000236882	ENSG00000186628	0.532227
ENSG00000235070	ENSG00000164591	0.532226
ENSG00000139180	ENSG00000135469	0.532215
ENSG00000213619	ENSG00000131143	0.532178
ENSG00000087884	ENSG00000187109	0.532148
ENSG00000134686	ENSG00000158158	0.532142
ENSG00000154518	ENSG00000075415	0.532113
ENSG00000105974	ENSG00000024422	0.53211
ENSG00000073711	ENSG00000071794	0.532102
ENSG00000062582	ENSG00000140990	0.532031
ENSG00000091483	ENSG00000110717	0.531992
ENSG00000154415	ENSG00000161960	0.531963
ENSG00000106263	ENSG00000129351	0.531962
ENSG00000266200	ENSG00000169347	0.531958
ENSG00000155438	ENSG00000165732	0.531934
ENSG00000115221	ENSG00000150722	0.531932
ENSG00000156467	ENSG00000125356	0.531914
ENSG00000104325	ENSG00000148450	0.531887
ENSG00000156885	ENSG00000125652	0.531884
ENSG00000130414	ENSG00000010256	0.531827
ENSG00000087884	ENSG00000255039	0.531813
ENSG00000179091	ENSG00000099795	0.531802
ENSG00000164919	ENSG00000267855	0.531758
ENSG00000189043	ENSG00000167815	0.531756
ENSG00000145592	ENSG00000229117	0.531718
ENSG00000244398	ENSG00000185834	0.53171
ENSG00000104325	ENSG00000131174	0.531681
ENSG00000134686	ENSG00000124701	0.531653
ENSG00000023228	ENSG00000213463	0.531647
ENSG00000119013	ENSG00000136521	0.531637
ENSG00000160808	ENSG00000092054	0.531623
ENSG00000177600	ENSG00000241343	0.531609
ENSG00000163520	ENSG00000164692	0.531602
ENSG00000236882	ENSG00000166012	0.531584
ENSG00000084754	ENSG00000138029	0.531562
ENSG00000157087	ENSG00000154122	0.531543
ENSG00000154122	ENSG00000204394	0.531475
ENSG00000164896	ENSG00000099795	0.531467
ENSG00000134986	ENSG00000135272	0.531446
ENSG00000142937	ENSG00000198034	0.531443
ENSG00000114023	ENSG00000165629	0.531426
ENSG00000272021	ENSG00000226306	0.531417
ENSG00000091986	ENSG00000106483	0.531416
[truncated: 8,000 more rows]
