# Supplementary material for: Gene co-expression networks reveal sex-biased differences in musculoskeletal ageing
Source: Front Aging. 2024 Sep 18;5:1469479. doi: 10.3389/fragi.2024.1469479 (PMC11445131; doi:10.3389/fragi.2024.1469479)
Supplement: Supplementary file 1 [file DataSheet1.zip › SupplMat1/Female_Young.csv]

ENSG00000185028	ENSG00000261434	0.534843
ENSG00000244734	ENSG00000188536	0.521904
ENSG00000173372	ENSG00000159189	0.513536
ENSG00000170477	ENSG00000171401	0.503286
ENSG00000140519	ENSG00000171401	0.501818
ENSG00000142789	ENSG00000169347	0.501227
ENSG00000163209	ENSG00000171401	0.499345
ENSG00000159189	ENSG00000173369	0.498613
ENSG00000213619	ENSG00000154723	0.498071
ENSG00000168542	ENSG00000164692	0.49737
ENSG00000204983	ENSG00000175535	0.495502
ENSG00000173372	ENSG00000173369	0.491279
ENSG00000142789	ENSG00000204983	0.490755
ENSG00000182899	ENSG00000109475	0.489701
ENSG00000117118	ENSG00000165629	0.489514
ENSG00000218227	ENSG00000178464	0.486785
ENSG00000124614	ENSG00000148303	0.483644
ENSG00000142789	ENSG00000175535	0.482517
ENSG00000142789	ENSG00000137392	0.481119
ENSG00000244734	ENSG00000206172	0.478579
ENSG00000124614	ENSG00000105372	0.474604
ENSG00000104325	ENSG00000140740	0.474011
ENSG00000143536	ENSG00000171401	0.473875
ENSG00000125166	ENSG00000161558	0.472659
ENSG00000154518	ENSG00000213619	0.470953
ENSG00000154518	ENSG00000154723	0.470611
ENSG00000189043	ENSG00000164919	0.470413
ENSG00000114023	ENSG00000167283	0.469764
ENSG00000177575	ENSG00000155659	0.468989
ENSG00000163209	ENSG00000170477	0.468984
ENSG00000156411	ENSG00000004779	0.467991
ENSG00000091483	ENSG00000139180	0.46724
ENSG00000158864	ENSG00000139180	0.467198
ENSG00000204628	ENSG00000148303	0.466075
ENSG00000143536	ENSG00000140519	0.465997
ENSG00000137392	ENSG00000175535	0.465759
ENSG00000172809	ENSG00000142534	0.465574
ENSG00000204983	ENSG00000168928	0.465209
ENSG00000091483	ENSG00000159199	0.464789
ENSG00000261168	ENSG00000143434	0.463485
ENSG00000151726	ENSG00000124701	0.461545
ENSG00000104325	ENSG00000131828	0.461351
ENSG00000130598	ENSG00000130595	0.460897
ENSG00000071082	ENSG00000241343	0.460191
ENSG00000146729	ENSG00000125166	0.459947
ENSG00000213619	ENSG00000159199	0.459774
ENSG00000145494	ENSG00000186010	0.459366
ENSG00000160714	ENSG00000146576	0.458401
ENSG00000173372	ENSG00000158869	0.458126
ENSG00000158864	ENSG00000091483	0.457443
ENSG00000187498	ENSG00000134871	0.45739
ENSG00000137392	ENSG00000204983	0.457145
ENSG00000163209	ENSG00000140519	0.457041
ENSG00000236552	ENSG00000213442	0.456992
ENSG00000164405	ENSG00000140990	0.456682
ENSG00000143536	ENSG00000163209	0.456387
ENSG00000091483	ENSG00000165629	0.455932
ENSG00000110079	ENSG00000177575	0.455819
ENSG00000019582	ENSG00000231389	0.455153
ENSG00000143119	ENSG00000136167	0.455125
ENSG00000146576	ENSG00000131966	0.455002
ENSG00000204983	ENSG00000169347	0.454863
ENSG00000173372	ENSG00000011600	0.454828
ENSG00000115593	ENSG00000146576	0.45369
ENSG00000260314	ENSG00000177575	0.453685
ENSG00000196177	ENSG00000125166	0.453654
ENSG00000229638	ENSG00000236552	0.453511
ENSG00000260314	ENSG00000155659	0.45324
ENSG00000119013	ENSG00000110717	0.452581
ENSG00000110079	ENSG00000155659	0.452477
ENSG00000142789	ENSG00000168928	0.452292
ENSG00000151729	ENSG00000169021	0.451998
ENSG00000204983	ENSG00000170890	0.451703
ENSG00000231500	ENSG00000172809	0.451268
ENSG00000145919	ENSG00000204070	0.451085
ENSG00000071082	ENSG00000182774	0.450965
ENSG00000134324	ENSG00000076555	0.450322
ENSG00000004779	ENSG00000184076	0.449803
ENSG00000123472	ENSG00000161558	0.449698
ENSG00000010256	ENSG00000146701	0.449684
ENSG00000169347	ENSG00000168928	0.449419
ENSG00000143947	ENSG00000145425	0.449263
ENSG00000131471	ENSG00000074181	0.449137
ENSG00000117054	ENSG00000165672	0.448319
ENSG00000123349	ENSG00000142534	0.448189
ENSG00000117118	ENSG00000091483	0.447958
ENSG00000143119	ENSG00000177575	0.447472
ENSG00000114391	ENSG00000182899	0.447171
ENSG00000115386	ENSG00000275896	0.446925
ENSG00000091483	ENSG00000119013	0.446637
ENSG00000109475	ENSG00000118181	0.446084
ENSG00000117118	ENSG00000139180	0.446083
ENSG00000177954	ENSG00000182899	0.445925
ENSG00000116353	ENSG00000166136	0.445509
ENSG00000182899	ENSG00000118181	0.44548
ENSG00000140740	ENSG00000131828	0.444703
ENSG00000205250	ENSG00000126243	0.444605
ENSG00000137392	ENSG00000169347	0.444492
ENSG00000158869	ENSG00000155659	0.444037
ENSG00000154518	ENSG00000169021	0.443843
ENSG00000117118	ENSG00000241837	0.443694
ENSG00000198919	ENSG00000205250	0.443463
ENSG00000260314	ENSG00000110079	0.443359
ENSG00000131469	ENSG00000115268	0.44308
ENSG00000170477	ENSG00000140519	0.442744
ENSG00000142789	ENSG00000275896	0.442731
ENSG00000177954	ENSG00000142534	0.442544
ENSG00000203965	ENSG00000116652	0.442521
ENSG00000010256	ENSG00000167815	0.442358
ENSG00000091483	ENSG00000010256	0.441969
ENSG00000071082	ENSG00000144713	0.441969
ENSG00000136942	ENSG00000125691	0.441263
ENSG00000165629	ENSG00000139180	0.44115
ENSG00000173660	ENSG00000163541	0.441099
ENSG00000071082	ENSG00000172809	0.441085
ENSG00000142937	ENSG00000182774	0.440827
ENSG00000167283	ENSG00000088682	0.440798
ENSG00000120053	ENSG00000088682	0.440725
ENSG00000137392	ENSG00000168928	0.440582
ENSG00000168291	ENSG00000104325	0.44049
ENSG00000131143	ENSG00000126267	0.440343
ENSG00000197756	ENSG00000172809	0.439962
ENSG00000109475	ENSG00000172809	0.439679
ENSG00000175535	ENSG00000169347	0.439473
ENSG00000143536	ENSG00000170477	0.439402
ENSG00000125691	ENSG00000172809	0.439316
ENSG00000105372	ENSG00000108107	0.439285
ENSG00000109475	ENSG00000125691	0.439151
ENSG00000204356	ENSG00000023191	0.439009
ENSG00000130414	ENSG00000140740	0.438849
ENSG00000091483	ENSG00000104325	0.43883
ENSG00000159189	ENSG00000110079	0.438689
ENSG00000138777	ENSG00000104325	0.438654
ENSG00000116459	ENSG00000165629	0.438507
ENSG00000085871	ENSG00000078668	0.438225
ENSG00000173660	ENSG00000167283	0.438197
ENSG00000142789	ENSG00000091704	0.438179
ENSG00000158864	ENSG00000154518	0.438069
ENSG00000099795	ENSG00000186010	0.437915
ENSG00000171033	ENSG00000260398	0.437708
ENSG00000160714	ENSG00000115593	0.437606
ENSG00000236552	ENSG00000178464	0.437302
ENSG00000119421	ENSG00000165637	0.437278
ENSG00000231500	ENSG00000138326	0.436931
ENSG00000148303	ENSG00000108107	0.436906
ENSG00000159199	ENSG00000154723	0.436876
ENSG00000213442	ENSG00000178464	0.436809
ENSG00000130414	ENSG00000167792	0.436501
ENSG00000119013	ENSG00000004779	0.436467
ENSG00000117054	ENSG00000136143	0.436172
ENSG00000171863	ENSG00000265681	0.436025
ENSG00000010256	ENSG00000167792	0.435928
ENSG00000091483	ENSG00000131828	0.435754
ENSG00000099250	ENSG00000179776	0.435591
ENSG00000120913	ENSG00000156885	0.435584
ENSG00000014641	ENSG00000119013	0.435563
ENSG00000010256	ENSG00000110717	0.435557
ENSG00000130414	ENSG00000104325	0.435545
ENSG00000229638	ENSG00000139239	0.43546
ENSG00000181029	ENSG00000130748	0.435192
ENSG00000106049	ENSG00000104325	0.435139
ENSG00000154518	ENSG00000119013	0.434984
ENSG00000135404	ENSG00000104853	0.434928
ENSG00000106244	ENSG00000132507	0.434854
ENSG00000143252	ENSG00000186687	0.434759
ENSG00000134321	ENSG00000134548	0.434529
ENSG00000179091	ENSG00000099624	0.434511
ENSG00000144713	ENSG00000108298	0.434397
ENSG00000127540	ENSG00000147123	0.434368
ENSG00000147604	ENSG00000108298	0.434333
ENSG00000168291	ENSG00000140740	0.434103
ENSG00000092054	ENSG00000078814	0.434052
ENSG00000091483	ENSG00000154518	0.434015
ENSG00000004779	ENSG00000108528	0.433989
ENSG00000134324	ENSG00000108551	0.433886
ENSG00000148303	ENSG00000105372	0.433846
ENSG00000110025	ENSG00000100605	0.433761
ENSG00000135778	ENSG00000176909	0.433552
ENSG00000101335	ENSG00000196924	0.433277
ENSG00000136942	ENSG00000172809	0.433141
ENSG00000136002	ENSG00000168530	0.433112
ENSG00000162438	ENSG00000275896	0.432585
ENSG00000219073	ENSG00000275896	0.432515
ENSG00000138722	ENSG00000205038	0.432509
ENSG00000114054	ENSG00000176909	0.432383
ENSG00000014641	ENSG00000139180	0.432071
ENSG00000139180	ENSG00000241837	0.432045
ENSG00000213619	ENSG00000169021	0.432023
ENSG00000158864	ENSG00000159199	0.432023
ENSG00000109180	ENSG00000198720	0.431998
ENSG00000116459	ENSG00000139180	0.431919
ENSG00000197756	ENSG00000145592	0.431862
ENSG00000122218	ENSG00000048740	0.431418
ENSG00000147604	ENSG00000137154	0.431352
ENSG00000154518	ENSG00000139180	0.431284
ENSG00000177954	ENSG00000109475	0.431218
ENSG00000014641	ENSG00000131174	0.430921
ENSG00000146729	ENSG00000196177	0.430489
ENSG00000204356	ENSG00000071859	0.430342
ENSG00000109475	ENSG00000123349	0.430183
ENSG00000214097	ENSG00000236208	0.430104
ENSG00000117118	ENSG00000088682	0.429933
ENSG00000163491	ENSG00000164440	0.429915
ENSG00000165629	ENSG00000167283	0.429888
ENSG00000119421	ENSG00000120053	0.42981
ENSG00000165629	ENSG00000159199	0.429802
ENSG00000091483	ENSG00000140740	0.429797
ENSG00000154518	ENSG00000159199	0.42979
ENSG00000124614	ENSG00000149806	0.429747
ENSG00000075426	ENSG00000128585	0.429528
ENSG00000075415	ENSG00000169021	0.429366
ENSG00000004779	ENSG00000125445	0.429357
ENSG00000149806	ENSG00000171858	0.429226
ENSG00000182899	ENSG00000142534	0.429216
ENSG00000261236	ENSG00000129925	0.429085
ENSG00000175535	ENSG00000168928	0.429074
ENSG00000139239	ENSG00000242071	0.429071
ENSG00000117118	ENSG00000154518	0.429005
ENSG00000134248	ENSG00000184076	0.429001
ENSG00000165264	ENSG00000131174	0.428985
ENSG00000158869	ENSG00000011600	0.428863
ENSG00000117118	ENSG00000116459	0.428787
ENSG00000154518	ENSG00000152234	0.428677
ENSG00000120913	ENSG00000178980	0.428596
ENSG00000163541	ENSG00000165629	0.428522
ENSG00000092054	ENSG00000101605	0.428413
ENSG00000117118	ENSG00000114023	0.428319
ENSG00000113456	ENSG00000161513	0.428251
ENSG00000275896	ENSG00000169347	0.428128
ENSG00000186687	ENSG00000213463	0.428128
ENSG00000165629	ENSG00000110955	0.427894
ENSG00000159189	ENSG00000158869	0.427874
ENSG00000198786	ENSG00000198695	0.427857
ENSG00000129084	ENSG00000041357	0.427764
ENSG00000134248	ENSG00000147586	0.427681
ENSG00000071082	ENSG00000231500	0.427641
ENSG00000019582	ENSG00000204287	0.427599
ENSG00000158516	ENSG00000169347	0.427537
ENSG00000143811	ENSG00000180008	0.42752
ENSG00000174529	ENSG00000146576	0.427497
ENSG00000198892	ENSG00000079393	0.42744
ENSG00000171863	ENSG00000124614	0.427373
ENSG00000091483	ENSG00000163541	0.427214
ENSG00000173660	ENSG00000091483	0.427179
ENSG00000156885	ENSG00000178980	0.427039
ENSG00000176340	ENSG00000154723	0.427036
ENSG00000213619	ENSG00000110717	0.4269
ENSG00000124614	ENSG00000265681	0.426738
ENSG00000162139	ENSG00000129255	0.426693
ENSG00000169021	ENSG00000154723	0.426597
ENSG00000170577	ENSG00000167193	0.426586
ENSG00000173369	ENSG00000158869	0.426464
ENSG00000117118	ENSG00000167283	0.426459
ENSG00000127252	ENSG00000166407	0.426279
ENSG00000205250	ENSG00000197483	0.426144
ENSG00000173209	ENSG00000214021	0.4261
ENSG00000180822	ENSG00000198931	0.426
ENSG00000124614	ENSG00000131469	0.426
ENSG00000166407	ENSG00000087884	0.425921
ENSG00000134516	ENSG00000197405	0.425899
ENSG00000182899	ENSG00000125691	0.425861
ENSG00000130635	ENSG00000142156	0.42581
ENSG00000160808	ENSG00000174407	0.425734
ENSG00000196177	ENSG00000161558	0.425696
ENSG00000179564	ENSG00000214097	0.425625
ENSG00000062650	ENSG00000129315	0.425569
ENSG00000152683	ENSG00000197170	0.425552
ENSG00000177954	ENSG00000114391	0.4255
ENSG00000174851	ENSG00000133027	0.425453
ENSG00000241553	ENSG00000167778	0.425214
ENSG00000133800	ENSG00000155659	0.425128
ENSG00000115840	ENSG00000006757	0.425126
ENSG00000155367	ENSG00000130957	0.425051
ENSG00000144713	ENSG00000124614	0.424941
ENSG00000229638	ENSG00000242071	0.42491
ENSG00000110717	ENSG00000099624	0.424908
ENSG00000173369	ENSG00000011600	0.424853
ENSG00000172115	ENSG00000128609	0.424823
ENSG00000182899	ENSG00000198755	0.424813
ENSG00000091483	ENSG00000167283	0.4248
ENSG00000164880	ENSG00000129925	0.424747
ENSG00000148303	ENSG00000265681	0.424687
ENSG00000119013	ENSG00000131174	0.42468
ENSG00000147604	ENSG00000138326	0.424631
ENSG00000119421	ENSG00000088682	0.424615
ENSG00000204209	ENSG00000161956	0.424608
ENSG00000182774	ENSG00000161970	0.424452
ENSG00000091704	ENSG00000204983	0.424404
ENSG00000171503	ENSG00000164880	0.424354
ENSG00000182899	ENSG00000136942	0.42426
ENSG00000091483	ENSG00000014641	0.42421
ENSG00000164880	ENSG00000261236	0.423952
ENSG00000115386	ENSG00000168928	0.423943
ENSG00000146729	ENSG00000161558	0.423698
ENSG00000111331	ENSG00000157601	0.423673
ENSG00000164543	ENSG00000180008	0.423603
ENSG00000106049	ENSG00000140740	0.423594
ENSG00000134324	ENSG00000151726	0.423557
ENSG00000088179	ENSG00000070018	0.423423
ENSG00000119013	ENSG00000165264	0.423197
ENSG00000119421	ENSG00000167283	0.423194
ENSG00000214021	ENSG00000108465	0.423068
ENSG00000211592	ENSG00000211675	0.42292
ENSG00000172023	ENSG00000275896	0.422907
ENSG00000182899	ENSG00000123349	0.422901
ENSG00000109475	ENSG00000142534	0.422894
ENSG00000177954	ENSG00000136942	0.422826
ENSG00000166441	ENSG00000142534	0.422781
ENSG00000143319	ENSG00000168876	0.422771
ENSG00000139180	ENSG00000159199	0.422754
ENSG00000100567	ENSG00000041357	0.422552
ENSG00000138326	ENSG00000125691	0.42244
ENSG00000118181	ENSG00000142534	0.422435
ENSG00000130635	ENSG00000002834	0.422398
ENSG00000123395	ENSG00000126243	0.422325
ENSG00000218227	ENSG00000236552	0.422293
ENSG00000221983	ENSG00000142534	0.422281
ENSG00000091483	ENSG00000241837	0.422268
ENSG00000099250	ENSG00000107562	0.422099
ENSG00000176340	ENSG00000131174	0.422016
ENSG00000117054	ENSG00000146729	0.421991
ENSG00000275896	ENSG00000168928	0.42199
ENSG00000174744	ENSG00000104825	0.421972
ENSG00000014919	ENSG00000131966	0.421959
ENSG00000109475	ENSG00000136942	0.421957
ENSG00000164440	ENSG00000177354	0.421794
ENSG00000159352	ENSG00000165916	0.421792
ENSG00000173409	ENSG00000128654	0.421778
ENSG00000148303	ENSG00000142541	0.421697
ENSG00000160714	ENSG00000180008	0.421649
ENSG00000231500	ENSG00000125691	0.421571
ENSG00000182774	ENSG00000130255	0.421561
ENSG00000004779	ENSG00000262814	0.421327
ENSG00000204315	ENSG00000205250	0.421315
ENSG00000000457	ENSG00000198855	0.421287
ENSG00000197756	ENSG00000131469	0.4212
ENSG00000164405	ENSG00000127540	0.42116
ENSG00000123213	ENSG00000139842	0.421121
ENSG00000177954	ENSG00000229117	0.421105
ENSG00000213619	ENSG00000152234	0.420808
ENSG00000159674	ENSG00000149451	0.420718
ENSG00000143374	ENSG00000160714	0.420718
ENSG00000163541	ENSG00000241837	0.420576
ENSG00000125691	ENSG00000241343	0.420306
ENSG00000158864	ENSG00000010256	0.420164
ENSG00000275896	ENSG00000175535	0.420069
ENSG00000164970	ENSG00000182446	0.42003
ENSG00000136167	ENSG00000160255	0.420026
ENSG00000116459	ENSG00000128654	0.419951
ENSG00000218582	ENSG00000228232	0.419875
ENSG00000134324	ENSG00000182902	0.419833
ENSG00000151726	ENSG00000076555	0.419761
ENSG00000156802	ENSG00000254294	0.419722
ENSG00000130724	ENSG00000072506	0.419675
ENSG00000241837	ENSG00000131174	0.419646
ENSG00000055955	ENSG00000272573	0.419615
ENSG00000179091	ENSG00000213619	0.419494
ENSG00000117054	ENSG00000160808	0.419387
ENSG00000164405	ENSG00000164919	0.419349
ENSG00000182899	ENSG00000172809	0.419332
ENSG00000135336	ENSG00000141858	0.419315
ENSG00000211592	ENSG00000211895	0.41902
ENSG00000160808	ENSG00000060138	0.418936
ENSG00000142937	ENSG00000174444	0.418875
ENSG00000132570	ENSG00000106049	0.418857
ENSG00000127334	ENSG00000108551	0.418782
ENSG00000023191	ENSG00000039650	0.418612
ENSG00000149084	ENSG00000283375	0.418562
ENSG00000197448	ENSG00000115286	0.418533
ENSG00000131966	ENSG00000205250	0.418527
ENSG00000160714	ENSG00000168876	0.418338
ENSG00000158850	ENSG00000204209	0.418319
ENSG00000253729	ENSG00000184634	0.418309
ENSG00000144713	ENSG00000172809	0.418199
ENSG00000091483	ENSG00000146701	0.418153
ENSG00000159461	ENSG00000126903	0.418111
ENSG00000163636	ENSG00000135018	0.4181
ENSG00000125166	ENSG00000129351	0.418023
ENSG00000218227	ENSG00000242071	0.417994
ENSG00000149591	ENSG00000101335	0.417965
ENSG00000103227	ENSG00000005206	0.417589
ENSG00000123091	ENSG00000198898	0.417573
ENSG00000197756	ENSG00000171858	0.417568
ENSG00000162733	ENSG00000071967	0.417512
ENSG00000140990	ENSG00000127540	0.417483
ENSG00000118298	ENSG00000278445	0.417433
ENSG00000142789	ENSG00000115386	0.41738
ENSG00000109475	ENSG00000112306	0.417373
ENSG00000135940	ENSG00000131174	0.417358
ENSG00000167283	ENSG00000004779	0.417315
ENSG00000168878	ENSG00000168484	0.417308
ENSG00000127184	ENSG00000164919	0.417116
ENSG00000111667	ENSG00000054611	0.417051
ENSG00000124614	ENSG00000149273	0.416994
ENSG00000162409	ENSG00000129003	0.416902
ENSG00000135778	ENSG00000114054	0.416793
ENSG00000173369	ENSG00000155659	0.416773
ENSG00000167792	ENSG00000167815	0.416763
ENSG00000064042	ENSG00000124701	0.416635
ENSG00000145592	ENSG00000172809	0.416428
ENSG00000071082	ENSG00000138326	0.416315
ENSG00000144713	ENSG00000148303	0.416292
ENSG00000014641	ENSG00000165264	0.416232
ENSG00000156482	ENSG00000172809	0.415909
ENSG00000124614	ENSG00000182774	0.415893
ENSG00000130414	ENSG00000197448	0.415827
ENSG00000139180	ENSG00000152234	0.415644
ENSG00000171863	ENSG00000148303	0.415609
ENSG00000065518	ENSG00000131174	0.415585
ENSG00000144644	ENSG00000140986	0.415515
ENSG00000158710	ENSG00000167460	0.4155
ENSG00000177954	ENSG00000110700	0.415463
ENSG00000172809	ENSG00000241343	0.415394
ENSG00000163541	ENSG00000167283	0.415272
ENSG00000132570	ENSG00000105220	0.415156
ENSG00000116459	ENSG00000091483	0.415137
ENSG00000091483	ENSG00000131174	0.415115
ENSG00000256148	ENSG00000262902	0.415083
ENSG00000117118	ENSG00000010256	0.415065
ENSG00000163820	ENSG00000164654	0.415054
ENSG00000134248	ENSG00000004779	0.415006
ENSG00000164347	ENSG00000131966	0.414992
ENSG00000184544	ENSG00000075702	0.414964
ENSG00000197448	ENSG00000104325	0.414944
ENSG00000160714	ENSG00000014919	0.41493
ENSG00000165030	ENSG00000215386	0.414927
ENSG00000228232	ENSG00000235587	0.41489
ENSG00000171503	ENSG00000060138	0.414857
ENSG00000146576	ENSG00000014919	0.414747
ENSG00000117118	ENSG00000152234	0.414733
ENSG00000161970	ENSG00000108298	0.414724
ENSG00000169020	ENSG00000125356	0.414666
ENSG00000173372	ENSG00000110079	0.414568
ENSG00000148700	ENSG00000035862	0.414484
ENSG00000010256	ENSG00000159199	0.414425
ENSG00000158850	ENSG00000161956	0.414406
ENSG00000119013	ENSG00000167283	0.41423
ENSG00000149806	ENSG00000115268	0.414103
ENSG00000182578	ENSG00000010610	0.414069
ENSG00000233461	ENSG00000205155	0.414064
ENSG00000114023	ENSG00000088682	0.414012
ENSG00000124614	ENSG00000108107	0.413903
ENSG00000020181	ENSG00000074181	0.413769
ENSG00000104728	ENSG00000035862	0.41376
ENSG00000124614	ENSG00000142541	0.413727
ENSG00000116459	ENSG00000140740	0.413684
ENSG00000180822	ENSG00000007080	0.413681
ENSG00000116459	ENSG00000014641	0.413588
ENSG00000014641	ENSG00000154518	0.413561
ENSG00000143947	ENSG00000265681	0.413555
ENSG00000173660	ENSG00000131174	0.413506
ENSG00000137154	ENSG00000161970	0.413476
ENSG00000265681	ENSG00000105372	0.41346
ENSG00000158516	ENSG00000275896	0.413403
ENSG00000142789	ENSG00000158516	0.413368
ENSG00000113732	ENSG00000129084	0.413288
ENSG00000120053	ENSG00000167283	0.413137
ENSG00000204628	ENSG00000124614	0.413096
ENSG00000158864	ENSG00000213619	0.412943
ENSG00000067334	ENSG00000111802	0.412775
ENSG00000019582	ENSG00000223865	0.412471
ENSG00000177954	ENSG00000166441	0.412465
ENSG00000214097	ENSG00000129351	0.412461
ENSG00000134986	ENSG00000078814	0.412452
ENSG00000204315	ENSG00000126903	0.412446
ENSG00000108671	ENSG00000182446	0.412402
ENSG00000142751	ENSG00000179562	0.412401
ENSG00000260398	ENSG00000129675	0.412306
ENSG00000165629	ENSG00000152234	0.412305
ENSG00000145592	ENSG00000171858	0.41229
ENSG00000026025	ENSG00000035862	0.412277
ENSG00000182899	ENSG00000145425	0.41217
ENSG00000148303	ENSG00000083845	0.412142
ENSG00000110717	ENSG00000159199	0.412141
ENSG00000223705	ENSG00000167615	0.412059
ENSG00000134324	ENSG00000231170	0.412043
ENSG00000180822	ENSG00000077348	0.412019
ENSG00000185298	ENSG00000187531	0.411999
ENSG00000163866	ENSG00000160785	0.411956
ENSG00000213619	ENSG00000176340	0.411834
ENSG00000139826	ENSG00000177485	0.411704
ENSG00000158864	ENSG00000165629	0.411622
ENSG00000158869	ENSG00000133800	0.41161
ENSG00000117118	ENSG00000158864	0.411607
ENSG00000187244	ENSG00000142156	0.411605
ENSG00000241837	ENSG00000131828	0.411551
ENSG00000241553	ENSG00000129925	0.411529
ENSG00000197756	ENSG00000221983	0.411468
ENSG00000076706	ENSG00000131471	0.411425
ENSG00000125445	ENSG00000184076	0.411369
ENSG00000156411	ENSG00000184076	0.411326
ENSG00000066923	ENSG00000213413	0.411315
ENSG00000063177	ENSG00000108107	0.411311
ENSG00000159189	ENSG00000155659	0.411279
ENSG00000023228	ENSG00000139180	0.411251
ENSG00000115386	ENSG00000204983	0.411238
ENSG00000231500	ENSG00000142534	0.411212
ENSG00000154518	ENSG00000131174	0.411188
ENSG00000283787	ENSG00000185271	0.411127
ENSG00000142676	ENSG00000112306	0.411124
ENSG00000108528	ENSG00000099795	0.411115
ENSG00000158864	ENSG00000023228	0.41111
ENSG00000112992	ENSG00000161558	0.411091
ENSG00000109475	ENSG00000231500	0.41108
ENSG00000214253	ENSG00000007255	0.411076
ENSG00000071082	ENSG00000145592	0.411045
ENSG00000142541	ENSG00000147403	0.411029
ENSG00000114023	ENSG00000165629	0.411028
ENSG00000116459	ENSG00000167283	0.410984
ENSG00000143947	ENSG00000124614	0.410941
ENSG00000118181	ENSG00000123349	0.410871
ENSG00000164897	ENSG00000165804	0.410844
ENSG00000137392	ENSG00000091704	0.41082
ENSG00000114391	ENSG00000125691	0.410725
ENSG00000003509	ENSG00000140740	0.410704
ENSG00000167283	ENSG00000156411	0.410665
ENSG00000146701	ENSG00000167815	0.410634
ENSG00000254505	ENSG00000071859	0.410474
ENSG00000143119	ENSG00000110079	0.410412
ENSG00000154518	ENSG00000176340	0.410384
ENSG00000143515	ENSG00000164330	0.410381
ENSG00000151617	ENSG00000131471	0.410342
ENSG00000117118	ENSG00000159199	0.410196
ENSG00000115268	ENSG00000171858	0.410186
ENSG00000181092	ENSG00000056998	0.410142
ENSG00000143947	ENSG00000122026	0.410129
ENSG00000168878	ENSG00000185303	0.410123
ENSG00000179564	ENSG00000092054	0.410116
ENSG00000204472	ENSG00000011600	0.410094
ENSG00000110700	ENSG00000118181	0.410091
ENSG00000143119	ENSG00000155659	0.410024
ENSG00000204439	ENSG00000198855	0.409922
ENSG00000182774	ENSG00000108298	0.409886
ENSG00000168878	ENSG00000122852	0.409692
ENSG00000180822	ENSG00000130724	0.409643
ENSG00000275896	ENSG00000170890	0.409637
ENSG00000219073	ENSG00000158516	0.409542
ENSG00000109475	ENSG00000233927	0.409514
ENSG00000144233	ENSG00000187555	0.409408
ENSG00000187244	ENSG00000024422	0.409404
ENSG00000168701	ENSG00000161091	0.40934
ENSG00000119231	ENSG00000168876	0.40914
ENSG00000189043	ENSG00000140990	0.40908
ENSG00000261236	ENSG00000100241	0.409065
ENSG00000214021	ENSG00000167371	0.409055
ENSG00000156411	ENSG00000186010	0.409031
ENSG00000224032	ENSG00000204387	0.408971
ENSG00000133065	ENSG00000196177	0.408928
ENSG00000160714	ENSG00000131966	0.408903
ENSG00000114054	ENSG00000166136	0.408894
ENSG00000178163	ENSG00000183354	0.408875
ENSG00000154518	ENSG00000165629	0.408845
ENSG00000117118	ENSG00000213619	0.408803
ENSG00000147604	ENSG00000161970	0.408729
ENSG00000137392	ENSG00000275896	0.408683
ENSG00000149131	ENSG00000159403	0.40861
ENSG00000164896	ENSG00000110011	0.408589
ENSG00000143119	ENSG00000203747	0.408527
ENSG00000053372	ENSG00000161960	0.408471
ENSG00000213619	ENSG00000139180	0.408423
ENSG00000112306	ENSG00000137154	0.408392
ENSG00000167395	ENSG00000060069	0.408391
ENSG00000014641	ENSG00000104325	0.408359
ENSG00000071082	ENSG00000125691	0.408355
ENSG00000106049	ENSG00000175600	0.408348
ENSG00000230979	ENSG00000213442	0.408346
ENSG00000173372	ENSG00000155659	0.408315
ENSG00000117054	ENSG00000060138	0.408178
ENSG00000095370	ENSG00000147113	0.408141
ENSG00000109475	ENSG00000241343	0.408111
ENSG00000159199	ENSG00000241837	0.408082
ENSG00000184983	ENSG00000131828	0.40799
ENSG00000117118	ENSG00000110955	0.407905
ENSG00000123472	ENSG00000165672	0.407818
ENSG00000198380	ENSG00000165156	0.407772
ENSG00000189241	ENSG00000215386	0.407767
ENSG00000145494	ENSG00000099795	0.407747
ENSG00000143252	ENSG00000091140	0.407607
ENSG00000137154	ENSG00000148303	0.407575
ENSG00000177954	ENSG00000145425	0.40754
ENSG00000126067	ENSG00000108671	0.407484
ENSG00000122786	ENSG00000198873	0.407334
ENSG00000143319	ENSG00000172409	0.407295
ENSG00000165629	ENSG00000213619	0.407287
ENSG00000174529	ENSG00000277969	0.407284
ENSG00000000457	ENSG00000182481	0.40726
ENSG00000146576	ENSG00000205250	0.407179
ENSG00000177954	ENSG00000118181	0.407114
ENSG00000122406	ENSG00000174444	0.407088
ENSG00000145920	ENSG00000132639	0.407033
ENSG00000087884	ENSG00000182054	0.406957
ENSG00000117707	ENSG00000127995	0.40692
ENSG00000183665	ENSG00000151376	0.40686
ENSG00000172809	ENSG00000221983	0.406852
ENSG00000198380	ENSG00000139350	0.406839
ENSG00000137959	ENSG00000137965	0.406833
ENSG00000138326	ENSG00000108298	0.406795
ENSG00000144827	ENSG00000099331	0.406794
ENSG00000127184	ENSG00000178741	0.406782
ENSG00000115840	ENSG00000106049	0.406781
ENSG00000229638	ENSG00000214485	0.406732
ENSG00000118298	ENSG00000036448	0.406715
ENSG00000114023	ENSG00000152234	0.40659
ENSG00000124614	ENSG00000221983	0.406584
ENSG00000164587	ENSG00000229117	0.406583
ENSG00000145425	ENSG00000124614	0.406577
ENSG00000151694	ENSG00000166024	0.406542
ENSG00000105372	ENSG00000142541	0.406532
ENSG00000121897	ENSG00000141994	0.406472
ENSG00000143947	ENSG00000131469	0.406471
ENSG00000138326	ENSG00000161970	0.406398
ENSG00000242299	ENSG00000218227	0.406357
ENSG00000198919	ENSG00000164347	0.406313
ENSG00000156482	ENSG00000241343	0.406301
ENSG00000130598	ENSG00000180209	0.406291
ENSG00000163191	ENSG00000034510	0.406222
ENSG00000145912	ENSG00000180822	0.406196
ENSG00000118181	ENSG00000172809	0.406178
ENSG00000130414	ENSG00000131828	0.406172
ENSG00000143106	ENSG00000129084	0.406154
ENSG00000108821	ENSG00000142173	0.406151
ENSG00000271601	ENSG00000149115	0.40612
ENSG00000198919	ENSG00000126243	0.4061
ENSG00000117054	ENSG00000196177	0.40609
ENSG00000185946	ENSG00000240038	0.406062
ENSG00000132965	ENSG00000155659	0.406
ENSG00000139180	ENSG00000110955	0.405999
ENSG00000160058	ENSG00000013275	0.405953
ENSG00000218227	ENSG00000213442	0.405896
ENSG00000179564	ENSG00000078814	0.405853
ENSG00000135940	ENSG00000065518	0.405849
ENSG00000131966	ENSG00000130638	0.405828
ENSG00000213047	ENSG00000088179	0.405818
ENSG00000091704	ENSG00000275896	0.405797
ENSG00000092529	ENSG00000182621	0.405685
ENSG00000219073	ENSG00000142789	0.405606
ENSG00000111799	ENSG00000026025	0.405599
ENSG00000219073	ENSG00000170890	0.405569
ENSG00000162438	ENSG00000204983	0.405547
ENSG00000197756	ENSG00000142534	0.405534
ENSG00000204954	ENSG00000136463	0.405509
ENSG00000091483	ENSG00000088682	0.40542
ENSG00000102879	ENSG00000160255	0.405315
ENSG00000164405	ENSG00000147123	0.405302
ENSG00000113638	ENSG00000106460	0.405202
ENSG00000167283	ENSG00000152234	0.405178
ENSG00000125743	ENSG00000102030	0.405168
ENSG00000173209	ENSG00000167615	0.405143
ENSG00000115380	ENSG00000140092	0.405127
ENSG00000176407	ENSG00000134590	0.404951
ENSG00000170890	ENSG00000168928	0.404922
ENSG00000145494	ENSG00000156411	0.404913
ENSG00000136002	ENSG00000178053	0.40489
ENSG00000182899	ENSG00000231500	0.404854
ENSG00000159176	ENSG00000101335	0.40477
ENSG00000204389	ENSG00000204388	0.40475
ENSG00000198919	ENSG00000131966	0.404724
ENSG00000159173	ENSG00000078814	0.404709
ENSG00000177791	ENSG00000173991	0.404707
ENSG00000010256	ENSG00000213619	0.404697
ENSG00000112992	ENSG00000196177	0.40468
ENSG00000138326	ENSG00000172809	0.40464
ENSG00000179091	ENSG00000099795	0.404626
ENSG00000114023	ENSG00000112651	0.404613
ENSG00000109475	ENSG00000198755	0.404552
ENSG00000108821	ENSG00000142156	0.404544
ENSG00000129925	ENSG00000104853	0.404531
ENSG00000151729	ENSG00000075415	0.404467
ENSG00000163820	ENSG00000164440	0.404463
ENSG00000198919	ENSG00000103126	0.404402
ENSG00000162438	ENSG00000091704	0.404376
ENSG00000158864	ENSG00000146701	0.40436
ENSG00000110717	ENSG00000004779	0.40435
ENSG00000177830	ENSG00000007255	0.404212
ENSG00000163541	ENSG00000159199	0.404197
ENSG00000142751	ENSG00000181830	0.404074
ENSG00000117118	ENSG00000163541	0.404017
ENSG00000114054	ENSG00000204209	0.403901
ENSG00000100926	ENSG00000123810	0.403864
ENSG00000167283	ENSG00000241837	0.403831
ENSG00000142676	ENSG00000109475	0.403825
ENSG00000143106	ENSG00000106588	0.403779
ENSG00000125166	ENSG00000234899	0.403725
ENSG00000149136	ENSG00000159110	0.403652
ENSG00000104325	ENSG00000161558	0.403585
ENSG00000014641	ENSG00000152234	0.403577
ENSG00000071082	ENSG00000161970	0.403557
ENSG00000127184	ENSG00000167863	0.403541
ENSG00000104325	ENSG00000129351	0.40345
ENSG00000005206	ENSG00000128159	0.403435
ENSG00000062485	ENSG00000159199	0.403376
ENSG00000142910	ENSG00000091527	0.40337
ENSG00000183207	ENSG00000072506	0.403276
ENSG00000142676	ENSG00000142534	0.403274
ENSG00000101182	ENSG00000130706	0.403244
ENSG00000121897	ENSG00000140740	0.403222
ENSG00000128654	ENSG00000204370	0.403216
ENSG00000219073	ENSG00000137392	0.403203
ENSG00000145912	ENSG00000007080	0.403187
ENSG00000204287	ENSG00000231389	0.403101
ENSG00000134684	ENSG00000171503	0.403063
ENSG00000173369	ENSG00000110079	0.403059
ENSG00000214021	ENSG00000139631	0.403053
ENSG00000124370	ENSG00000073578	0.402966
ENSG00000162437	ENSG00000196177	0.402921
ENSG00000177954	ENSG00000172809	0.40285
ENSG00000071082	ENSG00000136942	0.402812
ENSG00000158864	ENSG00000167792	0.402798
ENSG00000078668	ENSG00000158545	0.402745
ENSG00000179564	ENSG00000129351	0.40274
ENSG00000242299	ENSG00000178464	0.402712
ENSG00000214021	ENSG00000050405	0.402707
ENSG00000143368	ENSG00000149480	0.402666
ENSG00000112992	ENSG00000185973	0.40265
ENSG00000211460	ENSG00000099246	0.402621
ENSG00000170807	ENSG00000197019	0.402606
ENSG00000115307	ENSG00000158301	0.402597
ENSG00000120318	ENSG00000130158	0.40255
ENSG00000174529	ENSG00000204315	0.402528
ENSG00000134686	ENSG00000158158	0.402519
ENSG00000163558	ENSG00000139977	0.402497
ENSG00000121210	ENSG00000177354	0.402489
ENSG00000131469	ENSG00000171858	0.402465
ENSG00000135940	ENSG00000241837	0.402463
ENSG00000152683	ENSG00000105778	0.402426
ENSG00000188037	ENSG00000149115	0.402408
ENSG00000117118	ENSG00000120053	0.40239
ENSG00000162244	ENSG00000204628	0.402349
ENSG00000198919	ENSG00000146576	0.402333
ENSG00000162437	ENSG00000204356	0.402285
ENSG00000121749	ENSG00000176909	0.40228
ENSG00000168876	ENSG00000198855	0.402274
ENSG00000010256	ENSG00000115286	0.402268
ENSG00000143947	ENSG00000109475	0.402258
ENSG00000155034	ENSG00000050405	0.402256
ENSG00000128654	ENSG00000165898	0.402191
ENSG00000116459	ENSG00000088682	0.402155
ENSG00000179564	ENSG00000125166	0.402107
ENSG00000133731	ENSG00000253738	0.402094
ENSG00000116574	ENSG00000215251	0.40209
ENSG00000182446	ENSG00000013275	0.402085
ENSG00000197043	ENSG00000136813	0.402061
ENSG00000164187	ENSG00000135002	0.402029
ENSG00000119013	ENSG00000104325	0.401997
ENSG00000114054	ENSG00000132570	0.401964
ENSG00000204983	ENSG00000168925	0.401929
ENSG00000125691	ENSG00000142534	0.401929
ENSG00000159189	ENSG00000260314	0.40188
ENSG00000214548	ENSG00000108821	0.401856
ENSG00000174444	ENSG00000100316	0.401811
ENSG00000163170	ENSG00000110717	0.401728
ENSG00000165060	ENSG00000102763	0.401713
ENSG00000159189	ENSG00000011600	0.401658
ENSG00000065518	ENSG00000167863	0.40163
ENSG00000139914	ENSG00000140990	0.401529
ENSG00000143106	ENSG00000041357	0.401411
ENSG00000126067	ENSG00000013275	0.401317
ENSG00000104325	ENSG00000125166	0.401309
ENSG00000128585	ENSG00000086062	0.401277
ENSG00000204186	ENSG00000137710	0.401257
ENSG00000118432	ENSG00000187922	0.401246
ENSG00000143319	ENSG00000158615	0.401223
ENSG00000119013	ENSG00000213585	0.401198
ENSG00000143374	ENSG00000180008	0.40117
ENSG00000182899	ENSG00000110700	0.401143
ENSG00000106603	ENSG00000166902	0.400973
ENSG00000116459	ENSG00000114023	0.400965
ENSG00000182621	ENSG00000078814	0.400958
ENSG00000148303	ENSG00000182774	0.400955
ENSG00000149564	ENSG00000179776	0.400888
ENSG00000089876	ENSG00000215301	0.400873
ENSG00000106263	ENSG00000111667	0.400786
ENSG00000105821	ENSG00000041357	0.400752
ENSG00000148303	ENSG00000108298	0.400735
ENSG00000233461	ENSG00000129235	0.400727
ENSG00000277969	ENSG00000127220	0.400695
ENSG00000071082	ENSG00000130255	0.400693
ENSG00000171860	ENSG00000155659	0.400681
ENSG00000167792	ENSG00000115286	0.400665
ENSG00000278445	ENSG00000196296	0.400664
ENSG00000273179	ENSG00000107036	0.40062
ENSG00000090266	ENSG00000127540	0.40057
ENSG00000174444	ENSG00000108298	0.400564
ENSG00000163541	ENSG00000154518	0.400524
ENSG00000219073	ENSG00000169347	0.400523
ENSG00000144713	ENSG00000182774	0.400495
ENSG00000204351	ENSG00000196961	0.400475
ENSG00000142599	ENSG00000140836	0.4003
ENSG00000137392	ENSG00000158516	0.400256
ENSG00000124491	ENSG00000133800	0.400254
ENSG00000204315	ENSG00000197483	0.400225
ENSG00000214736	ENSG00000140319	0.400195
ENSG00000124614	ENSG00000137818	0.400145
ENSG00000143811	ENSG00000131966	0.400134
ENSG00000136167	ENSG00000216490	0.400121
ENSG00000087884	ENSG00000129351	0.400093
ENSG00000198755	ENSG00000118181	0.400092
ENSG00000091483	ENSG00000167863	0.400078
ENSG00000168876	ENSG00000180008	0.400073
ENSG00000091704	ENSG00000175535	0.400037
ENSG00000138663	ENSG00000204946	0.400031
ENSG00000124614	ENSG00000136942	0.399999
ENSG00000116353	ENSG00000133943	0.399992
ENSG00000071082	ENSG00000229117	0.399982
ENSG00000145592	ENSG00000231500	0.399906
ENSG00000106049	ENSG00000126214	0.399866
ENSG00000092201	ENSG00000119596	0.399866
ENSG00000163170	ENSG00000119013	0.399856
ENSG00000181830	ENSG00000060069	0.399786
ENSG00000010256	ENSG00000165629	0.399715
ENSG00000144713	ENSG00000161970	0.399648
ENSG00000174574	ENSG00000253251	0.399621
ENSG00000164919	ENSG00000140990	0.399606
ENSG00000162437	ENSG00000188219	0.399577
ENSG00000091483	ENSG00000114023	0.399568
ENSG00000198855	ENSG00000182481	0.39955
ENSG00000168530	ENSG00000261236	0.399534
ENSG00000148303	ENSG00000147403	0.39949
ENSG00000165025	ENSG00000167613	0.399426
ENSG00000163520	ENSG00000168477	0.399412
ENSG00000170417	ENSG00000122367	0.399285
ENSG00000158516	ENSG00000175535	0.399262
ENSG00000159720	ENSG00000105402	0.399246
ENSG00000119013	ENSG00000154723	0.399239
ENSG00000172409	ENSG00000168876	0.399236
ENSG00000120318	ENSG00000172889	0.39914
ENSG00000204209	ENSG00000265142	0.399099
ENSG00000211450	ENSG00000172590	0.398983
ENSG00000198931	ENSG00000130724	0.398888
ENSG00000116353	ENSG00000204228	0.398858
ENSG00000219073	ENSG00000168928	0.398853
ENSG00000197885	ENSG00000110719	0.398831
ENSG00000159189	ENSG00000171860	0.398828
ENSG00000109475	ENSG00000138326	0.398793
ENSG00000142676	ENSG00000182774	0.398749
ENSG00000154240	ENSG00000078814	0.398691
ENSG00000092054	ENSG00000154240	0.398687
ENSG00000147604	ENSG00000174444	0.398677
ENSG00000162733	ENSG00000035862	0.39862
ENSG00000124614	ENSG00000115268	0.398616
ENSG00000138777	ENSG00000140740	0.398571
ENSG00000145425	ENSG00000148303	0.398567
ENSG00000124614	ENSG00000172809	0.398561
ENSG00000106049	ENSG00000130957	0.398546
ENSG00000179562	ENSG00000181830	0.398529
ENSG00000179562	ENSG00000060069	0.398518
ENSG00000142676	ENSG00000123349	0.398486
ENSG00000106049	ENSG00000197448	0.398481
ENSG00000144713	ENSG00000231500	0.398432
ENSG00000007080	ENSG00000130724	0.398431
ENSG00000148303	ENSG00000105640	0.398418
ENSG00000110717	ENSG00000167283	0.398412
ENSG00000241553	ENSG00000126214	0.398392
ENSG00000107872	ENSG00000171222	0.398371
ENSG00000114391	ENSG00000109475	0.398337
ENSG00000214021	ENSG00000204681	0.398323
ENSG00000112306	ENSG00000123349	0.398316
ENSG00000010256	ENSG00000241837	0.398311
ENSG00000135940	ENSG00000178741	0.398281
ENSG00000158850	ENSG00000179222	0.398275
ENSG00000130347	ENSG00000183154	0.398266
ENSG00000148814	ENSG00000159110	0.398258
ENSG00000108961	ENSG00000102312	0.398252
ENSG00000148303	ENSG00000149273	0.398229
ENSG00000221983	ENSG00000083845	0.398219
ENSG00000145592	ENSG00000241343	0.398211
ENSG00000091483	ENSG00000023228	0.398166
ENSG00000105372	ENSG00000083845	0.398115
ENSG00000091483	ENSG00000152234	0.398093
ENSG00000143119	ENSG00000216490	0.398089
ENSG00000188037	ENSG00000123810	0.398087
ENSG00000130724	ENSG00000022277	0.398072
ENSG00000231500	ENSG00000241343	0.398062
ENSG00000165629	ENSG00000241837	0.39804
ENSG00000163884	ENSG00000092068	0.397986
ENSG00000173660	ENSG00000119421	0.397967
ENSG00000197756	ENSG00000124614	0.397962
ENSG00000182899	ENSG00000112306	0.397951
ENSG00000244038	ENSG00000105402	0.397933
ENSG00000162244	ENSG00000148303	0.397931
ENSG00000087884	ENSG00000174407	0.397882
ENSG00000104325	ENSG00000139180	0.397854
ENSG00000118181	ENSG00000125691	0.397835
ENSG00000157778	ENSG00000123144	0.39782
ENSG00000123472	ENSG00000127884	0.397748
ENSG00000241468	ENSG00000119705	0.397684
ENSG00000065518	ENSG00000127184	0.397635
ENSG00000127184	ENSG00000184752	0.397633
ENSG00000224877	ENSG00000181029	0.397617
ENSG00000145425	ENSG00000142534	0.397605
ENSG00000155367	ENSG00000106049	0.397601
ENSG00000124614	ENSG00000229117	0.397579
ENSG00000124762	ENSG00000171552	0.397572
ENSG00000165629	ENSG00000154723	0.397552
ENSG00000132423	ENSG00000166902	0.39754
ENSG00000110717	ENSG00000184752	0.39753
ENSG00000164692	ENSG00000142173	0.397512
ENSG00000159176	ENSG00000076706	0.3975
ENSG00000155256	ENSG00000149716	0.397495
ENSG00000158615	ENSG00000151576	0.39749
ENSG00000111271	ENSG00000180008	0.397471
ENSG00000173660	ENSG00000165629	0.39746
ENSG00000099624	ENSG00000099795	0.397457
ENSG00000137106	ENSG00000133943	0.397409
ENSG00000196177	ENSG00000060138	0.397382
ENSG00000231500	ENSG00000108298	0.397365
ENSG00000164405	ENSG00000126267	0.397291
ENSG00000151276	ENSG00000145194	0.397229
ENSG00000127540	ENSG00000178980	0.397206
ENSG00000172428	ENSG00000257303	0.397149
ENSG00000147604	ENSG00000148303	0.397117
ENSG00000164187	ENSG00000155100	0.39708
ENSG00000131966	ENSG00000161956	0.397002
ENSG00000136942	ENSG00000229117	0.396999
ENSG00000065518	ENSG00000104325	0.396947
ENSG00000134516	ENSG00000110077	0.39693
ENSG00000229951	ENSG00000161179	0.396842
ENSG00000071967	ENSG00000035862	0.39683
ENSG00000143252	ENSG00000128609	0.396779
ENSG00000020181	ENSG00000129009	0.396753
ENSG00000166451	ENSG00000121413	0.396685
ENSG00000179564	ENSG00000140986	0.396649
ENSG00000049883	ENSG00000014919	0.396588
ENSG00000091483	ENSG00000167815	0.396574
ENSG00000204228	ENSG00000105379	0.396555
ENSG00000182552	ENSG00000175741	0.396542
ENSG00000112651	ENSG00000167283	0.396503
ENSG00000164081	ENSG00000242114	0.396501
ENSG00000147443	ENSG00000066336	0.396491
ENSG00000170890	ENSG00000169347	0.396466
ENSG00000204628	ENSG00000083845	0.396441
ENSG00000168542	ENSG00000142173	0.396422
ENSG00000189043	ENSG00000176340	0.396405
ENSG00000229117	ENSG00000108107	0.396386
ENSG00000166902	ENSG00000100348	0.396354
ENSG00000119013	ENSG00000108528	0.396327
ENSG00000106049	ENSG00000161558	0.396308
ENSG00000110934	ENSG00000142347	0.396294
ENSG00000154518	ENSG00000241837	0.396288
ENSG00000119013	ENSG00000159199	0.396249
ENSG00000158869	ENSG00000203747	0.396232
ENSG00000066336	ENSG00000122122	0.39621
ENSG00000233461	ENSG00000161920	0.396144
ENSG00000229117	ENSG00000241343	0.396116
ENSG00000173369	ENSG00000216490	0.396096
ENSG00000178057	ENSG00000173141	0.396087
ENSG00000136942	ENSG00000182774	0.396086
ENSG00000165006	ENSG00000161956	0.396074
ENSG00000132570	ENSG00000151498	0.396074
ENSG00000010256	ENSG00000167283	0.395981
ENSG00000146066	ENSG00000125652	0.39588
ENSG00000060069	ENSG00000105619	0.395869
ENSG00000272031	ENSG00000168386	0.395861
ENSG00000119013	ENSG00000213619	0.395852
ENSG00000234899	ENSG00000161558	0.395842
ENSG00000229117	ENSG00000182774	0.395809
ENSG00000115145	ENSG00000155304	0.395803
ENSG00000188219	ENSG00000129226	0.395799
ENSG00000161800	ENSG00000248015	0.395773
ENSG00000163170	ENSG00000184752	0.395761
ENSG00000182326	ENSG00000159403	0.395736
ENSG00000148303	ENSG00000063177	0.39573
ENSG00000116771	ENSG00000164713	0.395703
ENSG00000163541	ENSG00000119013	0.395604
ENSG00000184752	ENSG00000178741	0.395579
ENSG00000219073	ENSG00000115386	0.395517
ENSG00000119013	ENSG00000010256	0.395509
ENSG00000108298	ENSG00000172809	0.395468
ENSG00000170043	ENSG00000125818	0.395464
ENSG00000109475	ENSG00000110700	0.395461
ENSG00000116459	ENSG00000110955	0.395447
ENSG00000214021	ENSG00000144857	0.395418
ENSG00000064787	ENSG00000123560	0.395402
ENSG00000161970	ENSG00000125691	0.395342
ENSG00000214736	ENSG00000100138	0.395337
ENSG00000156482	ENSG00000142534	0.395264
ENSG00000010256	ENSG00000179091	0.395246
ENSG00000114023	ENSG00000166136	0.395234
ENSG00000265681	ENSG00000108107	0.395232
ENSG00000091483	ENSG00000213619	0.395229
ENSG00000134369	ENSG00000107562	0.395209
ENSG00000253738	ENSG00000155008	0.395199
ENSG00000120913	ENSG00000087884	0.395197
ENSG00000189043	ENSG00000127540	0.395175
ENSG00000166902	ENSG00000091640	0.39515
ENSG00000154518	ENSG00000165264	0.395142
ENSG00000218426	ENSG00000139239	0.395125
ENSG00000146576	ENSG00000161956	0.395074
ENSG00000196177	ENSG00000100316	0.395027
ENSG00000136942	ENSG00000142534	0.394919
ENSG00000174851	ENSG00000077348	0.394838
ENSG00000182899	ENSG00000138326	0.394817
ENSG00000154518	ENSG00000167283	0.394802
ENSG00000118985	ENSG00000249853	0.394792
ENSG00000106153	ENSG00000184076	0.39477
ENSG00000149115	ENSG00000123810	0.394755
ENSG00000108298	ENSG00000142541	0.394733
ENSG00000177954	ENSG00000123349	0.394709
ENSG00000112695	ENSG00000110955	0.394706
ENSG00000116771	ENSG00000184220	0.394672
ENSG00000099250	ENSG00000126785	0.394672
ENSG00000162688	ENSG00000171714	0.394648
ENSG00000164880	ENSG00000100241	0.394637
ENSG00000143947	ENSG00000148303	0.394603
ENSG00000113296	ENSG00000249825	0.394594
ENSG00000189241	ENSG00000165030	0.394555
ENSG00000231170	ENSG00000108551	0.394543
ENSG00000168876	ENSG00000196417	0.394543
ENSG00000160714	ENSG00000143319	0.394533
ENSG00000129559	ENSG00000198258	0.394532
ENSG00000174529	ENSG00000205250	0.394485
ENSG00000117118	ENSG00000166136	0.39446
ENSG00000173369	ENSG00000134516	0.394448
ENSG00000109390	ENSG00000168101	0.394446
ENSG00000113387	ENSG00000128609	0.394426
ENSG00000234337	ENSG00000268034	0.39441
ENSG00000148303	ENSG00000221983	0.394384
ENSG00000196072	ENSG00000129084	0.394376
ENSG00000173451	ENSG00000214176	0.394365
ENSG00000214485	ENSG00000230202	0.394353
ENSG00000143314	ENSG00000180822	0.394343
ENSG00000197756	ENSG00000115268	0.394326
ENSG00000160808	ENSG00000129925	0.394323
ENSG00000117118	ENSG00000014641	0.394287
ENSG00000136908	ENSG00000185298	0.394251
ENSG00000145425	ENSG00000136942	0.394246
ENSG00000146729	ENSG00000129351	0.394199
ENSG00000064703	ENSG00000144747	0.394162
ENSG00000167613	ENSG00000160255	0.394158
ENSG00000010256	ENSG00000139180	0.39415
ENSG00000176340	ENSG00000159199	0.394143
ENSG00000114054	ENSG00000085871	0.39414
ENSG00000139180	ENSG00000101247	0.394099
ENSG00000163541	ENSG00000131174	0.394035
ENSG00000105372	ENSG00000063177	0.394023
ENSG00000229117	ENSG00000172809	0.393983
ENSG00000005700	ENSG00000091140	0.393965
ENSG00000163636	ENSG00000197170	0.39393
ENSG00000133065	ENSG00000125414	0.393912
ENSG00000167863	ENSG00000184983	0.393881
ENSG00000101605	ENSG00000078814	0.393871
ENSG00000152133	ENSG00000089876	0.393848
ENSG00000198771	ENSG00000168701	0.393807
ENSG00000213619	ENSG00000241837	0.393802
ENSG00000164405	ENSG00000125652	0.393752
ENSG00000165637	ENSG00000167283	0.393751
ENSG00000142789	ENSG00000170890	0.393751
ENSG00000260314	ENSG00000133800	0.39373
ENSG00000137959	ENSG00000119922	0.393725
ENSG00000139239	ENSG00000232472	0.393713
ENSG00000160714	ENSG00000174529	0.393696
ENSG00000109475	ENSG00000166441	0.393688
ENSG00000158864	ENSG00000140740	0.393686
ENSG00000143374	ENSG00000014919	0.393683
ENSG00000116171	ENSG00000196177	0.39362
ENSG00000137547	ENSG00000120053	0.393561
ENSG00000203739	ENSG00000076555	0.393553
ENSG00000158796	ENSG00000115042	0.393527
ENSG00000114023	ENSG00000197345	0.393442
ENSG00000116459	ENSG00000158864	0.393396
ENSG00000142937	ENSG00000147604	0.393381
ENSG00000114698	ENSG00000164484	0.393364
ENSG00000159352	ENSG00000106263	0.393354
ENSG00000145425	ENSG00000172809	0.39335
ENSG00000149115	ENSG00000139445	0.393319
ENSG00000142937	ENSG00000108107	0.393256
ENSG00000109475	ENSG00000137154	0.393217
ENSG00000186081	ENSG00000186847	0.393208
ENSG00000204209	ENSG00000189241	0.3932
ENSG00000219073	ENSG00000204983	0.39318
ENSG00000231170	ENSG00000076555	0.393178
ENSG00000003509	ENSG00000131828	0.393164
ENSG00000182578	ENSG00000165457	0.393157
ENSG00000152234	ENSG00000154723	0.393155
ENSG00000170515	ENSG00000100462	0.393134
ENSG00000162511	ENSG00000141506	0.39313
ENSG00000140986	ENSG00000129351	0.392974
ENSG00000102780	ENSG00000166068	0.392943
ENSG00000158850	ENSG00000146576	0.392938
ENSG00000071082	ENSG00000108298	0.392927
ENSG00000158850	ENSG00000271959	0.392884
ENSG00000214097	ENSG00000125166	0.392876
ENSG00000175535	ENSG00000168925	0.392862
ENSG00000125691	ENSG00000108298	0.392861
ENSG00000163636	ENSG00000041357	0.392849
ENSG00000167283	ENSG00000159199	0.392839
ENSG00000139180	ENSG00000131174	0.392754
ENSG00000175093	ENSG00000254986	0.392746
ENSG00000165629	ENSG00000088682	0.392691
ENSG00000156411	ENSG00000262814	0.392686
ENSG00000158850	ENSG00000131966	0.392653
ENSG00000164332	ENSG00000167371	0.392644
ENSG00000023228	ENSG00000168291	0.392642
ENSG00000010322	ENSG00000139631	0.392622
ENSG00000112306	ENSG00000229117	0.392609
ENSG00000173660	ENSG00000154518	0.392605
ENSG00000140740	ENSG00000241837	0.392601
ENSG00000048052	ENSG00000107036	0.3926
ENSG00000145919	ENSG00000179222	0.39255
ENSG00000167283	ENSG00000131174	0.392545
ENSG00000135587	ENSG00000129925	0.392471
ENSG00000233927	ENSG00000142534	0.392432
ENSG00000087884	ENSG00000156885	0.392421
ENSG00000115386	ENSG00000169347	0.392405
ENSG00000140986	ENSG00000125166	0.392395
ENSG00000106263	ENSG00000196497	0.392392
ENSG00000175166	ENSG00000101182	0.392385
ENSG00000123349	ENSG00000172809	0.392384
ENSG00000215717	ENSG00000128590	0.392382
ENSG00000108528	ENSG00000186010	0.39238
ENSG00000104325	ENSG00000126214	0.392335
ENSG00000162576	ENSG00000020181	0.392246
ENSG00000166341	ENSG00000076067	0.392189
ENSG00000181524	ENSG00000213442	0.392187
ENSG00000133048	ENSG00000089157	0.392114
ENSG00000250362	ENSG00000126749	0.392098
ENSG00000130402	ENSG00000196924	0.392098
ENSG00000182899	ENSG00000137154	0.392078
ENSG00000096088	ENSG00000182333	0.392043
ENSG00000164347	ENSG00000204946	0.391969
ENSG00000007080	ENSG00000072506	0.391898
ENSG00000197498	ENSG00000257698	0.391878
ENSG00000110435	ENSG00000136143	0.391866
ENSG00000135587	ENSG00000104853	0.391856
ENSG00000158516	ENSG00000170890	0.391832
ENSG00000122756	ENSG00000237159	0.391725
ENSG00000173369	ENSG00000160255	0.391704
ENSG00000134020	ENSG00000129351	0.3917
ENSG00000158869	ENSG00000260314	0.391643
ENSG00000182578	ENSG00000110324	0.39164
ENSG00000160714	ENSG00000172315	0.391608
ENSG00000158516	ENSG00000204983	0.391582
ENSG00000204628	ENSG00000063177	0.391568
ENSG00000271959	ENSG00000204070	0.391565
ENSG00000124635	ENSG00000159461	0.391519
ENSG00000183155	ENSG00000182481	0.391512
ENSG00000105220	ENSG00000006757	0.391449
ENSG00000229638	ENSG00000234797	0.391443
ENSG00000117707	ENSG00000203880	0.391443
ENSG00000223865	ENSG00000179583	0.391424
ENSG00000127995	ENSG00000175893	0.391405
ENSG00000168874	ENSG00000129173	0.391398
ENSG00000164484	ENSG00000035862	0.39135
ENSG00000143947	ENSG00000136942	0.391336
ENSG00000156482	ENSG00000118181	0.391268
ENSG00000139180	ENSG00000154723	0.391255
ENSG00000213585	ENSG00000131174	0.391203
ENSG00000164405	ENSG00000131143	0.391189
ENSG00000158869	ENSG00000110079	0.39116
ENSG00000131469	ENSG00000130255	0.391155
ENSG00000197746	ENSG00000128335	0.391129
ENSG00000091483	ENSG00000124370	0.391125
ENSG00000158864	ENSG00000152234	0.391118
ENSG00000229638	ENSG00000213442	0.391091
ENSG00000165804	ENSG00000126243	0.391077
ENSG00000173660	ENSG00000165637	0.391074
ENSG00000138663	ENSG00000131966	0.391064
ENSG00000144713	ENSG00000221983	0.391043
ENSG00000173372	ENSG00000260314	0.391019
ENSG00000170759	ENSG00000070367	0.391005
ENSG00000111348	ENSG00000205542	0.390955
ENSG00000196177	ENSG00000105726	0.390917
ENSG00000145425	ENSG00000122026	0.390916
ENSG00000213619	ENSG00000099624	0.390903
ENSG00000152102	ENSG00000119231	0.390878
ENSG00000108829	ENSG00000141994	0.390878
ENSG00000196544	ENSG00000161091	0.390866
ENSG00000179091	ENSG00000110717	0.39084
ENSG00000143947	ENSG00000112306	0.390813
ENSG00000163728	ENSG00000134884	0.390796
ENSG00000082438	ENSG00000231274	0.390791
ENSG00000162511	ENSG00000123338	0.390748
ENSG00000164347	ENSG00000146576	0.390713
ENSG00000023191	ENSG00000105669	0.39067
ENSG00000151694	ENSG00000103978	0.390624
ENSG00000242071	ENSG00000178464	0.390571
ENSG00000162735	ENSG00000185414	0.390565
ENSG00000066336	ENSG00000140368	0.390547
ENSG00000085871	ENSG00000156860	0.390513
ENSG00000168484	ENSG00000185303	0.390507
ENSG00000146729	ENSG00000234899	0.390438
ENSG00000073711	ENSG00000112782	0.390438
ENSG00000114023	ENSG00000110955	0.390423
ENSG00000142676	ENSG00000125691	0.390419
ENSG00000114023	ENSG00000139180	0.390405
ENSG00000170485	ENSG00000133794	0.390387
ENSG00000182446	ENSG00000271303	0.390364
ENSG00000109475	ENSG00000145425	0.390355
ENSG00000112992	ENSG00000125166	0.390333
ENSG00000067334	ENSG00000271303	0.390312
ENSG00000107223	ENSG00000183207	0.390297
ENSG00000169570	ENSG00000102763	0.390294
ENSG00000137392	ENSG00000170890	0.39027
ENSG00000164919	ENSG00000176340	0.390269
ENSG00000156860	ENSG00000060069	0.390266
ENSG00000124701	ENSG00000076555	0.390265
ENSG00000233762	ENSG00000212802	0.390249
ENSG00000122477	ENSG00000146926	0.390247
ENSG00000142676	ENSG00000182899	0.390227
ENSG00000105402	ENSG00000072506	0.390205
ENSG00000158796	ENSG00000176407	0.390196
ENSG00000162438	ENSG00000168928	0.390169
ENSG00000106049	ENSG00000140986	0.390129
ENSG00000145912	ENSG00000174851	0.390125
ENSG00000126243	ENSG00000126903	0.390125
ENSG00000198919	ENSG00000130413	0.39011
ENSG00000115274	ENSG00000150054	0.389975
ENSG00000104325	ENSG00000241837	0.389973
ENSG00000091483	ENSG00000154723	0.38996
ENSG00000148450	ENSG00000110717	0.389953
ENSG00000128654	ENSG00000088682	0.389946
ENSG00000169139	ENSG00000139505	0.389923
ENSG00000169230	ENSG00000111737	0.389905
ENSG00000146859	ENSG00000272941	0.389853
ENSG00000117411	ENSG00000176973	0.389853
ENSG00000164440	ENSG00000161664	0.38982
ENSG00000212802	ENSG00000139239	0.389816
ENSG00000104325	ENSG00000062485	0.389809
ENSG00000162851	ENSG00000162852	0.389794
ENSG00000140986	ENSG00000115286	0.38977
ENSG00000198830	ENSG00000198331	0.389765
ENSG00000176407	ENSG00000145919	0.389753
ENSG00000230383	ENSG00000261614	0.389614
ENSG00000214485	ENSG00000242071	0.389609
ENSG00000158516	ENSG00000168928	0.389604
ENSG00000181163	ENSG00000102178	0.389583
ENSG00000197579	ENSG00000152457	0.389576
ENSG00000213930	ENSG00000120686	0.389558
ENSG00000143632	ENSG00000144644	0.389548
ENSG00000070814	ENSG00000165028	0.389505
ENSG00000105778	ENSG00000080815	0.389414
ENSG00000142751	ENSG00000228264	0.389379
ENSG00000119013	ENSG00000166902	0.389348
ENSG00000173660	ENSG00000119013	0.389324
ENSG00000175535	ENSG00000170890	0.389318
ENSG00000142541	ENSG00000083845	0.38927
ENSG00000164919	ENSG00000178741	0.389262
ENSG00000117118	ENSG00000173660	0.389233
ENSG00000106263	ENSG00000261236	0.389204
ENSG00000091483	ENSG00000110717	0.38919
ENSG00000178163	ENSG00000100852	0.389167
ENSG00000135940	ENSG00000127184	0.389167
ENSG00000142937	ENSG00000137154	0.389114
ENSG00000204356	ENSG00000136279	0.389113
ENSG00000177752	ENSG00000058404	0.389072
ENSG00000152689	ENSG00000149218	0.38906
ENSG00000115286	ENSG00000167815	0.389054
ENSG00000139180	ENSG00000140740	0.38904
ENSG00000159352	ENSG00000101182	0.389017
ENSG00000116459	ENSG00000166136	0.388989
ENSG00000173372	ENSG00000160255	0.388972
ENSG00000186010	ENSG00000184076	0.388952
ENSG00000142751	ENSG00000168876	0.388947
ENSG00000158864	ENSG00000154723	0.388943
ENSG00000072694	ENSG00000182578	0.388936
ENSG00000230979	ENSG00000178464	0.388906
ENSG00000174529	ENSG00000197483	0.38889
ENSG00000182578	ENSG00000110077	0.388873
ENSG00000134516	ENSG00000011600	0.388854
ENSG00000160714	ENSG00000164543	0.38884
ENSG00000099624	ENSG00000186010	0.388817
ENSG00000145425	ENSG00000131469	0.388809
ENSG00000129925	ENSG00000100241	0.388807
ENSG00000160808	ENSG00000125166	0.388802
ENSG00000143319	ENSG00000130803	0.388666
ENSG00000134684	ENSG00000129351	0.388632
ENSG00000160087	ENSG00000105058	0.388614
ENSG00000146701	ENSG00000131828	0.388589
ENSG00000163541	ENSG00000131828	0.388587
ENSG00000142634	ENSG00000106348	0.388578
ENSG00000091483	ENSG00000168291	0.38856
ENSG00000132570	ENSG00000176909	0.388533
ENSG00000132570	ENSG00000166136	0.38852
ENSG00000119013	ENSG00000091640	0.388517
ENSG00000117118	ENSG00000140740	0.388514
ENSG00000092068	ENSG00000126016	0.388505
ENSG00000204574	ENSG00000129351	0.388483
ENSG00000164919	ENSG00000131174	0.388483
ENSG00000081692	ENSG00000104524	0.388481
ENSG00000137818	ENSG00000142541	0.388469
ENSG00000186577	ENSG00000124733	0.388403
ENSG00000198755	ENSG00000138326	0.388378
ENSG00000121274	ENSG00000147065	0.388366
ENSG00000139445	ENSG00000185262	0.388336
ENSG00000058404	ENSG00000260398	0.388334
ENSG00000187244	ENSG00000182871	0.38831
ENSG00000172809	ENSG00000233927	0.38831
ENSG00000073578	ENSG00000267855	0.388291
ENSG00000143947	ENSG00000182899	0.388289
ENSG00000100764	ENSG00000103035	0.388258
ENSG00000157020	ENSG00000175166	0.388246
ENSG00000204196	ENSG00000139239	0.388191
ENSG00000164692	ENSG00000154096	0.388188
ENSG00000091483	ENSG00000167792	0.388162
ENSG00000107819	ENSG00000129219	0.388155
ENSG00000218426	ENSG00000242071	0.388153
ENSG00000128654	ENSG00000120053	0.388148
ENSG00000140368	ENSG00000100365	0.388146
ENSG00000180008	ENSG00000131966	0.388105
ENSG00000136942	ENSG00000118181	0.388101
ENSG00000134686	ENSG00000124701	0.388082
ENSG00000085871	ENSG00000176909	0.388067
ENSG00000110717	ENSG00000099795	0.388055
ENSG00000099385	ENSG00000126934	0.388044
ENSG00000108107	ENSG00000083845	0.38804
ENSG00000145912	ENSG00000198931	0.388018
ENSG00000203747	ENSG00000155659	0.387996
ENSG00000197448	ENSG00000167792	0.387989
ENSG00000197756	ENSG00000144713	0.387982
ENSG00000127184	ENSG00000183648	0.387976
ENSG00000108298	ENSG00000221983	0.387968
ENSG00000074800	ENSG00000141522	0.387947
ENSG00000060138	ENSG00000125166	0.387946
ENSG00000127184	ENSG00000156467	0.387929
ENSG00000168884	ENSG00000137309	0.387906
ENSG00000166136	ENSG00000100348	0.387889
ENSG00000145743	ENSG00000153956	0.387852
ENSG00000143252	ENSG00000155008	0.387847
ENSG00000282608	ENSG00000158869	0.387842
ENSG00000130414	ENSG00000062485	0.387835
ENSG00000023191	ENSG00000071859	0.387826
ENSG00000168118	ENSG00000075702	0.387825
ENSG00000152642	ENSG00000060138	0.387804
ENSG00000177954	ENSG00000144713	0.387787
ENSG00000076555	ENSG00000108551	0.387782
ENSG00000075426	ENSG00000124701	0.387754
ENSG00000168386	ENSG00000110911	0.387729
ENSG00000162999	ENSG00000061936	0.387728
ENSG00000197345	ENSG00000167283	0.387704
ENSG00000142789	ENSG00000172023	0.387704
ENSG00000081248	ENSG00000058404	0.3877
ENSG00000109475	ENSG00000182774	0.387697
ENSG00000119681	ENSG00000166147	0.387694
ENSG00000134686	ENSG00000128585	0.38767
ENSG00000182774	ENSG00000105372	0.387658
ENSG00000213585	ENSG00000165264	0.387626
ENSG00000197622	ENSG00000088179	0.387624
ENSG00000134198	ENSG00000151474	0.387618
ENSG00000066185	ENSG00000107020	0.387617
ENSG00000091483	ENSG00000184983	0.387615
ENSG00000004779	ENSG00000186010	0.387583
ENSG00000175262	ENSG00000130433	0.387567
ENSG00000160714	ENSG00000089876	0.387566
ENSG00000149136	ENSG00000124074	0.38756
ENSG00000167283	ENSG00000184076	0.38755
ENSG00000159189	ENSG00000165457	0.387522
ENSG00000108262	ENSG00000147166	0.387522
ENSG00000010256	ENSG00000108528	0.387486
ENSG00000134697	ENSG00000185105	0.387467
ENSG00000008988	ENSG00000089009	0.387467
ENSG00000106049	ENSG00000165028	0.387456
ENSG00000146701	ENSG00000131174	0.387442
ENSG00000130414	ENSG00000156467	0.387429
ENSG00000125445	ENSG00000100348	0.387413
ENSG00000173369	ENSG00000171860	0.387408
ENSG00000152683	ENSG00000122958	0.387376
ENSG00000132965	ENSG00000129450	0.387376
ENSG00000197958	ENSG00000105202	0.387346
ENSG00000177954	ENSG00000125691	0.387286
ENSG00000110717	ENSG00000115286	0.387285
ENSG00000173660	ENSG00000241837	0.387284
ENSG00000158864	ENSG00000088682	0.387256
ENSG00000010256	ENSG00000148450	0.387234
ENSG00000160714	ENSG00000158796	0.387229
ENSG00000164587	ENSG00000142534	0.387195
ENSG00000163541	ENSG00000104325	0.387156
ENSG00000169020	ENSG00000167863	0.387154
ENSG00000163636	ENSG00000179364	0.387153
ENSG00000112306	ENSG00000142534	0.387145
ENSG00000088682	ENSG00000159199	0.387133
ENSG00000117118	ENSG00000154723	0.387124
ENSG00000229221	ENSG00000167193	0.387054
ENSG00000173269	ENSG00000149564	0.387043
ENSG00000143947	ENSG00000137154	0.387043
ENSG00000163541	ENSG00000119421	0.387005
ENSG00000158864	ENSG00000168291	0.387002
ENSG00000224877	ENSG00000130748	0.386993
ENSG00000144815	ENSG00000169570	0.386967
ENSG00000145494	ENSG00000004779	0.386953
ENSG00000132313	ENSG00000137547	0.386946
ENSG00000272021	ENSG00000250362	0.386927
ENSG00000143947	ENSG00000110700	0.386896
ENSG00000164091	ENSG00000164134	0.386894
ENSG00000124614	ENSG00000108298	0.386893
ENSG00000182774	ENSG00000108107	0.386887
ENSG00000014641	ENSG00000241837	0.386886
ENSG00000083845	ENSG00000147403	0.386869
ENSG00000165264	ENSG00000004779	0.386842
ENSG00000112306	ENSG00000166441	0.386823
ENSG00000162409	ENSG00000196950	0.386817
ENSG00000004059	ENSG00000170471	0.386811
ENSG00000177954	ENSG00000122026	0.386793
ENSG00000158850	ENSG00000145919	0.386764
ENSG00000117054	ENSG00000133048	0.386726
ENSG00000154310	ENSG00000076685	0.386714
ENSG00000233461	ENSG00000102981	0.386706
ENSG00000164405	ENSG00000189043	0.3867
ENSG00000148303	ENSG00000131469	0.386689
ENSG00000219073	ENSG00000175535	0.38665
ENSG00000145425	ENSG00000137154	0.386595
ENSG00000140479	ENSG00000237328	0.38657
ENSG00000143374	ENSG00000070495	0.386567
ENSG00000136811	ENSG00000149136	0.386567
ENSG00000165637	ENSG00000120053	0.386564
ENSG00000173660	ENSG00000114023	0.38655
ENSG00000070814	ENSG00000106049	0.38652
ENSG00000125611	ENSG00000133027	0.386513
ENSG00000085840	ENSG00000014919	0.386474
ENSG00000165434	ENSG00000039650	0.386467
ENSG00000085978	ENSG00000146576	0.386465
ENSG00000123472	ENSG00000117054	0.386441
ENSG00000156860	ENSG00000197114	0.386404
ENSG00000148300	ENSG00000110025	0.386395
ENSG00000114166	ENSG00000198898	0.386353
ENSG00000103227	ENSG00000128159	0.386336
ENSG00000204209	ENSG00000165006	0.386326
ENSG00000171311	ENSG00000211450	0.386313
ENSG00000165660	ENSG00000141258	0.386304
ENSG00000229638	ENSG00000218227	0.386278
ENSG00000275896	ENSG00000168925	0.386264
ENSG00000146576	ENSG00000172375	0.386259
ENSG00000115207	ENSG00000132254	0.386253
ENSG00000242299	ENSG00000229638	0.386191
ENSG00000145425	ENSG00000265681	0.386182
ENSG00000213741	ENSG00000171858	0.386174
ENSG00000163380	ENSG00000164440	0.386169
ENSG00000144644	ENSG00000126214	0.386169
ENSG00000132424	ENSG00000108848	0.386168
ENSG00000114054	ENSG00000078668	0.386153
ENSG00000068784	ENSG00000182973	0.386127
ENSG00000014641	ENSG00000106603	0.386125
ENSG00000164654	ENSG00000177354	0.386113
ENSG00000133048	ENSG00000036448	0.386106
ENSG00000143947	ENSG00000138326	0.3861
ENSG00000257727	ENSG00000132953	0.386051
ENSG00000183648	ENSG00000125356	0.386041
ENSG00000177954	ENSG00000124614	0.386037
ENSG00000179564	ENSG00000101605	0.38601
ENSG00000151726	ENSG00000182902	0.385999
ENSG00000196177	ENSG00000166938	0.385912
ENSG00000152457	ENSG00000159082	0.38588
ENSG00000063177	ENSG00000142541	0.385862
ENSG00000146677	ENSG00000139239	0.385853
ENSG00000146576	ENSG00000180008	0.385845
ENSG00000167283	ENSG00000139180	0.385822
ENSG00000014641	ENSG00000165629	0.385819
ENSG00000116809	ENSG00000197483	0.38581
ENSG00000151729	ENSG00000167969	0.385805
ENSG00000101361	ENSG00000100321	0.385801
ENSG00000132465	ENSG00000211895	0.385788
ENSG00000162511	ENSG00000011600	0.385781
ENSG00000211592	ENSG00000211896	0.385732
ENSG00000169189	ENSG00000007255	0.385708
ENSG00000213619	ENSG00000167283	0.385686
ENSG00000161513	ENSG00000130724	0.385673
ENSG00000137154	ENSG00000182774	0.385672
ENSG00000146701	ENSG00000148450	0.385632
ENSG00000116353	ENSG00000073578	0.38562
ENSG00000104325	ENSG00000167792	0.3856
ENSG00000214485	ENSG00000234797	0.385594
ENSG00000196177	ENSG00000182054	0.385567
ENSG00000176194	ENSG00000056998	0.385549
ENSG00000159189	ENSG00000160255	0.385522
ENSG00000177954	ENSG00000164587	0.385503
ENSG00000062485	ENSG00000167969	0.385501
ENSG00000089050	ENSG00000177485	0.385497
ENSG00000123545	ENSG00000053770	0.385466
ENSG00000173369	ENSG00000204472	0.385436
ENSG00000115840	ENSG00000105220	0.385391
ENSG00000014641	ENSG00000124532	0.385371
ENSG00000231170	ENSG00000182902	0.38534
ENSG00000196262	ENSG00000196177	0.385312
ENSG00000115386	ENSG00000091704	0.385308
ENSG00000091640	ENSG00000100348	0.385308
ENSG00000196177	ENSG00000100401	0.385295
ENSG00000147443	ENSG00000015285	0.385295
ENSG00000104728	ENSG00000169439	0.385294
ENSG00000074800	ENSG00000127616	0.385267
ENSG00000116903	ENSG00000112319	0.385209
ENSG00000161970	ENSG00000265681	0.385194
ENSG00000161638	ENSG00000198920	0.385167
ENSG00000163541	ENSG00000213619	0.385155
ENSG00000181830	ENSG00000198324	0.385117
ENSG00000179950	ENSG00000175467	0.385087
ENSG00000229638	ENSG00000178464	0.38508
ENSG00000154518	ENSG00000151729	0.385049
ENSG00000108061	ENSG00000070367	0.385042
ENSG00000236552	ENSG00000242071	0.385004
ENSG00000085365	ENSG00000106460	0.384998
ENSG00000091140	ENSG00000253738	0.384944
ENSG00000014641	ENSG00000131828	0.384935
ENSG00000196812	ENSG00000198855	0.384895
ENSG00000128607	ENSG00000124198	0.384878
ENSG00000114023	ENSG00000156411	0.384836
ENSG00000142751	ENSG00000149923	0.38483
ENSG00000146701	ENSG00000241837	0.384826
ENSG00000198042	ENSG00000147679	0.38482
ENSG00000085840	ENSG00000143374	0.384815
ENSG00000138134	ENSG00000087303	0.384794
ENSG00000090432	ENSG00000128626	0.384785
ENSG00000133731	ENSG00000177576	0.384767
ENSG00000167969	ENSG00000241837	0.384665
ENSG00000086061	ENSG00000120694	0.384625
ENSG00000181873	ENSG00000135404	0.384619
ENSG00000204315	ENSG00000204209	0.384584
ENSG00000095587	ENSG00000066629	0.384582
ENSG00000133065	ENSG00000125166	0.384571
ENSG00000152683	ENSG00000131069	0.384548
ENSG00000204315	ENSG00000105619	0.384537
ENSG00000135929	ENSG00000115592	0.384537
ENSG00000163607	ENSG00000091140	0.384518
ENSG00000150768	ENSG00000004961	0.384508
ENSG00000204196	ENSG00000242299	0.384498
ENSG00000183155	ENSG00000204315	0.38449
ENSG00000131828	ENSG00000131174	0.384472
ENSG00000177954	ENSG00000148303	0.384463
ENSG00000204209	ENSG00000126903	0.384446
ENSG00000146701	ENSG00000165629	0.384441
ENSG00000106333	ENSG00000011028	0.384391
ENSG00000162745	ENSG00000164692	0.384353
ENSG00000007080	ENSG00000077348	0.384337
ENSG00000110700	ENSG00000142534	0.384309
ENSG00000104221	ENSG00000137055	0.38429
ENSG00000167792	ENSG00000062485	0.384269
ENSG00000137154	ENSG00000138326	0.384264
ENSG00000198836	ENSG00000150768	0.384262
ENSG00000138663	ENSG00000146576	0.384259
ENSG00000143947	ENSG00000172809	0.384243
ENSG00000115593	ENSG00000131966	0.384232
ENSG00000178163	ENSG00000185716	0.384225
ENSG00000163453	ENSG00000105974	0.384225
ENSG00000166136	ENSG00000125445	0.384204
ENSG00000114023	ENSG00000004779	0.384203
ENSG00000230207	ENSG00000242071	0.384194
ENSG00000173372	ENSG00000134516	0.384194
ENSG00000177354	ENSG00000214013	0.384185
ENSG00000214389	ENSG00000235552	0.384182
ENSG00000142751	ENSG00000196453	0.384145
ENSG00000123472	ENSG00000136143	0.384116
ENSG00000105640	ENSG00000063177	0.384087
ENSG00000106049	ENSG00000105220	0.384079
ENSG00000137038	ENSG00000166136	0.384041
ENSG00000146701	ENSG00000131143	0.384024
ENSG00000107758	ENSG00000139350	0.38402
ENSG00000152133	ENSG00000131931	0.383987
ENSG00000110079	ENSG00000171860	0.383978
ENSG00000170917	ENSG00000166902	0.383972
ENSG00000171033	ENSG00000129675	0.383966
ENSG00000114391	ENSG00000142534	0.383952
ENSG00000167768	ENSG00000189001	0.383951
ENSG00000237991	ENSG00000181524	0.383937
ENSG00000135241	ENSG00000262006	0.383916
ENSG00000076555	ENSG00000139445	0.383911
ENSG00000065518	ENSG00000164919	0.38389
ENSG00000182809	ENSG00000024422	0.383875
ENSG00000083544	ENSG00000182718	0.38386
ENSG00000175984	ENSG00000164440	0.383839
ENSG00000188735	ENSG00000047346	0.383835
ENSG00000151729	ENSG00000172115	0.383813
ENSG00000169288	ENSG00000061794	0.383788
ENSG00000169439	ENSG00000135046	0.383725
ENSG00000154518	ENSG00000110955	0.383685
ENSG00000260314	ENSG00000171860	0.383651
ENSG00000163541	ENSG00000110717	0.383648
ENSG00000163636	ENSG00000100567	0.38363
ENSG00000183022	ENSG00000234337	0.383626
ENSG00000100852	ENSG00000141429	0.383583
ENSG00000180822	ENSG00000174851	0.383576
ENSG00000234745	ENSG00000134013	0.383523
ENSG00000011028	ENSG00000142173	0.383496
ENSG00000143947	ENSG00000147604	0.38349
ENSG00000109475	ENSG00000229117	0.383488
ENSG00000086062	ENSG00000102683	0.383469
ENSG00000119013	ENSG00000156411	0.383462
ENSG00000149136	ENSG00000275700	0.383441
ENSG00000196639	ENSG00000135318	0.383407
ENSG00000205420	ENSG00000140519	0.383389
ENSG00000163964	ENSG00000171208	0.38338
ENSG00000010256	ENSG00000167969	0.383369
ENSG00000164919	ENSG00000127540	0.383328
ENSG00000132570	ENSG00000099331	0.383313
ENSG00000219073	ENSG00000168925	0.383305
ENSG00000125484	ENSG00000196417	0.383299
ENSG00000166136	ENSG00000004779	0.383293
ENSG00000100591	ENSG00000080824	0.383288
ENSG00000086062	ENSG00000108175	0.383285
ENSG00000156482	ENSG00000229117	0.383271
ENSG00000003509	ENSG00000197324	0.383261
ENSG00000196652	ENSG00000188747	0.383251
ENSG00000109794	ENSG00000236279	0.383234
ENSG00000154518	ENSG00000104325	0.383226
ENSG00000156467	ENSG00000197324	0.38322
ENSG00000063177	ENSG00000083845	0.383201
ENSG00000164543	ENSG00000179562	0.383185
ENSG00000137818	ENSG00000105372	0.383173
ENSG00000126214	ENSG00000125166	0.383167
ENSG00000134825	ENSG00000172590	0.383158
ENSG00000235560	ENSG00000240849	0.383154
ENSG00000166902	ENSG00000136463	0.383124
ENSG00000149806	ENSG00000221983	0.383077
ENSG00000122965	ENSG00000065000	0.383072
ENSG00000078668	ENSG00000105220	0.383051
ENSG00000155926	ENSG00000141506	0.383011
ENSG00000109180	ENSG00000204209	0.383011
ENSG00000010256	ENSG00000099624	0.383009
ENSG00000091483	ENSG00000073578	0.382986
ENSG00000099250	ENSG00000151702	0.382985
ENSG00000142676	ENSG00000142937	0.382971
ENSG00000198755	ENSG00000137154	0.382953
ENSG00000197958	ENSG00000177600	0.382946
ENSG00000270210	ENSG00000123908	0.382897
ENSG00000231500	ENSG00000156482	0.38286
ENSG00000131469	ENSG00000221983	0.382858
ENSG00000152193	ENSG00000130935	0.382842
ENSG00000060069	ENSG00000141994	0.38284
ENSG00000004779	ENSG00000152234	0.382837
ENSG00000116809	ENSG00000138074	0.382829
ENSG00000176407	ENSG00000164543	0.382823
ENSG00000126062	ENSG00000060069	0.382811
ENSG00000124614	ENSG00000083845	0.382804
ENSG00000159176	ENSG00000196924	0.382792
ENSG00000014641	ENSG00000120053	0.382792
ENSG00000172354	ENSG00000185800	0.382783
ENSG00000152133	ENSG00000061676	0.382759
ENSG00000019582	ENSG00000179583	0.382735
ENSG00000143632	ENSG00000204356	0.382718
ENSG00000167283	ENSG00000184983	0.382708
ENSG00000014641	ENSG00000167283	0.382683
ENSG00000065518	ENSG00000178741	0.382682
ENSG00000127184	ENSG00000125356	0.382664
ENSG00000204356	ENSG00000007080	0.382662
ENSG00000171863	ENSG00000105372	0.38264
ENSG00000137154	ENSG00000265681	0.382624
ENSG00000119013	ENSG00000106603	0.382613
ENSG00000169570	ENSG00000087299	0.382575
ENSG00000154518	ENSG00000110717	0.382534
ENSG00000150347	ENSG00000185950	0.382506
ENSG00000071082	ENSG00000109475	0.382503
ENSG00000018625	ENSG00000171298	0.382503
ENSG00000198604	ENSG00000187555	0.382501
ENSG00000143549	ENSG00000105048	0.382494
ENSG00000142751	ENSG00000167395	0.382487
ENSG00000131143	ENSG00000167815	0.382472
ENSG00000143570	ENSG00000129255	0.382467
ENSG00000114054	ENSG00000105220	0.382459
ENSG00000125166	ENSG00000100401	0.382455
ENSG00000197448	ENSG00000167815	0.382445
ENSG00000166136	ENSG00000139180	0.382372
ENSG00000076706	ENSG00000074181	0.382369
ENSG00000130957	ENSG00000140986	0.382358
ENSG00000174529	ENSG00000014919	0.382349
ENSG00000127419	ENSG00000141429	0.382266
ENSG00000116748	ENSG00000164440	0.38226
ENSG00000145425	ENSG00000123349	0.382249
ENSG00000134698	ENSG00000066777	0.382249
ENSG00000265142	ENSG00000179222	0.382235
ENSG00000205339	ENSG00000166200	0.382233
ENSG00000237742	ENSG00000154723	0.382207
ENSG00000119318	ENSG00000183735	0.382204
ENSG00000144815	ENSG00000102763	0.3822
ENSG00000171612	ENSG00000198561	0.382178
ENSG00000140990	ENSG00000125652	0.382166
ENSG00000151726	ENSG00000149115	0.382141
ENSG00000167969	ENSG00000159199	0.38214
ENSG00000164332	ENSG00000141258	0.382138
ENSG00000173372	ENSG00000132965	0.382123
ENSG00000145912	ENSG00000077348	0.382122
ENSG00000143632	ENSG00000131653	0.382114
ENSG00000117054	ENSG00000171503	0.382107
ENSG00000234545	ENSG00000119965	0.382085
ENSG00000182481	ENSG00000100426	0.382061
ENSG00000135940	ENSG00000110717	0.382058
ENSG00000196950	ENSG00000129255	0.381977
ENSG00000177954	ENSG00000198755	0.381932
ENSG00000142937	ENSG00000136942	0.381927
ENSG00000214021	ENSG00000019144	0.381925
ENSG00000152102	ENSG00000135241	0.381906
ENSG00000164713	ENSG00000083290	0.381888
ENSG00000142676	ENSG00000108298	0.381888
ENSG00000108344	ENSG00000182446	0.381884
ENSG00000261236	ENSG00000131653	0.38187
ENSG00000002834	ENSG00000142173	0.381846
ENSG00000106049	ENSG00000115286	0.381839
ENSG00000168291	ENSG00000138777	0.381821
ENSG00000144713	ENSG00000138326	0.381808
ENSG00000141968	ENSG00000160255	0.381794
ENSG00000110717	ENSG00000108528	0.381793
ENSG00000116285	ENSG00000185950	0.381727
ENSG00000205323	ENSG00000140319	0.38168
ENSG00000177954	ENSG00000143947	0.381648
ENSG00000158864	ENSG00000119013	0.381642
ENSG00000124942	ENSG00000182054	0.381627
ENSG00000143033	ENSG00000113441	0.381595
ENSG00000143515	ENSG00000176438	0.381577
ENSG00000146729	ENSG00000062485	0.381555
ENSG00000177830	ENSG00000169189	0.381525
ENSG00000166136	ENSG00000167283	0.381481
ENSG00000065600	ENSG00000154124	0.381477
ENSG00000136002	ENSG00000083290	0.381474
ENSG00000037749	ENSG00000108465	0.381463
ENSG00000243302	ENSG00000243679	0.38142
ENSG00000068120	ENSG00000104825	0.38142
ENSG00000010072	ENSG00000158985	0.381387
ENSG00000115386	ENSG00000170890	0.381378
ENSG00000168874	ENSG00000124701	0.381359
ENSG00000131174	ENSG00000125356	0.381345
ENSG00000116459	ENSG00000143252	0.381315
ENSG00000042286	ENSG00000109854	0.38131
ENSG00000148090	ENSG00000122873	0.381275
ENSG00000123983	ENSG00000131652	0.38127
ENSG00000163453	ENSG00000131171	0.381251
ENSG00000158864	ENSG00000110955	0.381238
ENSG00000002834	ENSG00000142156	0.381205
ENSG00000154518	ENSG00000010256	0.38119
ENSG00000204287	ENSG00000179583	0.381186
ENSG00000123349	ENSG00000233927	0.381171
ENSG00000149806	ENSG00000105372	0.381118
ENSG00000122026	ENSG00000142534	0.381088
ENSG00000135404	ENSG00000185800	0.381034
ENSG00000143318	ENSG00000092054	0.381023
ENSG00000062485	ENSG00000241837	0.380978
ENSG00000116353	ENSG00000078668	0.380967
ENSG00000035681	ENSG00000066777	0.380954
ENSG00000185201	ENSG00000142089	0.380933
ENSG00000154723	ENSG00000241837	0.380929
ENSG00000164347	ENSG00000147586	0.380925
ENSG00000162438	ENSG00000142789	0.38092
ENSG00000116459	ENSG00000132570	0.380918
ENSG00000126067	ENSG00000165280	0.380917
ENSG00000164733	ENSG00000126214	0.380914
ENSG00000091704	ENSG00000168928	0.380871
ENSG00000170417	ENSG00000179564	0.38087
ENSG00000156860	ENSG00000167395	0.380865
ENSG00000134986	ENSG00000005471	0.380848
ENSG00000116171	ENSG00000104325	0.380848
ENSG00000168286	ENSG00000154059	0.380841
ENSG00000163565	ENSG00000153815	0.380828
ENSG00000103254	ENSG00000181029	0.380805
ENSG00000114023	ENSG00000108528	0.380795
ENSG00000161970	ENSG00000172809	0.380785
ENSG00000197885	ENSG00000139625	0.380776
ENSG00000140990	ENSG00000147123	0.380746
ENSG00000163820	ENSG00000163380	0.380745
ENSG00000115042	ENSG00000164543	0.380691
ENSG00000144199	ENSG00000121897	0.380649
ENSG00000106153	ENSG00000004779	0.380636
ENSG00000110717	ENSG00000267855	0.380624
ENSG00000115207	ENSG00000033100	0.380618
ENSG00000204592	ENSG00000234745	0.380614
ENSG00000126067	ENSG00000041357	0.380589
ENSG00000105821	ENSG00000108671	0.380579
ENSG00000110237	ENSG00000105137	0.380575
ENSG00000014919	ENSG00000168876	0.380554
ENSG00000116809	ENSG00000154832	0.380501
ENSG00000014641	ENSG00000166136	0.380491
ENSG00000168314	ENSG00000131095	0.38049
ENSG00000173432	ENSG00000166938	0.380487
ENSG00000223705	ENSG00000108773	0.380482
ENSG00000091483	ENSG00000121897	0.380468
ENSG00000146701	ENSG00000159199	0.380464
ENSG00000174529	ENSG00000085978	0.380452
ENSG00000182809	ENSG00000187244	0.380444
ENSG00000122218	ENSG00000115970	0.380386
ENSG00000116459	ENSG00000152234	0.380386
ENSG00000171135	ENSG00000127948	0.380384
ENSG00000132581	ENSG00000105058	0.38037
ENSG00000010256	ENSG00000099795	0.380341
ENSG00000144713	ENSG00000136942	0.380339
ENSG00000133048	ENSG00000171503	0.380308
ENSG00000141741	ENSG00000205155	0.380304
ENSG00000146729	ENSG00000136143	0.380294
ENSG00000242071	ENSG00000234797	0.380263
ENSG00000225313	ENSG00000222112	0.380261
ENSG00000186335	ENSG00000146809	0.380239
ENSG00000076685	ENSG00000161664	0.380221
ENSG00000204196	ENSG00000242071	0.380204
ENSG00000122965	ENSG00000129351	0.380197
ENSG00000167395	ENSG00000101216	0.380194
ENSG00000143319	ENSG00000120341	0.380193
ENSG00000196177	ENSG00000234899	0.380173
ENSG00000081692	ENSG00000106266	0.380161
ENSG00000087365	ENSG00000105726	0.380145
ENSG00000163820	ENSG00000177354	0.380125
ENSG00000198771	ENSG00000146457	0.380119
ENSG00000127995	ENSG00000149313	0.380116
ENSG00000152133	ENSG00000183735	0.380112
ENSG00000154122	ENSG00000048740	0.380092
ENSG00000164398	ENSG00000188037	0.380088
ENSG00000211451	ENSG00000158985	0.380079
ENSG00000168530	ENSG00000075702	0.380069
ENSG00000117118	ENSG00000131174	0.380067
ENSG00000116670	ENSG00000102030	0.380059
ENSG00000196177	ENSG00000129351	0.380026
ENSG00000177954	ENSG00000156482	0.380024
ENSG00000065518	ENSG00000184752	0.380024
ENSG00000121879	ENSG00000170759	0.380021
ENSG00000189319	ENSG00000149115	0.380016
ENSG00000115042	ENSG00000176909	0.380014
ENSG00000141985	ENSG00000185800	0.379987
ENSG00000159199	ENSG00000152234	0.379981
ENSG00000105967	ENSG00000015285	0.379914
ENSG00000160818	ENSG00000131653	0.379908
ENSG00000055208	ENSG00000213341	0.379906
ENSG00000153922	ENSG00000129315	0.379903
ENSG00000144034	ENSG00000148950	0.379886
ENSG00000133048	ENSG00000060138	0.379858
ENSG00000241468	ENSG00000129559	0.379847
ENSG00000163463	ENSG00000120725	0.379826
ENSG00000181092	ENSG00000176194	0.379804
ENSG00000230202	ENSG00000231167	0.379772
ENSG00000078668	ENSG00000100242	0.379772
ENSG00000162511	ENSG00000143119	0.379769
ENSG00000142751	ENSG00000198746	0.379764
ENSG00000157911	ENSG00000111652	0.379743
ENSG00000161013	ENSG00000129911	0.379733
ENSG00000115042	ENSG00000154144	0.379733
ENSG00000048140	ENSG00000175634	0.379717
ENSG00000159173	ENSG00000134548	0.379713
ENSG00000111799	ENSG00000106624	0.379682
ENSG00000150768	ENSG00000053770	0.379669
ENSG00000147592	ENSG00000176623	0.379663
ENSG00000177888	ENSG00000170759	0.379655
ENSG00000091704	ENSG00000169347	0.379647
ENSG00000158850	ENSG00000126903	0.379644
ENSG00000168291	ENSG00000106049	0.379596
ENSG00000139180	ENSG00000167815	0.379591
ENSG00000116171	ENSG00000115840	0.379591
ENSG00000124701	ENSG00000182902	0.379566
ENSG00000132570	ENSG00000102763	0.379563
ENSG00000171103	ENSG00000094841	0.379557
ENSG00000163520	ENSG00000166147	0.379552
ENSG00000121897	ENSG00000085871	0.379536
ENSG00000165629	ENSG00000131828	0.379494
ENSG00000128585	ENSG00000133794	0.379475
ENSG00000236208	ENSG00000166123	0.379441
ENSG00000019582	ENSG00000196126	0.379428
ENSG00000159199	ENSG00000169021	0.379406
ENSG00000162517	ENSG00000114126	0.379374
ENSG00000158869	ENSG00000132965	0.379369
ENSG00000160087	ENSG00000142751	0.379367
ENSG00000214097	ENSG00000087884	0.379366
ENSG00000196177	ENSG00000092054	0.379348
ENSG00000020181	ENSG00000149451	0.379348
ENSG00000205279	ENSG00000204291	0.379308
ENSG00000174574	ENSG00000183665	0.379284
ENSG00000105810	ENSG00000110042	0.379251
ENSG00000135404	ENSG00000108518	0.379235
ENSG00000123338	ENSG00000136167	0.37923
ENSG00000134253	ENSG00000113384	0.379226
ENSG00000165025	ENSG00000123338	0.379187
ENSG00000108523	ENSG00000130725	0.379186
ENSG00000104325	ENSG00000131174	0.379173
ENSG00000167283	ENSG00000108528	0.379149
ENSG00000205312	ENSG00000205215	0.379143
ENSG00000112578	ENSG00000037897	0.379142
ENSG00000183726	ENSG00000125166	0.379141
ENSG00000204356	ENSG00000174099	0.37912
ENSG00000146729	ENSG00000087884	0.379119
ENSG00000177556	ENSG00000205155	0.379118
ENSG00000134013	ENSG00000126785	0.379114
ENSG00000273058	ENSG00000114767	0.37911
ENSG00000214097	ENSG00000078814	0.379103
ENSG00000122477	ENSG00000105447	0.379096
ENSG00000273314	ENSG00000104524	0.37909
ENSG00000165629	ENSG00000004779	0.379081
ENSG00000148840	ENSG00000189046	0.37904
ENSG00000177600	ENSG00000108298	0.379019
ENSG00000135972	ENSG00000140740	0.378994
ENSG00000229638	ENSG00000237214	0.378954
ENSG00000177830	ENSG00000173992	0.378952
ENSG00000115446	ENSG00000152102	0.378947
ENSG00000142751	ENSG00000196812	0.378925
ENSG00000134516	ENSG00000160255	0.37886
ENSG00000162735	ENSG00000166902	0.378842
ENSG00000137959	ENSG00000119917	0.378836
ENSG00000174744	ENSG00000068120	0.378835
ENSG00000007080	ENSG00000183207	0.3788
ENSG00000060138	ENSG00000108518	0.378793
ENSG00000168884	ENSG00000129911	0.378774
ENSG00000241837	ENSG00000184983	0.37874
ENSG00000146576	ENSG00000141867	0.378739
ENSG00000115386	ENSG00000175535	0.378731
ENSG00000146701	ENSG00000167792	0.378719
ENSG00000165457	ENSG00000010610	0.378702
ENSG00000071082	ENSG00000124614	0.378667
ENSG00000133048	ENSG00000106263	0.378659
ENSG00000122958	ENSG00000130935	0.378651
ENSG00000126062	ENSG00000131148	0.378646
ENSG00000163956	ENSG00000128228	0.378626
ENSG00000158796	ENSG00000172315	0.378607
ENSG00000132570	ENSG00000140740	0.378586
ENSG00000106635	ENSG00000176101	0.378578
ENSG00000169972	ENSG00000177853	0.378493
ENSG00000120705	ENSG00000197448	0.378476
ENSG00000123080	ENSG00000160211	0.378448
ENSG00000273058	ENSG00000112578	0.378393
ENSG00000142676	ENSG00000177954	0.378388
ENSG00000154124	ENSG00000185298	0.37838
ENSG00000197448	ENSG00000125166	0.378364
ENSG00000083123	ENSG00000119711	0.378358
ENSG00000198060	ENSG00000161813	0.378326
ENSG00000085978	ENSG00000172375	0.378307
ENSG00000183155	ENSG00000198331	0.378288
ENSG00000105821	ENSG00000129084	0.378272
ENSG00000242299	ENSG00000242071	0.378266
ENSG00000186847	ENSG00000188508	0.378217
ENSG00000164741	ENSG00000221818	0.378203
ENSG00000014641	ENSG00000140740	0.378173
ENSG00000137103	ENSG00000175662	0.378159
ENSG00000204628	ENSG00000221983	0.378151
ENSG00000123472	ENSG00000123297	0.378144
ENSG00000145626	ENSG00000197324	0.378109
ENSG00000106049	ENSG00000167792	0.378104
ENSG00000104738	ENSG00000140848	0.378084
ENSG00000167283	ENSG00000167863	0.37808
ENSG00000163541	ENSG00000167863	0.378077
ENSG00000139263	ENSG00000176225	0.378067
ENSG00000198931	ENSG00000007080	0.378059
ENSG00000229638	ENSG00000218426	0.37801
ENSG00000163541	ENSG00000010256	0.378007
ENSG00000145425	ENSG00000229117	0.377968
ENSG00000198744	ENSG00000262902	0.377955
ENSG00000173369	ENSG00000169413	0.377929
ENSG00000159189	ENSG00000132965	0.377914
ENSG00000138326	ENSG00000241343	0.377912
ENSG00000081189	ENSG00000175866	0.377885
ENSG00000165804	ENSG00000100605	0.37788
ENSG00000188846	ENSG00000108298	0.377875
ENSG00000118298	ENSG00000133048	0.377873
ENSG00000204315	ENSG00000146576	0.377807
ENSG00000075415	ENSG00000241837	0.377802
ENSG00000164597	ENSG00000060069	0.377801
ENSG00000163380	ENSG00000237943	0.377793
ENSG00000164543	ENSG00000110851	0.377784
ENSG00000204196	ENSG00000218227	0.377764
ENSG00000081189	ENSG00000186335	0.377745
ENSG00000101605	ENSG00000182621	0.377731
ENSG00000130595	ENSG00000180209	0.377709
ENSG00000177752	ENSG00000086062	0.377701
ENSG00000127184	ENSG00000164405	0.377692
ENSG00000236090	ENSG00000214110	0.377681
ENSG00000182606	ENSG00000126016	0.377676
ENSG00000169016	ENSG00000089876	0.377636
ENSG00000143252	ENSG00000023228	0.377623
ENSG00000168118	ENSG00000182054	0.377611
ENSG00000110025	ENSG00000159461	0.377593
ENSG00000023902	ENSG00000168884	0.377586
ENSG00000059691	ENSG00000111652	0.377555
ENSG00000149806	ENSG00000131469	0.377551
ENSG00000150347	ENSG00000108551	0.377544
ENSG00000165637	ENSG00000088682	0.377535
ENSG00000131759	ENSG00000278918	0.377533
ENSG00000152234	ENSG00000101247	0.377513
ENSG00000260804	ENSG00000132464	0.377503
ENSG00000123349	ENSG00000125691	0.3775
ENSG00000108821	ENSG00000011028	0.37747
ENSG00000158887	ENSG00000120057	0.377469
ENSG00000197579	ENSG00000182481	0.377459
ENSG00000182899	ENSG00000229117	0.377458
ENSG00000095787	ENSG00000159086	0.377415
ENSG00000143303	ENSG00000180209	0.377408
ENSG00000164970	ENSG00000174516	0.377407
ENSG00000164347	ENSG00000103126	0.377395
ENSG00000110717	ENSG00000131174	0.377376
ENSG00000033122	ENSG00000112851	0.377372
ENSG00000197102	ENSG00000108641	0.377368
ENSG00000154518	ENSG00000136463	0.377342
ENSG00000115386	ENSG00000137392	0.377323
ENSG00000142676	ENSG00000138326	0.377316
ENSG00000014641	ENSG00000004779	0.377308
ENSG00000100605	ENSG00000069345	0.3773
ENSG00000234975	ENSG00000219507	0.377288
ENSG00000137309	ENSG00000176101	0.377253
ENSG00000014641	ENSG00000023228	0.377251
ENSG00000119013	ENSG00000131828	0.377246
ENSG00000242299	ENSG00000213442	0.377226
ENSG00000124762	ENSG00000260563	0.377216
ENSG00000104218	ENSG00000124313	0.377178
ENSG00000141577	ENSG00000196961	0.377176
ENSG00000159674	ENSG00000020181	0.377161
ENSG00000157087	ENSG00000175264	0.377138
ENSG00000151726	ENSG00000108551	0.377112
ENSG00000257242	ENSG00000167395	0.377108
ENSG00000110079	ENSG00000169413	0.3771
ENSG00000197448	ENSG00000129351	0.377067
ENSG00000197448	ENSG00000140740	0.377066
ENSG00000107175	ENSG00000105063	0.377066
ENSG00000166171	ENSG00000130724	0.377045
ENSG00000106588	ENSG00000132963	0.377039
ENSG00000179564	ENSG00000182621	0.377009
ENSG00000157916	ENSG00000254505	0.377004
ENSG00000145604	ENSG00000168661	0.376997
ENSG00000166902	ENSG00000125445	0.376974
ENSG00000115386	ENSG00000158516	0.376939
ENSG00000163170	ENSG00000164919	0.376906
ENSG00000140990	ENSG00000131143	0.376894
ENSG00000124370	ENSG00000090263	0.376887
ENSG00000133048	ENSG00000196177	0.376855
ENSG00000117118	ENSG00000060762	0.376844
ENSG00000114023	ENSG00000241837	0.376843
[truncated: 8,000 more rows]
