# Supplementary material for: Gene co-expression networks reveal sex-biased differences in musculoskeletal ageing
Source: Front Aging. 2024 Sep 18;5:1469479. doi: 10.3389/fragi.2024.1469479 (PMC11445131; doi:10.3389/fragi.2024.1469479)
Supplement: Supplementary file 1 [file DataSheet1.zip › SupplMat1/Female_Middle.csv]

ENSG00000185028	ENSG00000261434	0.730385
ENSG00000244734	ENSG00000188536	0.698878
ENSG00000163209	ENSG00000171401	0.688831
ENSG00000129204	ENSG00000262855	0.665253
ENSG00000203965	ENSG00000116652	0.651751
ENSG00000173372	ENSG00000173369	0.650183
ENSG00000173372	ENSG00000159189	0.644385
ENSG00000164405	ENSG00000127540	0.630563
ENSG00000228232	ENSG00000235587	0.629478
ENSG00000170477	ENSG00000171401	0.623726
ENSG00000169020	ENSG00000125356	0.62365
ENSG00000189043	ENSG00000164919	0.621427
ENSG00000130598	ENSG00000130595	0.618992
ENSG00000164405	ENSG00000164919	0.618591
ENSG00000135940	ENSG00000127540	0.618318
ENSG00000019582	ENSG00000223865	0.615051
ENSG00000010256	ENSG00000167792	0.613912
ENSG00000143536	ENSG00000163209	0.612978
ENSG00000142156	ENSG00000142173	0.61032
ENSG00000163220	ENSG00000143546	0.607779
ENSG00000164405	ENSG00000189043	0.605323
ENSG00000204983	ENSG00000175535	0.60231
ENSG00000143536	ENSG00000171401	0.601843
ENSG00000019582	ENSG00000231389	0.601793
ENSG00000140519	ENSG00000171401	0.601331
ENSG00000163209	ENSG00000170477	0.600631
ENSG00000127184	ENSG00000183648	0.600607
ENSG00000164919	ENSG00000127540	0.600339
ENSG00000135940	ENSG00000127184	0.598092
ENSG00000099795	ENSG00000186010	0.59798
ENSG00000244734	ENSG00000206172	0.597928
ENSG00000168542	ENSG00000164692	0.596713
ENSG00000219073	ENSG00000158516	0.594759
ENSG00000219073	ENSG00000266200	0.59472
ENSG00000163209	ENSG00000140519	0.59432
ENSG00000177575	ENSG00000155659	0.594313
ENSG00000213619	ENSG00000159199	0.594218
ENSG00000149591	ENSG00000101335	0.592685
ENSG00000127184	ENSG00000167863	0.59199
ENSG00000127184	ENSG00000164919	0.590244
ENSG00000275896	ENSG00000175535	0.589102
ENSG00000145592	ENSG00000241343	0.588693
ENSG00000143536	ENSG00000140519	0.588407
ENSG00000135940	ENSG00000164919	0.587825
ENSG00000179562	ENSG00000172409	0.587435
ENSG00000154518	ENSG00000159199	0.587358
ENSG00000019582	ENSG00000204287	0.586459
ENSG00000275896	ENSG00000169347	0.586337
ENSG00000176340	ENSG00000159199	0.585833
ENSG00000135940	ENSG00000167863	0.584134
ENSG00000065518	ENSG00000167863	0.581648
ENSG00000137392	ENSG00000204983	0.581441
ENSG00000158864	ENSG00000167792	0.581359
ENSG00000135940	ENSG00000131143	0.581235
ENSG00000071082	ENSG00000145592	0.580437
ENSG00000137392	ENSG00000175535	0.579444
ENSG00000119013	ENSG00000131174	0.579073
ENSG00000127184	ENSG00000156467	0.578848
ENSG00000156467	ENSG00000167863	0.578023
ENSG00000165264	ENSG00000004779	0.577868
ENSG00000204983	ENSG00000169347	0.5774
ENSG00000175535	ENSG00000169347	0.576953
ENSG00000168878	ENSG00000185303	0.575845
ENSG00000145494	ENSG00000186010	0.575829
ENSG00000110717	ENSG00000126267	0.57545
ENSG00000019582	ENSG00000196126	0.575222
ENSG00000204287	ENSG00000223865	0.574748
ENSG00000219073	ENSG00000275896	0.573944
ENSG00000135940	ENSG00000110717	0.573466
ENSG00000127184	ENSG00000131174	0.572723
ENSG00000163541	ENSG00000119421	0.570468
ENSG00000127184	ENSG00000125356	0.569307
ENSG00000135940	ENSG00000140990	0.569259
ENSG00000159352	ENSG00000165916	0.569082
ENSG00000154518	ENSG00000139180	0.568826
ENSG00000142789	ENSG00000204983	0.568392
ENSG00000135940	ENSG00000164405	0.56813
ENSG00000149591	ENSG00000196924	0.56715
ENSG00000189043	ENSG00000127540	0.56701
ENSG00000165264	ENSG00000154723	0.566241
ENSG00000182774	ENSG00000161970	0.565595
ENSG00000126067	ENSG00000143106	0.564195
ENSG00000109475	ENSG00000130255	0.563755
ENSG00000154723	ENSG00000131174	0.563465
ENSG00000189043	ENSG00000176340	0.563337
ENSG00000204287	ENSG00000231389	0.56326
ENSG00000159199	ENSG00000126267	0.562821
ENSG00000127184	ENSG00000189043	0.562738
ENSG00000137392	ENSG00000275896	0.562685
ENSG00000115233	ENSG00000161057	0.5626
ENSG00000142789	ENSG00000137392	0.562381
ENSG00000140990	ENSG00000127540	0.562376
ENSG00000183648	ENSG00000125356	0.561828
ENSG00000115233	ENSG00000163636	0.561565
ENSG00000184752	ENSG00000178741	0.561388
ENSG00000198786	ENSG00000198695	0.560446
ENSG00000126067	ENSG00000108671	0.560428
ENSG00000142789	ENSG00000170890	0.559818
ENSG00000137392	ENSG00000169347	0.559544
ENSG00000108344	ENSG00000130706	0.559032
ENSG00000106588	ENSG00000132963	0.558512
ENSG00000142789	ENSG00000275896	0.558425
ENSG00000108298	ENSG00000142541	0.558383
ENSG00000172809	ENSG00000115268	0.558296
ENSG00000219073	ENSG00000169347	0.558063
ENSG00000112306	ENSG00000166441	0.557971
ENSG00000186010	ENSG00000125356	0.557895
ENSG00000184752	ENSG00000131174	0.557685
ENSG00000168484	ENSG00000122852	0.557432
ENSG00000135940	ENSG00000176340	0.557392
ENSG00000168484	ENSG00000185303	0.556825
ENSG00000010256	ENSG00000179091	0.555574
ENSG00000178741	ENSG00000167863	0.555462
ENSG00000218582	ENSG00000235587	0.55513
ENSG00000218227	ENSG00000178464	0.554828
ENSG00000156411	ENSG00000004779	0.554503
ENSG00000179091	ENSG00000126267	0.553051
ENSG00000119013	ENSG00000127184	0.55253
ENSG00000168878	ENSG00000122852	0.552046
ENSG00000071082	ENSG00000144713	0.551907
ENSG00000176340	ENSG00000131143	0.551457
ENSG00000187498	ENSG00000134871	0.551408
ENSG00000167283	ENSG00000004779	0.551287
ENSG00000158864	ENSG00000010256	0.550959
ENSG00000135940	ENSG00000065518	0.550862
ENSG00000127184	ENSG00000164405	0.550832
ENSG00000144713	ENSG00000161970	0.550812
ENSG00000145494	ENSG00000099795	0.550808
ENSG00000115386	ENSG00000275896	0.550772
ENSG00000023228	ENSG00000091140	0.550653
ENSG00000109475	ENSG00000161970	0.550373
ENSG00000172809	ENSG00000130255	0.55019
ENSG00000119013	ENSG00000004779	0.550115
ENSG00000065518	ENSG00000127184	0.549426
ENSG00000110717	ENSG00000159199	0.549083
ENSG00000126432	ENSG00000099795	0.548896
ENSG00000164692	ENSG00000108821	0.548804
ENSG00000142789	ENSG00000175535	0.548655
ENSG00000241468	ENSG00000183648	0.548526
ENSG00000115268	ENSG00000130255	0.548319
ENSG00000140990	ENSG00000131143	0.54799
ENSG00000110717	ENSG00000131143	0.547845
ENSG00000158516	ENSG00000266200	0.547688
ENSG00000197448	ENSG00000139914	0.547667
ENSG00000127540	ENSG00000147123	0.547337
ENSG00000119013	ENSG00000125356	0.547105
ENSG00000135940	ENSG00000184752	0.546996
ENSG00000175535	ENSG00000170890	0.546816
ENSG00000142789	ENSG00000169347	0.546496
ENSG00000106588	ENSG00000129084	0.546376
ENSG00000131469	ENSG00000130255	0.546193
ENSG00000182774	ENSG00000130255	0.546121
ENSG00000119421	ENSG00000167283	0.545465
ENSG00000219073	ENSG00000175535	0.545407
ENSG00000149131	ENSG00000159403	0.5454
ENSG00000110955	ENSG00000152234	0.544968
ENSG00000158516	ENSG00000275896	0.544938
ENSG00000129084	ENSG00000100567	0.54482
ENSG00000173915	ENSG00000184752	0.54461
ENSG00000164405	ENSG00000176340	0.544604
ENSG00000184752	ENSG00000167863	0.544538
ENSG00000110717	ENSG00000186010	0.544408
ENSG00000127184	ENSG00000184752	0.544371
ENSG00000184752	ENSG00000154723	0.543927
ENSG00000123384	ENSG00000035862	0.543814
ENSG00000166482	ENSG00000179954	0.5438
ENSG00000151632	ENSG00000196139	0.543645
ENSG00000219073	ENSG00000142789	0.543295
ENSG00000170890	ENSG00000169347	0.543099
ENSG00000213619	ENSG00000139180	0.542828
ENSG00000156482	ENSG00000198242	0.542691
ENSG00000219073	ENSG00000137392	0.542625
ENSG00000179091	ENSG00000139180	0.542365
ENSG00000130255	ENSG00000241343	0.542351
ENSG00000088682	ENSG00000125445	0.542246
ENSG00000135940	ENSG00000145494	0.542219
ENSG00000035862	ENSG00000077942	0.542132
ENSG00000143106	ENSG00000129084	0.541714
ENSG00000109475	ENSG00000125691	0.541692
ENSG00000163170	ENSG00000119013	0.541457
ENSG00000165264	ENSG00000131174	0.541377
ENSG00000119013	ENSG00000183648	0.54106
ENSG00000131143	ENSG00000159199	0.540905
ENSG00000115233	ENSG00000129084	0.540578
ENSG00000131143	ENSG00000126267	0.540469
ENSG00000119421	ENSG00000004779	0.540458
ENSG00000156467	ENSG00000183648	0.540331
ENSG00000169020	ENSG00000186010	0.540308
ENSG00000119013	ENSG00000159199	0.540053
ENSG00000110717	ENSG00000004779	0.539548
ENSG00000107796	ENSG00000149591	0.539426
ENSG00000167283	ENSG00000156411	0.539385
ENSG00000107937	ENSG00000105447	0.53909
ENSG00000135940	ENSG00000189043	0.538567
ENSG00000164405	ENSG00000125356	0.538292
ENSG00000179091	ENSG00000167792	0.53827
ENSG00000135940	ENSG00000178741	0.538175
ENSG00000117118	ENSG00000165264	0.538083
ENSG00000186010	ENSG00000184076	0.537979
ENSG00000137392	ENSG00000168925	0.537754
ENSG00000158516	ENSG00000169347	0.537533
ENSG00000159176	ENSG00000196924	0.537482
ENSG00000164692	ENSG00000142173	0.537388
ENSG00000164919	ENSG00000131143	0.537311
ENSG00000143536	ENSG00000170477	0.537295
ENSG00000119013	ENSG00000154723	0.537064
ENSG00000135940	ENSG00000125356	0.536812
ENSG00000115386	ENSG00000169347	0.536766
ENSG00000145425	ENSG00000122026	0.536646
ENSG00000105372	ENSG00000083845	0.536606
ENSG00000159199	ENSG00000154723	0.536563
ENSG00000165264	ENSG00000184752	0.536533
ENSG00000145592	ENSG00000130255	0.536424
ENSG00000156411	ENSG00000131174	0.536397
ENSG00000169020	ENSG00000145494	0.536395
ENSG00000176340	ENSG00000127540	0.536382
ENSG00000117118	ENSG00000154723	0.536131
ENSG00000213619	ENSG00000241837	0.536106
ENSG00000139180	ENSG00000159199	0.536101
ENSG00000164919	ENSG00000183648	0.536084
ENSG00000146054	ENSG00000248514	0.53577
ENSG00000127184	ENSG00000173915	0.535343
ENSG00000182326	ENSG00000159403	0.535342
ENSG00000115946	ENSG00000134001	0.535241
ENSG00000158710	ENSG00000167460	0.534863
ENSG00000136942	ENSG00000130255	0.534461
ENSG00000211592	ENSG00000211895	0.534144
ENSG00000101335	ENSG00000196924	0.534122
ENSG00000091986	ENSG00000164692	0.534119
ENSG00000144713	ENSG00000145592	0.533881
ENSG00000165264	ENSG00000110717	0.533737
ENSG00000127184	ENSG00000127540	0.533683
ENSG00000197756	ENSG00000172809	0.533491
ENSG00000109475	ENSG00000145425	0.533206
ENSG00000135940	ENSG00000131174	0.533171
ENSG00000117054	ENSG00000136143	0.532956
ENSG00000169020	ENSG00000164405	0.532777
ENSG00000218582	ENSG00000228232	0.532733
ENSG00000144713	ENSG00000182774	0.532272
ENSG00000204983	ENSG00000170890	0.532012
ENSG00000179091	ENSG00000213619	0.53183
ENSG00000073711	ENSG00000171033	0.531731
ENSG00000023228	ENSG00000168291	0.531568
ENSG00000143252	ENSG00000023228	0.531515
ENSG00000142541	ENSG00000147403	0.531504
ENSG00000196126	ENSG00000231389	0.531502
ENSG00000213442	ENSG00000178464	0.531287
ENSG00000219073	ENSG00000204983	0.531192
ENSG00000159176	ENSG00000107796	0.53105
ENSG00000004779	ENSG00000159199	0.530824
ENSG00000154518	ENSG00000213619	0.530549
ENSG00000205312	ENSG00000205215	0.530539
ENSG00000010256	ENSG00000110717	0.53041
ENSG00000071082	ENSG00000161970	0.530279
ENSG00000119013	ENSG00000164919	0.530261
ENSG00000151729	ENSG00000139180	0.530185
ENSG00000149806	ENSG00000171858	0.530171
ENSG00000106333	ENSG00000108679	0.530115
ENSG00000266200	ENSG00000169347	0.53006
ENSG00000179091	ENSG00000110717	0.529956
ENSG00000071082	ENSG00000241343	0.529884
ENSG00000163170	ENSG00000154723	0.529866
ENSG00000010256	ENSG00000139180	0.529637
ENSG00000117054	ENSG00000125166	0.529564
ENSG00000173660	ENSG00000127184	0.529293
ENSG00000275896	ENSG00000168928	0.529191
ENSG00000143119	ENSG00000136167	0.529128
ENSG00000110717	ENSG00000241837	0.52903
ENSG00000213619	ENSG00000110717	0.528932
ENSG00000110717	ENSG00000167969	0.52892
ENSG00000135940	ENSG00000183648	0.52878
ENSG00000164919	ENSG00000131174	0.528723
ENSG00000127184	ENSG00000131143	0.528682
ENSG00000165732	ENSG00000005100	0.528605
ENSG00000156411	ENSG00000186010	0.528127
ENSG00000117118	ENSG00000139180	0.528058
ENSG00000173660	ENSG00000213619	0.528005
ENSG00000154518	ENSG00000152234	0.527878
ENSG00000134324	ENSG00000076555	0.527699
ENSG00000071082	ENSG00000182774	0.527604
ENSG00000213619	ENSG00000004779	0.527447
ENSG00000127540	ENSG00000125356	0.527242
ENSG00000107796	ENSG00000196924	0.527217
ENSG00000133392	ENSG00000130176	0.527151
ENSG00000108107	ENSG00000083845	0.527052
ENSG00000163541	ENSG00000136521	0.526982
ENSG00000114391	ENSG00000109475	0.52677
ENSG00000155438	ENSG00000112578	0.526733
ENSG00000136942	ENSG00000115268	0.526615
ENSG00000117118	ENSG00000131174	0.526428
ENSG00000164919	ENSG00000176340	0.526295
ENSG00000143106	ENSG00000106588	0.526022
ENSG00000114391	ENSG00000136942	0.525658
ENSG00000110717	ENSG00000140990	0.525381
ENSG00000137392	ENSG00000170890	0.52538
ENSG00000163170	ENSG00000110717	0.525371
ENSG00000189043	ENSG00000131143	0.525345
ENSG00000275896	ENSG00000170890	0.525148
ENSG00000275896	ENSG00000266200	0.525065
ENSG00000169020	ENSG00000183648	0.524732
ENSG00000139329	ENSG00000166482	0.524559
ENSG00000144713	ENSG00000130255	0.524336
ENSG00000173660	ENSG00000156467	0.52433
ENSG00000179091	ENSG00000159199	0.524327
ENSG00000213619	ENSG00000154723	0.524193
ENSG00000114767	ENSG00000145194	0.524036
ENSG00000091704	ENSG00000204983	0.523951
ENSG00000104325	ENSG00000140740	0.523662
ENSG00000176340	ENSG00000126267	0.523534
ENSG00000166033	ENSG00000035862	0.52328
ENSG00000183648	ENSG00000131174	0.523217
ENSG00000147604	ENSG00000161970	0.523135
ENSG00000010256	ENSG00000159199	0.522937
ENSG00000164919	ENSG00000125356	0.522931
ENSG00000131143	ENSG00000127540	0.522828
ENSG00000144713	ENSG00000131469	0.522438
ENSG00000152683	ENSG00000197170	0.522262
ENSG00000142789	ENSG00000168925	0.522164
ENSG00000113296	ENSG00000249825	0.521927
ENSG00000065518	ENSG00000178741	0.521752
ENSG00000145592	ENSG00000172809	0.521642
ENSG00000171793	ENSG00000145194	0.521553
ENSG00000101182	ENSG00000130706	0.521546
ENSG00000142615	ENSG00000175535	0.521506
ENSG00000184752	ENSG00000183648	0.521498
ENSG00000179091	ENSG00000241837	0.521444
ENSG00000139180	ENSG00000152234	0.521344
ENSG00000004779	ENSG00000184076	0.521274
ENSG00000172115	ENSG00000169021	0.52109
ENSG00000163170	ENSG00000159199	0.521079
ENSG00000184752	ENSG00000004779	0.521067
ENSG00000164405	ENSG00000183648	0.520973
ENSG00000173369	ENSG00000124491	0.520816
ENSG00000071082	ENSG00000130255	0.520739
ENSG00000137392	ENSG00000266200	0.520696
ENSG00000204983	ENSG00000168925	0.52069
ENSG00000115233	ENSG00000100764	0.52066
ENSG00000135940	ENSG00000147123	0.52063
ENSG00000186010	ENSG00000170906	0.520617
ENSG00000241837	ENSG00000131174	0.520557
ENSG00000213619	ENSG00000152234	0.520364
ENSG00000117118	ENSG00000004779	0.520347
ENSG00000219073	ENSG00000170890	0.52018
ENSG00000142615	ENSG00000204983	0.52004
ENSG00000142789	ENSG00000168928	0.519859
ENSG00000137392	ENSG00000158516	0.519628
ENSG00000114391	ENSG00000125691	0.519354
ENSG00000145494	ENSG00000183648	0.519352
ENSG00000136942	ENSG00000083845	0.519329
ENSG00000142937	ENSG00000137154	0.51928
ENSG00000149806	ENSG00000115268	0.519154
ENSG00000213058	ENSG00000224114	0.519066
ENSG00000142615	ENSG00000219073	0.519065
ENSG00000115233	ENSG00000106588	0.519036
ENSG00000108298	ENSG00000147403	0.518598
ENSG00000189043	ENSG00000140990	0.518447
ENSG00000183648	ENSG00000167863	0.518352
ENSG00000126067	ENSG00000129084	0.518331
ENSG00000126267	ENSG00000241837	0.518217
ENSG00000159176	ENSG00000149591	0.518167
ENSG00000173915	ENSG00000167863	0.51808
ENSG00000106333	ENSG00000011028	0.517899
ENSG00000164919	ENSG00000167863	0.517813
ENSG00000172809	ENSG00000171858	0.517775
ENSG00000107372	ENSG00000269374	0.517756
ENSG00000163636	ENSG00000106588	0.517748
ENSG00000117118	ENSG00000167283	0.517654
ENSG00000087191	ENSG00000130706	0.517642
ENSG00000174744	ENSG00000104825	0.517639
ENSG00000154518	ENSG00000179091	0.517464
ENSG00000140990	ENSG00000161281	0.517418
ENSG00000142789	ENSG00000158516	0.517334
ENSG00000150768	ENSG00000004961	0.517285
ENSG00000135940	ENSG00000173915	0.51728
ENSG00000198242	ENSG00000241343	0.517195
ENSG00000126067	ENSG00000013275	0.517017
ENSG00000144713	ENSG00000172809	0.516912
ENSG00000167792	ENSG00000131828	0.516911
ENSG00000156411	ENSG00000167863	0.516857
ENSG00000164405	ENSG00000140990	0.516654
ENSG00000129084	ENSG00000132963	0.516613
ENSG00000184752	ENSG00000184983	0.516407
ENSG00000108679	ENSG00000142173	0.516347
ENSG00000121310	ENSG00000120705	0.516289
ENSG00000139329	ENSG00000179954	0.51628
ENSG00000169347	ENSG00000168928	0.516122
ENSG00000178741	ENSG00000131143	0.516083
ENSG00000127184	ENSG00000178741	0.515876
ENSG00000145494	ENSG00000125356	0.515873
ENSG00000145592	ENSG00000125691	0.515811
ENSG00000140990	ENSG00000126267	0.515446
ENSG00000107796	ENSG00000101335	0.515384
ENSG00000182774	ENSG00000108298	0.515269
ENSG00000173660	ENSG00000135940	0.515069
ENSG00000139180	ENSG00000169021	0.514971
ENSG00000187715	ENSG00000171033	0.51492
ENSG00000127184	ENSG00000156411	0.514735
ENSG00000179091	ENSG00000115286	0.514726
ENSG00000154518	ENSG00000169021	0.514689
ENSG00000145425	ENSG00000125691	0.514597
ENSG00000173372	ENSG00000165457	0.514543
ENSG00000179091	ENSG00000167815	0.514318
ENSG00000125445	ENSG00000184076	0.514175
ENSG00000164919	ENSG00000140990	0.51399
ENSG00000158516	ENSG00000170890	0.513947
ENSG00000114854	ENSG00000105048	0.513896
ENSG00000112306	ENSG00000125691	0.513804
ENSG00000071082	ENSG00000109475	0.513738
ENSG00000204983	ENSG00000266200	0.513727
ENSG00000143106	ENSG00000163636	0.513484
ENSG00000142789	ENSG00000266200	0.513401
ENSG00000197149	ENSG00000235508	0.513172
ENSG00000065518	ENSG00000184752	0.513086
ENSG00000143106	ENSG00000013275	0.513053
ENSG00000131469	ENSG00000172809	0.513023
ENSG00000147604	ENSG00000108298	0.512901
ENSG00000163636	ENSG00000129084	0.512845
ENSG00000156467	ENSG00000164919	0.512694
ENSG00000119421	ENSG00000110717	0.512578
ENSG00000167863	ENSG00000131174	0.512484
ENSG00000004779	ENSG00000125445	0.512375
ENSG00000140990	ENSG00000167863	0.512243
ENSG00000145592	ENSG00000198242	0.512219
ENSG00000117118	ENSG00000241837	0.512173
ENSG00000108671	ENSG00000182446	0.512112
ENSG00000275896	ENSG00000168925	0.512047
ENSG00000117118	ENSG00000213619	0.51199
ENSG00000241468	ENSG00000156411	0.511946
ENSG00000131143	ENSG00000241837	0.511821
ENSG00000136827	ENSG00000089234	0.511668
ENSG00000229117	ENSG00000198242	0.511601
ENSG00000112578	ENSG00000100029	0.511292
ENSG00000109475	ENSG00000182774	0.511204
ENSG00000173660	ENSG00000131174	0.511183
ENSG00000158516	ENSG00000175535	0.511152
ENSG00000163170	ENSG00000176340	0.510948
ENSG00000130176	ENSG00000101335	0.510881
ENSG00000167526	ENSG00000108298	0.510817
ENSG00000135940	ENSG00000126267	0.510772
ENSG00000167863	ENSG00000125356	0.510764
ENSG00000115414	ENSG00000164692	0.510727
ENSG00000115233	ENSG00000100567	0.510628
ENSG00000133392	ENSG00000101335	0.510612
ENSG00000168878	ENSG00000168484	0.510527
ENSG00000204983	ENSG00000168928	0.510493
ENSG00000176340	ENSG00000110717	0.510419
ENSG00000089234	ENSG00000141452	0.510235
ENSG00000135940	ENSG00000186010	0.5102
ENSG00000167283	ENSG00000131174	0.510145
ENSG00000152082	ENSG00000182196	0.510112
ENSG00000183648	ENSG00000156411	0.510097
ENSG00000197756	ENSG00000171858	0.510076
ENSG00000162244	ENSG00000136942	0.510048
ENSG00000010256	ENSG00000213619	0.509961
ENSG00000169347	ENSG00000168925	0.509727
ENSG00000065518	ENSG00000173915	0.509626
ENSG00000115233	ENSG00000100804	0.509512
ENSG00000158864	ENSG00000131828	0.509495
ENSG00000170417	ENSG00000122367	0.509471
ENSG00000122367	ENSG00000265142	0.509383
ENSG00000135940	ENSG00000119013	0.509371
ENSG00000167768	ENSG00000186847	0.50931
ENSG00000123384	ENSG00000077942	0.509257
ENSG00000170890	ENSG00000168928	0.509238
ENSG00000173915	ENSG00000156411	0.509174
ENSG00000140990	ENSG00000147123	0.509109
ENSG00000110717	ENSG00000115286	0.509022
ENSG00000198242	ENSG00000171858	0.508872
ENSG00000186010	ENSG00000126267	0.508867
ENSG00000161057	ENSG00000129084	0.508784
ENSG00000126432	ENSG00000186010	0.508718
ENSG00000119013	ENSG00000167863	0.508714
ENSG00000175166	ENSG00000108344	0.508694
ENSG00000173660	ENSG00000159199	0.508678
ENSG00000177791	ENSG00000184343	0.50861
ENSG00000149136	ENSG00000275700	0.508404
ENSG00000142789	ENSG00000091704	0.508396
ENSG00000117118	ENSG00000184752	0.508374
ENSG00000091704	ENSG00000168928	0.508229
ENSG00000114767	ENSG00000112578	0.508121
ENSG00000126067	ENSG00000163636	0.508069
ENSG00000119421	ENSG00000213619	0.507618
ENSG00000197448	ENSG00000164896	0.507616
ENSG00000165264	ENSG00000167283	0.507519
ENSG00000197756	ENSG00000198242	0.507501
ENSG00000026025	ENSG00000035862	0.507426
ENSG00000065518	ENSG00000110717	0.507328
ENSG00000154122	ENSG00000171033	0.507261
ENSG00000182774	ENSG00000241343	0.507233
ENSG00000165264	ENSG00000213619	0.507088
ENSG00000004779	ENSG00000131174	0.50706
ENSG00000119013	ENSG00000176340	0.506953
ENSG00000167969	ENSG00000099624	0.506938
ENSG00000127184	ENSG00000176340	0.506877
ENSG00000131143	ENSG00000167863	0.506781
ENSG00000143947	ENSG00000265681	0.50675
ENSG00000170477	ENSG00000140519	0.506683
ENSG00000167792	ENSG00000159199	0.506683
ENSG00000164919	ENSG00000184752	0.506463
ENSG00000140740	ENSG00000131828	0.50641
ENSG00000173660	ENSG00000167863	0.506387
ENSG00000158516	ENSG00000204983	0.506144
ENSG00000100567	ENSG00000041357	0.505817
ENSG00000187288	ENSG00000181092	0.505769
ENSG00000122477	ENSG00000186628	0.50572
ENSG00000158516	ENSG00000168928	0.505658
ENSG00000213619	ENSG00000126267	0.505384
ENSG00000219073	ENSG00000091704	0.505363
ENSG00000163636	ENSG00000100764	0.505122
ENSG00000219073	ENSG00000168925	0.505069
ENSG00000236552	ENSG00000213442	0.505046
ENSG00000117118	ENSG00000165629	0.504923
ENSG00000171863	ENSG00000166441	0.504891
ENSG00000142937	ENSG00000182774	0.504843
ENSG00000119013	ENSG00000156411	0.504701
ENSG00000118762	ENSG00000122786	0.504678
ENSG00000137392	ENSG00000168928	0.504661
ENSG00000147604	ENSG00000137154	0.504654
ENSG00000163541	ENSG00000167283	0.504561
ENSG00000119013	ENSG00000165264	0.504522
ENSG00000154122	ENSG00000164591	0.504495
ENSG00000107937	ENSG00000134001	0.504329
ENSG00000087269	ENSG00000141076	0.504319
ENSG00000175535	ENSG00000168925	0.503993
ENSG00000156467	ENSG00000131143	0.503942
ENSG00000178741	ENSG00000131174	0.503854
ENSG00000141552	ENSG00000127540	0.503737
ENSG00000154518	ENSG00000110955	0.503599
ENSG00000172809	ENSG00000241343	0.503541
ENSG00000151729	ENSG00000169021	0.503519
ENSG00000164919	ENSG00000178741	0.503506
ENSG00000165629	ENSG00000154723	0.503488
ENSG00000117118	ENSG00000163170	0.503477
ENSG00000135940	ENSG00000156411	0.50341
ENSG00000163344	ENSG00000119383	0.503404
ENSG00000135940	ENSG00000159199	0.503388
ENSG00000071082	ENSG00000125691	0.503292
ENSG00000145494	ENSG00000004779	0.503217
ENSG00000144713	ENSG00000108298	0.503187
ENSG00000161970	ENSG00000130255	0.503149
ENSG00000167863	ENSG00000126267	0.503078
ENSG00000091704	ENSG00000175535	0.503076
ENSG00000149806	ENSG00000198242	0.503043
ENSG00000151729	ENSG00000172115	0.503011
ENSG00000122026	ENSG00000172809	0.502964
ENSG00000167792	ENSG00000139180	0.502963
ENSG00000131174	ENSG00000125356	0.502913
ENSG00000167792	ENSG00000131143	0.502855
ENSG00000143196	ENSG00000179954	0.502773
ENSG00000219073	ENSG00000168928	0.502732
ENSG00000173915	ENSG00000178741	0.502722
ENSG00000182899	ENSG00000109475	0.502716
ENSG00000110717	ENSG00000262814	0.502672
ENSG00000171033	ENSG00000260398	0.502565
ENSG00000173369	ENSG00000110079	0.502454
ENSG00000158864	ENSG00000139180	0.502208
ENSG00000085871	ENSG00000078668	0.502208
ENSG00000173660	ENSG00000125356	0.5022
ENSG00000091704	ENSG00000170890	0.502177
ENSG00000205250	ENSG00000161956	0.502149
ENSG00000135940	ENSG00000156467	0.502136
ENSG00000134697	ENSG00000100029	0.502069
ENSG00000110717	ENSG00000167863	0.502061
ENSG00000224032	ENSG00000177410	0.502049
ENSG00000115233	ENSG00000196072	0.501965
ENSG00000231500	ENSG00000130255	0.501876
ENSG00000162390	ENSG00000184313	0.501724
ENSG00000173436	ENSG00000178741	0.501666
ENSG00000198042	ENSG00000134001	0.501597
ENSG00000164591	ENSG00000124701	0.501585
ENSG00000163541	ENSG00000213619	0.501552
ENSG00000248180	ENSG00000228232	0.501528
ENSG00000154518	ENSG00000151729	0.501482
ENSG00000091704	ENSG00000168925	0.501476
ENSG00000125445	ENSG00000100348	0.50146
ENSG00000108671	ENSG00000108344	0.501434
ENSG00000140740	ENSG00000125166	0.501381
ENSG00000144713	ENSG00000171858	0.501362
ENSG00000139180	ENSG00000241837	0.501202
ENSG00000106624	ENSG00000035862	0.501184
ENSG00000115233	ENSG00000013275	0.501077
ENSG00000110717	ENSG00000099624	0.501013
ENSG00000184752	ENSG00000156411	0.500978
ENSG00000158864	ENSG00000110955	0.500903
ENSG00000139180	ENSG00000125166	0.500845
ENSG00000053372	ENSG00000037897	0.50083
ENSG00000145494	ENSG00000127540	0.500788
ENSG00000109475	ENSG00000145592	0.500691
ENSG00000117222	ENSG00000159082	0.500594
ENSG00000165629	ENSG00000131174	0.50057
ENSG00000004779	ENSG00000186010	0.500502
ENSG00000179091	ENSG00000120053	0.500439
ENSG00000115268	ENSG00000171858	0.500428
ENSG00000110717	ENSG00000184752	0.50041
ENSG00000178982	ENSG00000241837	0.500373
ENSG00000065183	ENSG00000155438	0.500343
ENSG00000156411	ENSG00000241837	0.500189
ENSG00000065518	ENSG00000189043	0.50015
ENSG00000145494	ENSG00000110717	0.500086
ENSG00000159199	ENSG00000131828	0.500053
ENSG00000117118	ENSG00000116459	0.499937
ENSG00000197756	ENSG00000145592	0.499868
ENSG00000112306	ENSG00000148303	0.499824
ENSG00000130635	ENSG00000142156	0.499814
ENSG00000158864	ENSG00000023228	0.499802
ENSG00000234337	ENSG00000268034	0.499608
ENSG00000119013	ENSG00000164405	0.499585
ENSG00000099624	ENSG00000178982	0.499473
ENSG00000135940	ENSG00000182154	0.499393
ENSG00000119013	ENSG00000213619	0.499363
ENSG00000119013	ENSG00000139180	0.499292
ENSG00000134697	ENSG00000112578	0.499239
ENSG00000231500	ENSG00000182774	0.499224
ENSG00000176407	ENSG00000183735	0.499021
ENSG00000105640	ENSG00000108107	0.498981
ENSG00000065518	ENSG00000164919	0.498879
ENSG00000119013	ENSG00000189043	0.498825
ENSG00000112306	ENSG00000105372	0.498789
ENSG00000182899	ENSG00000125691	0.49867
ENSG00000104325	ENSG00000125166	0.498658
ENSG00000105372	ENSG00000108107	0.498383
ENSG00000117118	ENSG00000119013	0.498139
ENSG00000189043	ENSG00000090266	0.498104
ENSG00000156467	ENSG00000125356	0.497908
ENSG00000197756	ENSG00000149806	0.49768
ENSG00000142789	ENSG00000115386	0.497605
ENSG00000183648	ENSG00000127540	0.497497
ENSG00000181092	ENSG00000056998	0.497391
ENSG00000010256	ENSG00000131828	0.497383
ENSG00000119280	ENSG00000096060	0.497377
ENSG00000119421	ENSG00000088682	0.497277
ENSG00000145592	ENSG00000161970	0.497129
ENSG00000065534	ENSG00000133392	0.497085
ENSG00000130414	ENSG00000140740	0.496992
ENSG00000197756	ENSG00000115268	0.496989
ENSG00000149806	ENSG00000229117	0.496989
ENSG00000117395	ENSG00000105171	0.496784
ENSG00000182154	ENSG00000167863	0.49673
ENSG00000127184	ENSG00000140990	0.496622
ENSG00000188846	ENSG00000147604	0.496602
ENSG00000158516	ENSG00000168925	0.496587
ENSG00000241468	ENSG00000186010	0.496564
ENSG00000117118	ENSG00000159199	0.496551
ENSG00000163636	ENSG00000013275	0.496482
ENSG00000010256	ENSG00000131143	0.496331
ENSG00000110717	ENSG00000178982	0.496266
ENSG00000149806	ENSG00000108298	0.496265
ENSG00000173915	ENSG00000183648	0.496246
ENSG00000131143	ENSG00000186010	0.496223
ENSG00000167792	ENSG00000167815	0.496152
ENSG00000117118	ENSG00000184983	0.496142
ENSG00000106588	ENSG00000100902	0.496133
ENSG00000163170	ENSG00000165264	0.496131
ENSG00000130414	ENSG00000167792	0.496071
ENSG00000142937	ENSG00000147604	0.49598
ENSG00000163520	ENSG00000142173	0.49597
ENSG00000229638	ENSG00000139239	0.495913
ENSG00000105640	ENSG00000083845	0.495905
ENSG00000033050	ENSG00000108883	0.495886
ENSG00000173436	ENSG00000173915	0.495879
ENSG00000136521	ENSG00000119421	0.495807
ENSG00000129559	ENSG00000198258	0.495781
ENSG00000108821	ENSG00000142173	0.495757
ENSG00000150990	ENSG00000108829	0.495688
ENSG00000115386	ENSG00000168928	0.495614
ENSG00000090266	ENSG00000164919	0.495595
ENSG00000053372	ENSG00000105447	0.49544
ENSG00000091483	ENSG00000163541	0.495392
ENSG00000213619	ENSG00000131143	0.495375
ENSG00000173915	ENSG00000154723	0.495375
ENSG00000266200	ENSG00000170890	0.495325
ENSG00000169020	ENSG00000127184	0.495287
ENSG00000104325	ENSG00000139180	0.495282
ENSG00000131467	ENSG00000124333	0.495174
ENSG00000156411	ENSG00000125356	0.495173
ENSG00000110717	ENSG00000099795	0.495104
ENSG00000173660	ENSG00000173915	0.495095
ENSG00000168477	ENSG00000011028	0.494913
ENSG00000196126	ENSG00000223865	0.494785
ENSG00000173660	ENSG00000184752	0.494716
ENSG00000130414	ENSG00000167815	0.494631
ENSG00000197756	ENSG00000130255	0.494594
ENSG00000149591	ENSG00000130176	0.494529
ENSG00000162244	ENSG00000083845	0.494449
ENSG00000065518	ENSG00000183648	0.494402
ENSG00000108298	ENSG00000130255	0.494386
ENSG00000167815	ENSG00000186010	0.494258
ENSG00000213619	ENSG00000262814	0.494186
ENSG00000119013	ENSG00000241837	0.494106
ENSG00000239779	ENSG00000184343	0.493922
ENSG00000149806	ENSG00000130255	0.493861
ENSG00000182154	ENSG00000178741	0.493828
ENSG00000130414	ENSG00000104325	0.493788
ENSG00000176340	ENSG00000154723	0.493667
ENSG00000091704	ENSG00000169347	0.493554
ENSG00000204389	ENSG00000204388	0.49354
ENSG00000156482	ENSG00000171858	0.493489
ENSG00000165916	ENSG00000087191	0.493431
ENSG00000178741	ENSG00000140990	0.493372
ENSG00000117395	ENSG00000109917	0.493355
ENSG00000116459	ENSG00000088682	0.493298
ENSG00000156411	ENSG00000184076	0.493201
ENSG00000159199	ENSG00000131174	0.493188
ENSG00000037897	ENSG00000105447	0.493149
ENSG00000146809	ENSG00000102683	0.49312
ENSG00000135241	ENSG00000155975	0.49311
ENSG00000154518	ENSG00000120053	0.493091
ENSG00000176340	ENSG00000140990	0.493071
ENSG00000173436	ENSG00000154723	0.492893
ENSG00000156467	ENSG00000131174	0.492791
ENSG00000090266	ENSG00000127540	0.492772
ENSG00000145494	ENSG00000164405	0.492769
ENSG00000171863	ENSG00000182899	0.49275
ENSG00000167526	ENSG00000142541	0.49269
ENSG00000189043	ENSG00000131174	0.492601
ENSG00000234745	ENSG00000166710	0.492115
ENSG00000145592	ENSG00000171858	0.492069
ENSG00000010256	ENSG00000152234	0.492062
ENSG00000135940	ENSG00000213619	0.491966
ENSG00000173660	ENSG00000183648	0.491928
ENSG00000197756	ENSG00000229117	0.491822
ENSG00000067334	ENSG00000134001	0.491796
ENSG00000145592	ENSG00000131469	0.491788
ENSG00000108821	ENSG00000142156	0.491778
ENSG00000146576	ENSG00000205250	0.491696
ENSG00000165264	ENSG00000119421	0.491672
ENSG00000173915	ENSG00000131174	0.491648
ENSG00000167283	ENSG00000167863	0.491583
ENSG00000142615	ENSG00000169347	0.491527
ENSG00000183648	ENSG00000004779	0.491442
ENSG00000162733	ENSG00000166147	0.491281
ENSG00000137392	ENSG00000091704	0.491278
ENSG00000135940	ENSG00000004779	0.491208
ENSG00000011028	ENSG00000142173	0.491079
ENSG00000211592	ENSG00000132465	0.491064
ENSG00000175535	ENSG00000168928	0.491058
ENSG00000164405	ENSG00000131143	0.491051
ENSG00000185298	ENSG00000088298	0.491013
ENSG00000004779	ENSG00000154723	0.490948
ENSG00000151729	ENSG00000120053	0.490894
ENSG00000109475	ENSG00000172809	0.490833
ENSG00000179564	ENSG00000122367	0.490814
ENSG00000119013	ENSG00000148450	0.490804
ENSG00000071082	ENSG00000172809	0.490649
ENSG00000143106	ENSG00000108671	0.490626
ENSG00000176340	ENSG00000131174	0.490614
ENSG00000164405	ENSG00000267855	0.490596
ENSG00000023228	ENSG00000136143	0.490595
ENSG00000173436	ENSG00000184752	0.490591
ENSG00000145592	ENSG00000182774	0.490554
ENSG00000117118	ENSG00000119421	0.49053
ENSG00000091704	ENSG00000275896	0.490368
ENSG00000168438	ENSG00000159082	0.490286
ENSG00000262814	ENSG00000241837	0.490228
ENSG00000213553	ENSG00000229638	0.490023
ENSG00000179091	ENSG00000262814	0.490008
ENSG00000148303	ENSG00000108298	0.489768
ENSG00000149806	ENSG00000221983	0.489644
ENSG00000118181	ENSG00000229117	0.489625
ENSG00000167283	ENSG00000184752	0.489584
ENSG00000004779	ENSG00000262814	0.489561
ENSG00000152683	ENSG00000061676	0.489527
ENSG00000119013	ENSG00000110717	0.489511
ENSG00000143196	ENSG00000139329	0.489358
ENSG00000166033	ENSG00000077942	0.489222
ENSG00000110717	ENSG00000167283	0.489196
ENSG00000065518	ENSG00000140990	0.489122
ENSG00000137055	ENSG00000108671	0.48912
ENSG00000135940	ENSG00000169020	0.489076
ENSG00000091140	ENSG00000139180	0.488937
ENSG00000110717	ENSG00000167815	0.488825
ENSG00000166441	ENSG00000125691	0.48881
ENSG00000143549	ENSG00000105048	0.48881
ENSG00000119013	ENSG00000184752	0.48881
ENSG00000152234	ENSG00000169021	0.488801
ENSG00000170890	ENSG00000168925	0.488789
ENSG00000129084	ENSG00000108671	0.488716
ENSG00000122786	ENSG00000131171	0.488675
ENSG00000127184	ENSG00000241468	0.488627
ENSG00000135940	ENSG00000241837	0.488569
ENSG00000188846	ENSG00000108298	0.488382
ENSG00000178741	ENSG00000154723	0.488375
ENSG00000163541	ENSG00000132423	0.48837
ENSG00000121310	ENSG00000127022	0.488344
ENSG00000139914	ENSG00000132824	0.488334
ENSG00000076555	ENSG00000173065	0.488235
ENSG00000065518	ENSG00000147123	0.488204
ENSG00000204439	ENSG00000179562	0.488178
ENSG00000117118	ENSG00000104325	0.488154
ENSG00000163017	ENSG00000130176	0.488093
ENSG00000260314	ENSG00000133800	0.488024
ENSG00000159199	ENSG00000262814	0.487889
ENSG00000131469	ENSG00000171858	0.487845
ENSG00000135940	ENSG00000170906	0.487833
ENSG00000149591	ENSG00000076706	0.487747
ENSG00000159189	ENSG00000110079	0.487647
ENSG00000139329	ENSG00000142173	0.487565
ENSG00000145194	ENSG00000184162	0.487488
ENSG00000131143	ENSG00000154723	0.487403
ENSG00000159176	ENSG00000076706	0.487399
ENSG00000140990	ENSG00000241837	0.48722
ENSG00000159176	ENSG00000101335	0.487175
ENSG00000196072	ENSG00000182446	0.487161
ENSG00000143106	ENSG00000100567	0.487126
ENSG00000163636	ENSG00000161057	0.487045
ENSG00000115946	ENSG00000135521	0.487045
ENSG00000172115	ENSG00000120053	0.487001
ENSG00000125691	ENSG00000130255	0.486961
ENSG00000111641	ENSG00000177192	0.486954
ENSG00000213619	ENSG00000131174	0.48694
ENSG00000106588	ENSG00000100567	0.486845
ENSG00000156467	ENSG00000178741	0.486843
ENSG00000184752	ENSG00000131143	0.486817
ENSG00000090266	ENSG00000176340	0.486729
ENSG00000145020	ENSG00000145029	0.486665
ENSG00000161970	ENSG00000125691	0.486448
ENSG00000149131	ENSG00000182326	0.486424
ENSG00000119421	ENSG00000159199	0.486317
ENSG00000119421	ENSG00000125445	0.486315
ENSG00000168291	ENSG00000139180	0.486271
ENSG00000213619	ENSG00000176340	0.486218
ENSG00000065534	ENSG00000107796	0.486063
ENSG00000139239	ENSG00000234797	0.486048
ENSG00000114391	ENSG00000145425	0.486034
ENSG00000197756	ENSG00000213741	0.486024
ENSG00000127184	ENSG00000154723	0.485995
ENSG00000164405	ENSG00000090266	0.485987
ENSG00000241468	ENSG00000004779	0.48595
ENSG00000229117	ENSG00000241343	0.48582
ENSG00000162244	ENSG00000115268	0.485741
ENSG00000163170	ENSG00000184752	0.485619
ENSG00000149806	ENSG00000105372	0.485519
ENSG00000147604	ENSG00000182774	0.485516
ENSG00000143106	ENSG00000115233	0.485433
ENSG00000164405	ENSG00000147123	0.485419
ENSG00000132423	ENSG00000119421	0.485385
ENSG00000267855	ENSG00000186010	0.485373
ENSG00000163170	ENSG00000004779	0.485303
ENSG00000100764	ENSG00000103035	0.484977
ENSG00000124701	ENSG00000148429	0.484957
ENSG00000144713	ENSG00000115268	0.484937
ENSG00000135018	ENSG00000108671	0.484875
ENSG00000131495	ENSG00000186010	0.48466
ENSG00000162576	ENSG00000213722	0.484647
ENSG00000117054	ENSG00000091140	0.484598
ENSG00000242071	ENSG00000224631	0.484564
ENSG00000218426	ENSG00000139239	0.484539
ENSG00000023228	ENSG00000139180	0.484506
ENSG00000167815	ENSG00000126267	0.484494
ENSG00000114391	ENSG00000110700	0.484484
ENSG00000099795	ENSG00000125356	0.484461
ENSG00000091483	ENSG00000139180	0.484411
ENSG00000142615	ENSG00000137392	0.484316
ENSG00000234741	ENSG00000177410	0.484295
ENSG00000116459	ENSG00000167283	0.484274
ENSG00000127184	ENSG00000126267	0.48425
ENSG00000136143	ENSG00000125166	0.484203
ENSG00000163170	ENSG00000178741	0.484198
ENSG00000132424	ENSG00000108848	0.484189
ENSG00000134324	ENSG00000096060	0.484143
ENSG00000168291	ENSG00000091140	0.484108
ENSG00000115286	ENSG00000167815	0.484103
ENSG00000230076	ENSG00000233913	0.48402
ENSG00000014641	ENSG00000241837	0.483917
ENSG00000143947	ENSG00000105372	0.483786
ENSG00000145494	ENSG00000165264	0.483781
ENSG00000177791	ENSG00000130005	0.483769
ENSG00000155367	ENSG00000259291	0.483691
ENSG00000156467	ENSG00000140990	0.483688
ENSG00000164896	ENSG00000110011	0.483676
ENSG00000171858	ENSG00000241343	0.483628
ENSG00000177954	ENSG00000114391	0.483575
ENSG00000167969	ENSG00000178982	0.483307
ENSG00000167792	ENSG00000125166	0.483212
ENSG00000248180	ENSG00000235587	0.483191
ENSG00000163833	ENSG00000185105	0.483175
ENSG00000014641	ENSG00000120053	0.483078
ENSG00000112365	ENSG00000125484	0.483061
ENSG00000117118	ENSG00000091483	0.482916
ENSG00000115268	ENSG00000221983	0.482914
ENSG00000173369	ENSG00000155659	0.482893
ENSG00000266200	ENSG00000168925	0.482879
ENSG00000197756	ENSG00000142534	0.482709
ENSG00000176407	ENSG00000136813	0.482706
ENSG00000197756	ENSG00000118181	0.482705
ENSG00000174238	ENSG00000131467	0.4827
ENSG00000073711	ENSG00000092529	0.482663
ENSG00000122026	ENSG00000131469	0.482622
ENSG00000172809	ENSG00000233927	0.482618
ENSG00000236208	ENSG00000178882	0.4826
ENSG00000107796	ENSG00000133392	0.482559
ENSG00000169020	ENSG00000170906	0.482516
ENSG00000136942	ENSG00000105372	0.482479
ENSG00000182552	ENSG00000175741	0.482338
ENSG00000145425	ENSG00000172809	0.482329
ENSG00000112306	ENSG00000083845	0.482183
ENSG00000115946	ENSG00000198042	0.482132
ENSG00000109475	ENSG00000131469	0.482126
ENSG00000164591	ENSG00000185105	0.482064
ENSG00000166902	ENSG00000088682	0.481975
ENSG00000063177	ENSG00000083845	0.481956
ENSG00000205420	ENSG00000171401	0.481919
ENSG00000122367	ENSG00000184343	0.48187
ENSG00000134686	ENSG00000154415	0.48184
ENSG00000161057	ENSG00000041357	0.481815
ENSG00000185271	ENSG00000184343	0.481775
ENSG00000127540	ENSG00000267855	0.481686
ENSG00000143520	ENSG00000167768	0.481521
ENSG00000176407	ENSG00000159461	0.481428
ENSG00000166033	ENSG00000123384	0.481373
ENSG00000149806	ENSG00000105640	0.481353
ENSG00000164896	ENSG00000139914	0.48133
ENSG00000156482	ENSG00000229117	0.481284
ENSG00000211592	ENSG00000211677	0.481234
ENSG00000163541	ENSG00000110717	0.481204
ENSG00000146122	ENSG00000281969	0.481188
ENSG00000182899	ENSG00000118181	0.481169
ENSG00000127184	ENSG00000110717	0.481165
ENSG00000087884	ENSG00000156885	0.48113
ENSG00000267855	ENSG00000125356	0.48101
ENSG00000115380	ENSG00000123384	0.480973
ENSG00000065518	ENSG00000184983	0.480956
ENSG00000122026	ENSG00000198242	0.480937
ENSG00000163170	ENSG00000131174	0.480931
ENSG00000165264	ENSG00000156411	0.480836
ENSG00000179564	ENSG00000073711	0.480794
ENSG00000204209	ENSG00000161956	0.480762
ENSG00000014641	ENSG00000179091	0.480721
ENSG00000179091	ENSG00000131143	0.480672
ENSG00000139914	ENSG00000156885	0.480465
ENSG00000143947	ENSG00000112306	0.480428
ENSG00000159403	ENSG00000125730	0.480414
ENSG00000125691	ENSG00000172809	0.48037
ENSG00000173660	ENSG00000154723	0.480258
ENSG00000163541	ENSG00000178741	0.480134
ENSG00000145494	ENSG00000184752	0.480099
ENSG00000171033	ENSG00000172731	0.480062
ENSG00000126067	ENSG00000106588	0.479961
ENSG00000154518	ENSG00000131828	0.479891
ENSG00000119013	ENSG00000156467	0.47988
ENSG00000167283	ENSG00000241837	0.479858
ENSG00000127184	ENSG00000186010	0.479753
ENSG00000254470	ENSG00000060069	0.479743
ENSG00000124614	ENSG00000108298	0.47969
ENSG00000010256	ENSG00000004779	0.479652
ENSG00000115380	ENSG00000035862	0.479636
ENSG00000135046	ENSG00000035862	0.479627
ENSG00000135940	ENSG00000165264	0.479593
ENSG00000106588	ENSG00000101182	0.479465
ENSG00000179091	ENSG00000176340	0.47943
ENSG00000167863	ENSG00000241837	0.479375
ENSG00000137154	ENSG00000198034	0.479349
ENSG00000185201	ENSG00000142089	0.479292
ENSG00000110717	ENSG00000156411	0.479256
ENSG00000117118	ENSG00000154518	0.479255
ENSG00000117395	ENSG00000168701	0.479198
ENSG00000174886	ENSG00000186010	0.479118
ENSG00000204209	ENSG00000172375	0.479073
ENSG00000182809	ENSG00000142156	0.479004
ENSG00000164591	ENSG00000146809	0.478987
ENSG00000108298	ENSG00000105372	0.478964
ENSG00000179091	ENSG00000108528	0.478835
ENSG00000119013	ENSG00000126267	0.47883
ENSG00000112992	ENSG00000125166	0.478814
ENSG00000213619	ENSG00000184752	0.478791
ENSG00000113460	ENSG00000107937	0.478754
ENSG00000026508	ENSG00000035862	0.478747
ENSG00000165264	ENSG00000159199	0.478736
ENSG00000092529	ENSG00000184343	0.478705
ENSG00000096088	ENSG00000182333	0.478641
ENSG00000196449	ENSG00000131467	0.478551
ENSG00000004779	ENSG00000167863	0.478511
ENSG00000154723	ENSG00000241837	0.47844
ENSG00000198301	ENSG00000164163	0.478403
ENSG00000168477	ENSG00000142173	0.478285
ENSG00000149806	ENSG00000142534	0.478274
ENSG00000159199	ENSG00000167815	0.47804
ENSG00000166441	ENSG00000105372	0.478027
ENSG00000179091	ENSG00000004779	0.477995
ENSG00000109475	ENSG00000112306	0.477917
ENSG00000134108	ENSG00000141452	0.477879
ENSG00000216624	ENSG00000235587	0.477826
ENSG00000165916	ENSG00000130706	0.477706
ENSG00000120053	ENSG00000139180	0.477679
ENSG00000061676	ENSG00000184343	0.477612
ENSG00000087269	ENSG00000124784	0.477573
ENSG00000204287	ENSG00000196126	0.477517
ENSG00000154518	ENSG00000172115	0.47742
ENSG00000115386	ENSG00000168925	0.477391
ENSG00000023228	ENSG00000125166	0.477374
ENSG00000135940	ENSG00000154723	0.47734
ENSG00000132423	ENSG00000088682	0.47732
ENSG00000108344	ENSG00000182446	0.477282
ENSG00000241468	ENSG00000125356	0.477275
ENSG00000117118	ENSG00000167863	0.477275
ENSG00000236552	ENSG00000178464	0.477273
ENSG00000156467	ENSG00000156411	0.47723
ENSG00000014641	ENSG00000130414	0.477197
ENSG00000183648	ENSG00000186010	0.477169
ENSG00000173660	ENSG00000131143	0.477151
ENSG00000164591	ENSG00000102683	0.477122
ENSG00000145494	ENSG00000164919	0.477111
ENSG00000176340	ENSG00000267855	0.477102
ENSG00000179091	ENSG00000111669	0.477016
ENSG00000154518	ENSG00000176340	0.47673
ENSG00000178741	ENSG00000159199	0.476703
ENSG00000149806	ENSG00000083845	0.476702
ENSG00000130414	ENSG00000131828	0.476623
ENSG00000234127	ENSG00000179562	0.47661
ENSG00000091704	ENSG00000266200	0.476564
ENSG00000117118	ENSG00000176340	0.476489
ENSG00000120705	ENSG00000184343	0.476431
ENSG00000162733	ENSG00000035862	0.476425
ENSG00000178741	ENSG00000184983	0.476395
ENSG00000165264	ENSG00000173915	0.476377
ENSG00000110717	ENSG00000127540	0.476366
ENSG00000076706	ENSG00000131471	0.476321
ENSG00000132423	ENSG00000166902	0.476246
ENSG00000163636	ENSG00000100567	0.476244
ENSG00000156467	ENSG00000173915	0.476168
ENSG00000063177	ENSG00000142541	0.47608
ENSG00000168438	ENSG00000153339	0.476043
ENSG00000166441	ENSG00000083845	0.476036
ENSG00000164587	ENSG00000166441	0.476
ENSG00000184752	ENSG00000159199	0.475944
ENSG00000061676	ENSG00000213341	0.475918
ENSG00000119013	ENSG00000167283	0.475905
ENSG00000135940	ENSG00000267855	0.475886
ENSG00000142615	ENSG00000158516	0.475885
ENSG00000076706	ENSG00000196924	0.475782
ENSG00000115386	ENSG00000137392	0.47578
ENSG00000213553	ENSG00000214485	0.475712
ENSG00000091140	ENSG00000169021	0.475678
ENSG00000159199	ENSG00000167863	0.475642
ENSG00000211895	ENSG00000211677	0.475618
ENSG00000114391	ENSG00000118181	0.475608
ENSG00000145494	ENSG00000127184	0.475564
ENSG00000172115	ENSG00000152234	0.475544
ENSG00000102763	ENSG00000087299	0.47552
ENSG00000213553	ENSG00000139239	0.4755
ENSG00000116171	ENSG00000151806	0.475499
ENSG00000071082	ENSG00000131469	0.475483
ENSG00000121310	ENSG00000184343	0.475481
ENSG00000116459	ENSG00000139180	0.475474
ENSG00000149806	ENSG00000241343	0.475449
ENSG00000172115	ENSG00000150768	0.475403
ENSG00000164654	ENSG00000173065	0.475388
ENSG00000155792	ENSG00000254343	0.475376
ENSG00000175110	ENSG00000259494	0.475347
ENSG00000130592	ENSG00000011028	0.475319
ENSG00000228929	ENSG00000137970	0.475317
ENSG00000127184	ENSG00000159199	0.475292
ENSG00000156467	ENSG00000184752	0.475288
ENSG00000189043	ENSG00000178741	0.475231
ENSG00000186687	ENSG00000102763	0.475199
ENSG00000128965	ENSG00000108551	0.475111
ENSG00000144713	ENSG00000109475	0.475065
ENSG00000159173	ENSG00000114854	0.475039
ENSG00000139239	ENSG00000178464	0.47486
ENSG00000149136	ENSG00000174744	0.474822
ENSG00000135940	ENSG00000184983	0.474782
ENSG00000173660	ENSG00000119013	0.474763
ENSG00000115386	ENSG00000204983	0.474692
ENSG00000126243	ENSG00000197483	0.474621
ENSG00000110717	ENSG00000178741	0.474599
ENSG00000136521	ENSG00000132423	0.474548
ENSG00000116459	ENSG00000169021	0.474529
ENSG00000173660	ENSG00000241837	0.47448
ENSG00000169020	ENSG00000164919	0.474425
ENSG00000117118	ENSG00000179091	0.4744
ENSG00000142615	ENSG00000142789	0.47437
ENSG00000139180	ENSG00000088682	0.474286
ENSG00000229117	ENSG00000125691	0.474273
ENSG00000136942	ENSG00000170889	0.47417
ENSG00000115946	ENSG00000164934	0.474162
ENSG00000235363	ENSG00000264350	0.474134
ENSG00000134001	ENSG00000131467	0.474104
ENSG00000219073	ENSG00000115386	0.474092
ENSG00000167863	ENSG00000178982	0.474008
ENSG00000117118	ENSG00000126267	0.474001
ENSG00000099795	ENSG00000184076	0.473966
ENSG00000159199	ENSG00000241837	0.473938
ENSG00000135074	ENSG00000188037	0.473856
ENSG00000145494	ENSG00000267855	0.473824
ENSG00000163541	ENSG00000184752	0.473749
ENSG00000145194	ENSG00000141076	0.473695
ENSG00000172428	ENSG00000141552	0.473619
ENSG00000127022	ENSG00000132824	0.473533
ENSG00000135074	ENSG00000124701	0.473514
ENSG00000065518	ENSG00000156467	0.473477
ENSG00000158864	ENSG00000152234	0.473406
ENSG00000241468	ENSG00000184752	0.47339
ENSG00000035862	ENSG00000142173	0.473388
ENSG00000145494	ENSG00000140990	0.473375
ENSG00000139180	ENSG00000131828	0.473313
ENSG00000140564	ENSG00000060069	0.473274
ENSG00000173660	ENSG00000156411	0.473224
ENSG00000112695	ENSG00000167283	0.473215
ENSG00000161057	ENSG00000100804	0.473208
ENSG00000110717	ENSG00000184076	0.473164
ENSG00000167283	ENSG00000184076	0.473144
ENSG00000091483	ENSG00000152234	0.473144
ENSG00000218426	ENSG00000242071	0.473132
ENSG00000158864	ENSG00000159199	0.473122
ENSG00000115946	ENSG00000108829	0.473109
ENSG00000131495	ENSG00000198258	0.473096
ENSG00000135940	ENSG00000099795	0.473089
ENSG00000119421	ENSG00000184752	0.473081
ENSG00000166441	ENSG00000130255	0.472963
ENSG00000142615	ENSG00000170890	0.472859
ENSG00000165264	ENSG00000241837	0.47284
ENSG00000139180	ENSG00000004779	0.472839
ENSG00000142937	ENSG00000109475	0.472767
ENSG00000119013	ENSG00000127540	0.472732
ENSG00000065183	ENSG00000163811	0.472728
ENSG00000105778	ENSG00000126883	0.472704
ENSG00000014641	ENSG00000154518	0.472657
ENSG00000143196	ENSG00000166482	0.472646
ENSG00000213619	ENSG00000167863	0.472601
ENSG00000134108	ENSG00000089234	0.472535
ENSG00000176340	ENSG00000125356	0.472492
ENSG00000122367	ENSG00000185271	0.472486
ENSG00000142615	ENSG00000266200	0.472412
ENSG00000134716	ENSG00000184343	0.472407
ENSG00000197756	ENSG00000241343	0.472389
ENSG00000122477	ENSG00000223784	0.472369
ENSG00000065518	ENSG00000164405	0.472359
ENSG00000139180	ENSG00000110955	0.472357
ENSG00000126267	ENSG00000125356	0.47235
ENSG00000179564	ENSG00000184343	0.472287
ENSG00000117118	ENSG00000163541	0.472268
ENSG00000176340	ENSG00000186010	0.472189
ENSG00000159199	ENSG00000125356	0.472096
ENSG00000218175	ENSG00000230629	0.472064
ENSG00000115268	ENSG00000233927	0.47202
ENSG00000146054	ENSG00000188037	0.471972
ENSG00000119421	ENSG00000100348	0.471941
ENSG00000163636	ENSG00000196072	0.471924
ENSG00000119013	ENSG00000145494	0.471883
ENSG00000130255	ENSG00000171858	0.471865
ENSG00000136942	ENSG00000149806	0.471863
ENSG00000130595	ENSG00000140416	0.47186
ENSG00000143196	ENSG00000142173	0.471745
ENSG00000142937	ENSG00000136942	0.471634
ENSG00000171863	ENSG00000109475	0.4716
ENSG00000110717	ENSG00000170906	0.471586
ENSG00000189043	ENSG00000167863	0.471558
ENSG00000171863	ENSG00000265681	0.471471
ENSG00000117118	ENSG00000110717	0.471459
ENSG00000158864	ENSG00000179091	0.471455
ENSG00000164332	ENSG00000131467	0.471411
ENSG00000152683	ENSG00000078140	0.47139
ENSG00000213553	ENSG00000178464	0.471341
ENSG00000091483	ENSG00000088682	0.471314
ENSG00000132963	ENSG00000100902	0.471301
ENSG00000148303	ENSG00000149273	0.471266
ENSG00000130598	ENSG00000140416	0.471263
ENSG00000110079	ENSG00000155659	0.471201
ENSG00000176407	ENSG00000066455	0.471197
ENSG00000133392	ENSG00000196924	0.471176
ENSG00000115946	ENSG00000141076	0.471171
ENSG00000170835	ENSG00000168928	0.471162
ENSG00000114391	ENSG00000182774	0.471053
ENSG00000133316	ENSG00000100029	0.471028
ENSG00000167815	ENSG00000125356	0.471003
ENSG00000198242	ENSG00000172809	0.47096
ENSG00000114023	ENSG00000004779	0.470921
ENSG00000073711	ENSG00000005471	0.470912
ENSG00000151726	ENSG00000096060	0.470874
ENSG00000172023	ENSG00000169347	0.470804
ENSG00000091140	ENSG00000110435	0.470791
ENSG00000169020	ENSG00000241468	0.470748
ENSG00000142937	ENSG00000108298	0.470729
ENSG00000254470	ENSG00000140564	0.470715
ENSG00000109475	ENSG00000166441	0.47069
ENSG00000165264	ENSG00000178741	0.470644
ENSG00000136813	ENSG00000173065	0.470623
ENSG00000182774	ENSG00000131469	0.470554
ENSG00000117862	ENSG00000108829	0.470544
ENSG00000173372	ENSG00000011600	0.470441
ENSG00000124614	ENSG00000130255	0.470389
ENSG00000145425	ENSG00000166441	0.470331
ENSG00000165264	ENSG00000186010	0.470252
ENSG00000154518	ENSG00000262814	0.470248
ENSG00000171612	ENSG00000226268	0.470237
ENSG00000114391	ENSG00000147604	0.47021
ENSG00000176340	ENSG00000167815	0.470158
ENSG00000110717	ENSG00000147123	0.470132
ENSG00000241468	ENSG00000119705	0.470073
ENSG00000166136	ENSG00000105379	0.470036
ENSG00000114391	ENSG00000105372	0.470014
ENSG00000071082	ENSG00000171858	0.469929
ENSG00000010256	ENSG00000126267	0.469883
ENSG00000177600	ENSG00000108298	0.469735
ENSG00000118181	ENSG00000125691	0.469682
ENSG00000175984	ENSG00000121210	0.469666
ENSG00000111245	ENSG00000185847	0.469651
ENSG00000142615	ENSG00000275896	0.469641
ENSG00000143198	ENSG00000091482	0.469609
ENSG00000169020	ENSG00000156467	0.46958
ENSG00000117118	ENSG00000178741	0.469548
ENSG00000142676	ENSG00000171863	0.469488
ENSG00000182809	ENSG00000142173	0.469466
ENSG00000176340	ENSG00000004779	0.469363
ENSG00000239779	ENSG00000213341	0.469311
ENSG00000106333	ENSG00000142173	0.469171
ENSG00000122477	ENSG00000100029	0.469115
ENSG00000131143	ENSG00000131174	0.469108
ENSG00000112578	ENSG00000141076	0.46909
ENSG00000135018	ENSG00000197170	0.469086
ENSG00000188037	ENSG00000185271	0.469059
ENSG00000117054	ENSG00000023228	0.469016
ENSG00000127540	ENSG00000126267	0.469003
ENSG00000117118	ENSG00000114023	0.468996
ENSG00000130414	ENSG00000125166	0.468986
ENSG00000119421	ENSG00000184983	0.46893
ENSG00000142615	ENSG00000091704	0.46891
ENSG00000166902	ENSG00000125445	0.468864
ENSG00000145494	ENSG00000170906	0.468829
ENSG00000115233	ENSG00000108344	0.468812
ENSG00000105640	ENSG00000105372	0.468772
ENSG00000161956	ENSG00000141452	0.468763
ENSG00000127184	ENSG00000147123	0.468712
ENSG00000062485	ENSG00000125166	0.468671
ENSG00000148303	ENSG00000265681	0.468638
ENSG00000159189	ENSG00000124491	0.468537
ENSG00000164405	ENSG00000167863	0.468518
ENSG00000149806	ENSG00000108107	0.468513
ENSG00000174953	ENSG00000100084	0.468469
ENSG00000196072	ENSG00000129084	0.468467
ENSG00000131469	ENSG00000115268	0.468454
ENSG00000147604	ENSG00000125691	0.468453
ENSG00000165264	ENSG00000152234	0.468444
ENSG00000091140	ENSG00000152234	0.468425
ENSG00000127540	ENSG00000099795	0.468381
ENSG00000014641	ENSG00000111669	0.468368
ENSG00000143318	ENSG00000177791	0.468363
ENSG00000065518	ENSG00000131174	0.468361
ENSG00000096070	ENSG00000136813	0.46833
ENSG00000010256	ENSG00000146701	0.468277
ENSG00000145494	ENSG00000176340	0.468253
ENSG00000239779	ENSG00000154813	0.468159
ENSG00000148303	ENSG00000105372	0.468152
ENSG00000126067	ENSG00000108344	0.468142
ENSG00000198755	ENSG00000170889	0.468108
ENSG00000134686	ENSG00000141458	0.46809
ENSG00000060971	ENSG00000197448	0.468064
ENSG00000136942	ENSG00000182774	0.468013
ENSG00000100804	ENSG00000100567	0.468
ENSG00000115661	ENSG00000174744	0.467916
ENSG00000063177	ENSG00000108107	0.4679
ENSG00000164591	ENSG00000171033	0.467857
ENSG00000158747	ENSG00000106624	0.46775
ENSG00000129084	ENSG00000108344	0.46773
ENSG00000164919	ENSG00000156411	0.46772
ENSG00000065518	ENSG00000127540	0.467665
ENSG00000119013	ENSG00000178741	0.467638
ENSG00000125691	ENSG00000241343	0.467584
ENSG00000136942	ENSG00000166441	0.467583
ENSG00000167283	ENSG00000178741	0.467581
ENSG00000033050	ENSG00000109917	0.467576
ENSG00000179091	ENSG00000119421	0.467492
ENSG00000114767	ENSG00000100029	0.467482
ENSG00000108298	ENSG00000083845	0.467427
ENSG00000156467	ENSG00000241837	0.467377
ENSG00000168477	ENSG00000179954	0.467349
ENSG00000164934	ENSG00000134001	0.46719
ENSG00000182871	ENSG00000142173	0.467185
ENSG00000120705	ENSG00000185271	0.467165
ENSG00000160818	ENSG00000145194	0.467164
ENSG00000156411	ENSG00000131143	0.467136
ENSG00000205339	ENSG00000198146	0.467133
ENSG00000163541	ENSG00000241837	0.467094
ENSG00000139239	ENSG00000224631	0.467076
ENSG00000065534	ENSG00000196924	0.467035
ENSG00000214097	ENSG00000255039	0.466997
ENSG00000197756	ENSG00000131469	0.466977
ENSG00000114767	ENSG00000177192	0.466975
ENSG00000145425	ENSG00000131469	0.466888
ENSG00000112306	ENSG00000130255	0.466871
ENSG00000171863	ENSG00000112306	0.466854
ENSG00000139180	ENSG00000126267	0.466839
ENSG00000111245	ENSG00000105048	0.46676
ENSG00000154518	ENSG00000010256	0.466732
ENSG00000176407	ENSG00000196072	0.466575
ENSG00000164919	ENSG00000173915	0.466567
ENSG00000216624	ENSG00000228232	0.466559
ENSG00000154723	ENSG00000184983	0.466488
ENSG00000091483	ENSG00000004779	0.466457
ENSG00000171793	ENSG00000160818	0.466428
ENSG00000170906	ENSG00000125356	0.466389
ENSG00000164405	ENSG00000131174	0.466371
ENSG00000156467	ENSG00000159199	0.466356
ENSG00000119013	ENSG00000184076	0.466278
ENSG00000075336	ENSG00000004961	0.466212
ENSG00000165264	ENSG00000139180	0.466205
ENSG00000131495	ENSG00000106153	0.466199
ENSG00000062582	ENSG00000126432	0.466179
ENSG00000137970	ENSG00000212802	0.466155
ENSG00000165629	ENSG00000241837	0.466152
ENSG00000242071	ENSG00000234797	0.466131
ENSG00000165732	ENSG00000141458	0.466074
ENSG00000173660	ENSG00000167283	0.466058
ENSG00000234127	ENSG00000204439	0.466033
ENSG00000139914	ENSG00000125520	0.465954
ENSG00000154518	ENSG00000126267	0.465917
ENSG00000065518	ENSG00000165264	0.465914
ENSG00000148303	ENSG00000083845	0.465899
ENSG00000159199	ENSG00000250479	0.465883
ENSG00000168876	ENSG00000180008	0.465866
ENSG00000234741	ENSG00000204387	0.465863
ENSG00000139180	ENSG00000140740	0.465833
ENSG00000186628	ENSG00000185105	0.465831
ENSG00000182899	ENSG00000130255	0.465737
ENSG00000004779	ENSG00000241837	0.465724
ENSG00000152082	ENSG00000174886	0.465718
ENSG00000211592	ENSG00000211896	0.46569
ENSG00000117054	ENSG00000196177	0.465495
ENSG00000166441	ENSG00000122026	0.465399
ENSG00000178741	ENSG00000004779	0.465373
ENSG00000182578	ENSG00000165457	0.46527
ENSG00000131495	ENSG00000174886	0.465236
ENSG00000161057	ENSG00000100567	0.465181
ENSG00000163170	ENSG00000189043	0.465103
ENSG00000105821	ENSG00000137055	0.465042
ENSG00000137074	ENSG00000108433	0.464979
ENSG00000130414	ENSG00000126267	0.464935
ENSG00000169020	ENSG00000127540	0.464906
ENSG00000204628	ENSG00000147604	0.464865
ENSG00000188976	ENSG00000204394	0.464831
ENSG00000158864	ENSG00000091140	0.464804
ENSG00000166147	ENSG00000035862	0.464769
ENSG00000115386	ENSG00000158516	0.464691
ENSG00000213619	ENSG00000140990	0.464676
ENSG00000119013	ENSG00000140990	0.464661
ENSG00000275700	ENSG00000185359	0.464645
ENSG00000136167	ENSG00000160255	0.464606
ENSG00000115233	ENSG00000041357	0.464533
ENSG00000144713	ENSG00000221983	0.464511
ENSG00000164919	ENSG00000154723	0.464483
ENSG00000213619	ENSG00000156411	0.464474
ENSG00000173660	ENSG00000178741	0.464417
ENSG00000053372	ENSG00000107937	0.464406
ENSG00000117118	ENSG00000135940	0.464383
ENSG00000152683	ENSG00000124333	0.464377
ENSG00000127540	ENSG00000186010	0.464376
ENSG00000134058	ENSG00000105821	0.464348
ENSG00000156467	ENSG00000213619	0.464343
ENSG00000115761	ENSG00000087269	0.464322
ENSG00000109475	ENSG00000137154	0.464312
ENSG00000087884	ENSG00000184544	0.464292
ENSG00000011028	ENSG00000108679	0.464289
ENSG00000071082	ENSG00000197756	0.464246
ENSG00000234797	ENSG00000224631	0.4642
ENSG00000163541	ENSG00000004779	0.464188
ENSG00000106153	ENSG00000174886	0.464187
ENSG00000117682	ENSG00000175283	0.464183
ENSG00000168477	ENSG00000142156	0.46418
ENSG00000142676	ENSG00000137154	0.464137
ENSG00000010256	ENSG00000165264	0.464126
ENSG00000169020	ENSG00000099795	0.464122
ENSG00000091483	ENSG00000119013	0.464059
ENSG00000265681	ENSG00000105372	0.464029
ENSG00000092203	ENSG00000108883	0.464009
ENSG00000205420	ENSG00000140519	0.463992
ENSG00000117862	ENSG00000136827	0.463985
ENSG00000163170	ENSG00000140990	0.463978
ENSG00000109475	ENSG00000147604	0.463976
ENSG00000091140	ENSG00000125166	0.463949
ENSG00000162438	ENSG00000137392	0.463946
ENSG00000119013	ENSG00000119421	0.463933
ENSG00000127184	ENSG00000004779	0.463851
ENSG00000163636	ENSG00000105821	0.463826
ENSG00000163833	ENSG00000164591	0.463791
ENSG00000132963	ENSG00000100567	0.46377
ENSG00000174206	ENSG00000124217	0.463753
ENSG00000139239	ENSG00000230629	0.463747
ENSG00000164896	ENSG00000132824	0.463691
ENSG00000172428	ENSG00000127540	0.463672
ENSG00000146054	ENSG00000185271	0.463664
ENSG00000134248	ENSG00000167283	0.463659
ENSG00000130414	ENSG00000179091	0.463659
ENSG00000139239	ENSG00000242071	0.463655
ENSG00000084754	ENSG00000138029	0.463616
ENSG00000120705	ENSG00000108829	0.463577
ENSG00000124701	ENSG00000159784	0.463574
ENSG00000163170	ENSG00000135940	0.46357
ENSG00000213619	ENSG00000130830	0.463568
ENSG00000172428	ENSG00000164405	0.463519
ENSG00000231500	ENSG00000131469	0.4635
ENSG00000005471	ENSG00000092529	0.463429
ENSG00000104331	ENSG00000104343	0.463418
ENSG00000127540	ENSG00000170906	0.463407
ENSG00000163541	ENSG00000262814	0.463402
ENSG00000173660	ENSG00000110717	0.463399
ENSG00000134324	ENSG00000151726	0.463385
ENSG00000119203	ENSG00000105171	0.463357
ENSG00000135940	ENSG00000099624	0.463349
ENSG00000149806	ENSG00000172809	0.463345
ENSG00000105372	ENSG00000142541	0.463316
ENSG00000109475	ENSG00000136942	0.463274
ENSG00000168010	ENSG00000108773	0.46327
ENSG00000235363	ENSG00000143977	0.463261
ENSG00000170145	ENSG00000137713	0.463207
ENSG00000167792	ENSG00000110717	0.463205
ENSG00000152082	ENSG00000099795	0.463192
ENSG00000163170	ENSG00000184983	0.463174
ENSG00000116459	ENSG00000154518	0.463173
ENSG00000163191	ENSG00000213719	0.463171
ENSG00000141076	ENSG00000184162	0.463144
ENSG00000151729	ENSG00000125166	0.463069
ENSG00000163636	ENSG00000137055	0.462995
ENSG00000065518	ENSG00000126267	0.462968
ENSG00000065518	ENSG00000176340	0.462947
ENSG00000126067	ENSG00000182446	0.462935
ENSG00000163170	ENSG00000131143	0.462922
ENSG00000184752	ENSG00000140990	0.462914
ENSG00000129009	ENSG00000142156	0.462759
ENSG00000116459	ENSG00000004779	0.462705
ENSG00000115286	ENSG00000126267	0.462701
ENSG00000175206	ENSG00000106631	0.462662
ENSG00000159199	ENSG00000186010	0.462626
ENSG00000125520	ENSG00000184343	0.462606
ENSG00000115946	ENSG00000145194	0.462505
ENSG00000115386	ENSG00000170890	0.46244
ENSG00000117222	ENSG00000139697	0.462393
ENSG00000144713	ENSG00000241343	0.46238
ENSG00000204291	ENSG00000130592	0.462379
ENSG00000165629	ENSG00000213619	0.462358
ENSG00000163541	ENSG00000179091	0.462339
ENSG00000148303	ENSG00000108107	0.46231
ENSG00000155438	ENSG00000134001	0.462273
ENSG00000114023	ENSG00000166136	0.46225
ENSG00000120705	ENSG00000198276	0.46222
ENSG00000175166	ENSG00000130706	0.46221
ENSG00000169020	ENSG00000267855	0.462077
ENSG00000143977	ENSG00000264350	0.462068
ENSG00000124571	ENSG00000125485	0.462067
ENSG00000134531	ENSG00000176014	0.462066
ENSG00000189043	ENSG00000125356	0.462026
ENSG00000143196	ENSG00000164692	0.461965
ENSG00000143196	ENSG00000108679	0.461939
ENSG00000248180	ENSG00000218582	0.46188
ENSG00000067334	ENSG00000146054	0.461876
ENSG00000188037	ENSG00000108829	0.461855
ENSG00000146576	ENSG00000197483	0.46181
ENSG00000112306	ENSG00000265681	0.461802
ENSG00000119013	ENSG00000131143	0.461785
ENSG00000213619	ENSG00000169021	0.461784
ENSG00000142937	ENSG00000114391	0.46175
ENSG00000164077	ENSG00000204070	0.461732
ENSG00000185271	ENSG00000108829	0.461709
ENSG00000106624	ENSG00000077942	0.46169
ENSG00000113460	ENSG00000198042	0.461652
ENSG00000197170	ENSG00000124333	0.46162
ENSG00000145494	ENSG00000241468	0.461588
ENSG00000163541	ENSG00000165629	0.461565
ENSG00000182196	ENSG00000099795	0.461522
ENSG00000067334	ENSG00000109917	0.4615
ENSG00000260314	ENSG00000155659	0.461474
ENSG00000173436	ENSG00000131174	0.461473
ENSG00000179091	ENSG00000140990	0.461464
ENSG00000126267	ENSG00000170906	0.461435
ENSG00000182154	ENSG00000178982	0.46139
ENSG00000139180	ENSG00000154723	0.46138
ENSG00000171863	ENSG00000125691	0.461375
ENSG00000148450	ENSG00000166136	0.461357
ENSG00000130414	ENSG00000139180	0.461323
ENSG00000010256	ENSG00000176340	0.461313
ENSG00000143196	ENSG00000091986	0.461198
ENSG00000120913	ENSG00000087884	0.461141
ENSG00000014641	ENSG00000139180	0.461126
ENSG00000254470	ENSG00000183735	0.461119
ENSG00000175110	ENSG00000102738	0.461035
ENSG00000176407	ENSG00000070010	0.461028
ENSG00000135940	ENSG00000167283	0.461011
ENSG00000173915	ENSG00000184983	0.461009
ENSG00000166482	ENSG00000077942	0.46099
ENSG00000241468	ENSG00000131174	0.460959
ENSG00000146457	ENSG00000283787	0.460869
ENSG00000071082	ENSG00000231500	0.460834
ENSG00000143198	ENSG00000179564	0.460709
ENSG00000145494	ENSG00000126432	0.460702
ENSG00000117118	ENSG00000156411	0.460666
ENSG00000110955	ENSG00000131828	0.460657
ENSG00000156467	ENSG00000126267	0.460627
ENSG00000010256	ENSG00000140740	0.460513
ENSG00000173436	ENSG00000163541	0.460506
ENSG00000119421	ENSG00000156411	0.460461
ENSG00000113282	ENSG00000147649	0.460436
ENSG00000133316	ENSG00000141076	0.460425
ENSG00000177954	ENSG00000105372	0.46039
ENSG00000164692	ENSG00000139329	0.46039
ENSG00000145494	ENSG00000156411	0.460366
ENSG00000160808	ENSG00000111245	0.460338
ENSG00000204394	ENSG00000261236	0.460309
ENSG00000164692	ENSG00000142156	0.460299
ENSG00000164934	ENSG00000141076	0.460289
ENSG00000126067	ENSG00000100567	0.460254
ENSG00000213619	ENSG00000178982	0.460159
ENSG00000169020	ENSG00000167863	0.460151
ENSG00000176340	ENSG00000170906	0.460123
ENSG00000150753	ENSG00000146731	0.460121
ENSG00000174516	ENSG00000108344	0.460105
ENSG00000004779	ENSG00000125356	0.460094
ENSG00000126067	ENSG00000137055	0.460093
ENSG00000136813	ENSG00000183735	0.460083
ENSG00000076706	ENSG00000130402	0.460018
ENSG00000179954	ENSG00000142173	0.459988
ENSG00000136942	ENSG00000108298	0.459967
ENSG00000076555	ENSG00000141452	0.459955
ENSG00000156411	ENSG00000126267	0.459947
ENSG00000066455	ENSG00000159461	0.459855
ENSG00000127184	ENSG00000213619	0.45984
ENSG00000167283	ENSG00000184983	0.459825
ENSG00000117519	ENSG00000167460	0.459819
ENSG00000229117	ENSG00000122026	0.459803
ENSG00000179562	ENSG00000136816	0.459779
ENSG00000126267	ENSG00000131174	0.459691
ENSG00000213190	ENSG00000154277	0.459607
ENSG00000011028	ENSG00000142156	0.459601
ENSG00000141452	ENSG00000104825	0.459557
ENSG00000121310	ENSG00000184216	0.459557
ENSG00000125166	ENSG00000131828	0.459488
ENSG00000167792	ENSG00000126267	0.459478
ENSG00000189043	ENSG00000156467	0.459475
ENSG00000151729	ENSG00000213619	0.459432
ENSG00000151729	ENSG00000179091	0.459418
ENSG00000145494	ENSG00000131174	0.459406
ENSG00000158710	ENSG00000182809	0.459381
ENSG00000147604	ENSG00000198034	0.45938
ENSG00000116459	ENSG00000165629	0.459356
ENSG00000126267	ENSG00000161281	0.459326
ENSG00000135521	ENSG00000134001	0.459322
ENSG00000087269	ENSG00000112578	0.459295
ENSG00000137970	ENSG00000234797	0.459293
ENSG00000204209	ENSG00000136813	0.459288
ENSG00000266200	ENSG00000168928	0.459254
ENSG00000004779	ENSG00000126267	0.459246
ENSG00000185238	ENSG00000134001	0.459243
ENSG00000176340	ENSG00000178741	0.459192
ENSG00000167863	ENSG00000127540	0.459188
ENSG00000159173	ENSG00000078814	0.459185
ENSG00000164692	ENSG00000179954	0.45917
ENSG00000197756	ENSG00000125691	0.459124
ENSG00000144713	ENSG00000125691	0.459094
ENSG00000145194	ENSG00000164934	0.45909
ENSG00000014641	ENSG00000197448	0.459067
ENSG00000189043	ENSG00000154723	0.459006
ENSG00000061676	ENSG00000134108	0.458986
ENSG00000174886	ENSG00000099795	0.45896
ENSG00000179091	ENSG00000165264	0.458901
ENSG00000165629	ENSG00000184752	0.458861
ENSG00000081248	ENSG00000184343	0.458831
ENSG00000146576	ENSG00000126243	0.458817
ENSG00000175166	ENSG00000101182	0.458804
ENSG00000275700	ENSG00000100029	0.458796
ENSG00000134697	ENSG00000141076	0.45874
ENSG00000163636	ENSG00000197170	0.458675
ENSG00000096060	ENSG00000267653	0.458675
ENSG00000163520	ENSG00000166147	0.458601
ENSG00000213741	ENSG00000171858	0.458566
ENSG00000163541	ENSG00000010256	0.458466
ENSG00000213619	ENSG00000167792	0.45841
ENSG00000083845	ENSG00000147403	0.458383
ENSG00000134001	ENSG00000108829	0.458374
ENSG00000117118	ENSG00000131143	0.458372
ENSG00000088682	ENSG00000108528	0.458371
ENSG00000163938	ENSG00000112578	0.45837
ENSG00000134001	ENSG00000141076	0.458327
ENSG00000176340	ENSG00000167792	0.458319
ENSG00000186687	ENSG00000213463	0.458263
ENSG00000067248	ENSG00000066455	0.458257
ENSG00000165264	ENSG00000262814	0.458252
ENSG00000122477	ENSG00000078668	0.458245
ENSG00000142082	ENSG00000160703	0.458238
ENSG00000182899	ENSG00000166441	0.458202
ENSG00000179091	ENSG00000169021	0.458175
ENSG00000145425	ENSG00000134419	0.458115
ENSG00000071967	ENSG00000011465	0.458098
ENSG00000155438	ENSG00000100029	0.458081
ENSG00000131467	ENSG00000147383	0.458081
ENSG00000223784	ENSG00000185745	0.458061
ENSG00000164879	ENSG00000140945	0.458005
ENSG00000056097	ENSG00000113282	0.457931
ENSG00000109475	ENSG00000138326	0.457925
ENSG00000065518	ENSG00000156411	0.457921
ENSG00000156411	ENSG00000159199	0.45791
ENSG00000096060	ENSG00000099875	0.4579
ENSG00000154518	ENSG00000241837	0.457878
ENSG00000164405	ENSG00000186010	0.457834
ENSG00000177954	ENSG00000083845	0.457793
ENSG00000124614	ENSG00000131469	0.457768
ENSG00000177791	ENSG00000122367	0.457725
ENSG00000115386	ENSG00000175535	0.457665
ENSG00000146809	ENSG00000186187	0.457632
ENSG00000171793	ENSG00000185238	0.457621
ENSG00000010256	ENSG00000167815	0.457617
ENSG00000196072	ENSG00000108671	0.457559
ENSG00000061676	ENSG00000124333	0.457547
ENSG00000149806	ENSG00000118181	0.457522
ENSG00000213619	ENSG00000167283	0.457521
ENSG00000140990	ENSG00000159199	0.457475
ENSG00000163170	ENSG00000164919	0.457455
ENSG00000176340	ENSG00000184752	0.457409
ENSG00000179562	ENSG00000180008	0.457371
ENSG00000173369	ENSG00000158869	0.457369
ENSG00000073711	ENSG00000129170	0.457355
ENSG00000163541	ENSG00000167863	0.45735
ENSG00000117222	ENSG00000168438	0.457321
ENSG00000105971	ENSG00000105974	0.457281
ENSG00000127022	ENSG00000146054	0.457266
ENSG00000167863	ENSG00000147123	0.457265
ENSG00000178741	ENSG00000127540	0.457233
ENSG00000112578	ENSG00000141101	0.457218
ENSG00000134697	ENSG00000134001	0.457207
ENSG00000087269	ENSG00000100029	0.457164
ENSG00000124532	ENSG00000150768	0.457142
ENSG00000164332	ENSG00000166181	0.457102
ENSG00000010256	ENSG00000140990	0.457097
ENSG00000196449	ENSG00000134001	0.457035
ENSG00000132561	ENSG00000139329	0.45695
ENSG00000169020	ENSG00000156411	0.456949
ENSG00000171621	ENSG00000150347	0.456919
ENSG00000010256	ENSG00000119421	0.456913
ENSG00000150753	ENSG00000110107	0.456855
ENSG00000119013	ENSG00000173915	0.456844
ENSG00000106263	ENSG00000261236	0.456756
ENSG00000114391	ENSG00000166441	0.456746
ENSG00000164896	ENSG00000008294	0.456745
ENSG00000065534	ENSG00000164176	0.456737
ENSG00000183648	ENSG00000140990	0.456716
ENSG00000196449	ENSG00000115946	0.456712
ENSG00000142173	ENSG00000077942	0.456709
ENSG00000178882	ENSG00000078814	0.45669
ENSG00000139180	ENSG00000131174	0.456685
ENSG00000125691	ENSG00000131469	0.456634
ENSG00000117118	ENSG00000169021	0.456629
ENSG00000117222	ENSG00000067596	0.456482
ENSG00000163520	ENSG00000179954	0.456474
ENSG00000126067	ENSG00000115233	0.456394
ENSG00000145936	ENSG00000130176	0.456358
ENSG00000116830	ENSG00000108883	0.45632
ENSG00000174744	ENSG00000185298	0.456304
ENSG00000165264	ENSG00000131143	0.456287
ENSG00000168542	ENSG00000091986	0.456281
ENSG00000204315	ENSG00000126243	0.456263
ENSG00000166136	ENSG00000186010	0.456256
ENSG00000065518	ENSG00000131143	0.456239
ENSG00000129084	ENSG00000041357	0.456185
ENSG00000162244	ENSG00000108298	0.456057
ENSG00000182774	ENSG00000125691	0.456007
ENSG00000173660	ENSG00000165264	0.456
ENSG00000164405	ENSG00000156467	0.455995
ENSG00000183648	ENSG00000124172	0.455994
ENSG00000139329	ENSG00000108679	0.455985
ENSG00000144713	ENSG00000147604	0.455977
ENSG00000014641	ENSG00000167815	0.455976
ENSG00000124784	ENSG00000080608	0.455962
ENSG00000189043	ENSG00000183648	0.4559
ENSG00000066455	ENSG00000172315	0.455869
ENSG00000110011	ENSG00000182196	0.45584
ENSG00000119421	ENSG00000262814	0.455817
ENSG00000146576	ENSG00000105723	0.455787
ENSG00000204387	ENSG00000177410	0.45578
ENSG00000159189	ENSG00000165457	0.455725
ENSG00000100603	ENSG00000131043	0.45564
ENSG00000170906	ENSG00000147123	0.455631
ENSG00000117519	ENSG00000026508	0.455616
ENSG00000105821	ENSG00000103037	0.455558
ENSG00000172115	ENSG00000110955	0.455555
ENSG00000169020	ENSG00000176340	0.455551
ENSG00000122477	ENSG00000141458	0.45554
ENSG00000130770	ENSG00000177752	0.455503
ENSG00000167863	ENSG00000184983	0.455479
ENSG00000124784	ENSG00000112578	0.455476
ENSG00000115386	ENSG00000266200	0.455449
ENSG00000168542	ENSG00000108821	0.455425
ENSG00000159352	ENSG00000087191	0.45536
ENSG00000142173	ENSG00000182492	0.45534
ENSG00000150990	ENSG00000185298	0.455331
ENSG00000071967	ENSG00000118762	0.455325
ENSG00000155438	ENSG00000107937	0.455277
ENSG00000117054	ENSG00000112992	0.455258
ENSG00000172023	ENSG00000266200	0.455215
ENSG00000120705	ENSG00000135018	0.45518
ENSG00000267855	ENSG00000099795	0.455163
ENSG00000162840	ENSG00000125148	0.455128
ENSG00000163170	ENSG00000213619	0.455127
ENSG00000114391	ENSG00000137154	0.455116
ENSG00000115268	ENSG00000108107	0.45509
ENSG00000149806	ENSG00000131469	0.455072
ENSG00000137818	ENSG00000108298	0.455064
ENSG00000173660	ENSG00000004779	0.455056
ENSG00000143252	ENSG00000091140	0.455055
ENSG00000158869	ENSG00000066336	0.455036
ENSG00000090263	ENSG00000148450	0.455
ENSG00000105372	ENSG00000063177	0.454989
ENSG00000176407	ENSG00000108344	0.454959
ENSG00000173915	ENSG00000004779	0.454942
ENSG00000122026	ENSG00000125691	0.454935
ENSG00000074181	ENSG00000142156	0.454911
ENSG00000218227	ENSG00000213442	0.454896
ENSG00000119013	ENSG00000065518	0.454866
ENSG00000144713	ENSG00000149806	0.454856
ENSG00000149591	ENSG00000133392	0.454815
ENSG00000165264	ENSG00000165629	0.454807
ENSG00000119013	ENSG00000010256	0.45475
ENSG00000242071	ENSG00000230629	0.454747
ENSG00000158864	ENSG00000140740	0.454735
ENSG00000176340	ENSG00000139180	0.454709
ENSG00000170835	ENSG00000168925	0.454698
ENSG00000161281	ENSG00000147123	0.454648
ENSG00000185238	ENSG00000141076	0.454627
ENSG00000156411	ENSG00000154723	0.454626
ENSG00000172809	ENSG00000198918	0.454537
ENSG00000204628	ENSG00000108298	0.454481
ENSG00000241468	ENSG00000173915	0.454446
ENSG00000134248	ENSG00000156411	0.454397
ENSG00000145494	ENSG00000167863	0.454389
ENSG00000163833	ENSG00000186628	0.454378
ENSG00000163520	ENSG00000035862	0.454374
ENSG00000133316	ENSG00000275700	0.454364
ENSG00000163636	ENSG00000135018	0.454356
ENSG00000174407	ENSG00000264490	0.454248
ENSG00000116260	ENSG00000096060	0.454246
ENSG00000168477	ENSG00000106333	0.454194
ENSG00000164896	ENSG00000168101	0.454186
ENSG00000163170	ENSG00000139180	0.454159
ENSG00000124701	ENSG00000185105	0.454137
ENSG00000054148	ENSG00000099795	0.454133
ENSG00000174953	ENSG00000197299	0.454086
ENSG00000165264	ENSG00000176340	0.45406
ENSG00000145592	ENSG00000156482	0.454036
ENSG00000185298	ENSG00000060069	0.453968
ENSG00000182154	ENSG00000184752	0.453904
ENSG00000163541	ENSG00000139180	0.453862
ENSG00000173915	ENSG00000131143	0.453792
ENSG00000170889	ENSG00000083845	0.453768
ENSG00000205250	ENSG00000126243	0.453759
ENSG00000073711	ENSG00000122367	0.453715
ENSG00000061676	ENSG00000197170	0.453643
ENSG00000105364	ENSG00000128626	0.453627
ENSG00000010256	ENSG00000125166	0.453587
ENSG00000162244	ENSG00000142534	0.45356
ENSG00000162191	ENSG00000132522	0.453536
ENSG00000065534	ENSG00000149591	0.453488
ENSG00000134686	ENSG00000185070	0.453454
ENSG00000126432	ENSG00000125356	0.453433
ENSG00000136942	ENSG00000130811	0.453417
ENSG00000154122	ENSG00000223784	0.453411
ENSG00000168477	ENSG00000100626	0.453355
ENSG00000096060	ENSG00000189319	0.453323
ENSG00000071967	ENSG00000258818	0.453314
ENSG00000065518	ENSG00000004779	0.453292
ENSG00000145494	ENSG00000147123	0.453278
ENSG00000154813	ENSG00000213341	0.453275
ENSG00000182899	ENSG00000142534	0.453264
ENSG00000164919	ENSG00000186010	0.453226
ENSG00000175283	ENSG00000033011	0.453224
ENSG00000137133	ENSG00000184076	0.4532
ENSG00000100605	ENSG00000159461	0.453198
ENSG00000172428	ENSG00000119705	0.453194
ENSG00000170471	ENSG00000159082	0.453139
ENSG00000161970	ENSG00000241343	0.453103
ENSG00000162576	ENSG00000166033	0.453093
ENSG00000125148	ENSG00000187193	0.453057
ENSG00000168291	ENSG00000136143	0.45304
ENSG00000091483	ENSG00000010256	0.453038
ENSG00000182899	ENSG00000145425	0.453006
ENSG00000242299	ENSG00000139239	0.453005
ENSG00000158887	ENSG00000102385	0.453
ENSG00000164405	ENSG00000126267	0.452943
ENSG00000172409	ENSG00000168876	0.452937
ENSG00000004779	ENSG00000088682	0.452937
ENSG00000115233	ENSG00000103035	0.452933
ENSG00000142751	ENSG00000185298	0.45292
ENSG00000131730	ENSG00000131828	0.452902
ENSG00000171863	ENSG00000148303	0.452873
ENSG00000137154	ENSG00000148303	0.452867
ENSG00000146809	ENSG00000185105	0.452863
ENSG00000213619	ENSG00000178741	0.45285
ENSG00000142937	ENSG00000125691	0.452841
ENSG00000107796	ENSG00000130176	0.452814
ENSG00000115268	ENSG00000142534	0.452803
ENSG00000135940	ENSG00000131495	0.452783
ENSG00000179562	ENSG00000135392	0.452706
ENSG00000119013	ENSG00000179091	0.452666
ENSG00000091483	ENSG00000213619	0.452637
ENSG00000142676	ENSG00000125691	0.452621
ENSG00000062485	ENSG00000140740	0.452513
ENSG00000115946	ENSG00000155438	0.452512
ENSG00000159199	ENSG00000184983	0.452466
ENSG00000116459	ENSG00000119421	0.452463
ENSG00000213619	ENSG00000108528	0.452453
ENSG00000196182	ENSG00000079999	0.452452
ENSG00000143549	ENSG00000114854	0.452435
ENSG00000164896	ENSG00000182196	0.45243
ENSG00000182899	ENSG00000112306	0.452427
ENSG00000134716	ENSG00000073711	0.452386
ENSG00000145494	ENSG00000131143	0.452297
ENSG00000137970	ENSG00000139239	0.452269
ENSG00000183735	ENSG00000089234	0.452237
ENSG00000161970	ENSG00000131469	0.452233
ENSG00000136813	ENSG00000141452	0.452233
ENSG00000120697	ENSG00000134153	0.452213
ENSG00000146054	ENSG00000132824	0.452205
ENSG00000146701	ENSG00000139180	0.452187
ENSG00000105821	ENSG00000135018	0.452167
ENSG00000143387	ENSG00000087245	0.452164
ENSG00000119421	ENSG00000165629	0.452135
ENSG00000142676	ENSG00000182899	0.452112
ENSG00000127184	ENSG00000241837	0.452072
ENSG00000124491	ENSG00000110079	0.452022
ENSG00000151376	ENSG00000066455	0.452019
ENSG00000167283	ENSG00000262814	0.452006
ENSG00000114767	ENSG00000080608	0.451987
ENSG00000113460	ENSG00000134001	0.451959
ENSG00000186010	ENSG00000131174	0.451943
ENSG00000151729	ENSG00000152234	0.451874
ENSG00000136942	ENSG00000125691	0.451823
ENSG00000178057	ENSG00000173141	0.451815
ENSG00000110717	ENSG00000139180	0.4518
ENSG00000166407	ENSG00000087884	0.451792
ENSG00000126267	ENSG00000178982	0.451714
ENSG00000124784	ENSG00000198042	0.451621
ENSG00000163751	ENSG00000172236	0.451598
ENSG00000159784	ENSG00000141458	0.451585
ENSG00000115145	ENSG00000070367	0.451579
ENSG00000134686	ENSG00000124743	0.451569
ENSG00000114023	ENSG00000241837	0.451566
ENSG00000114391	ENSG00000108298	0.451561
ENSG00000145494	ENSG00000131495	0.451476
ENSG00000144713	ENSG00000162244	0.451474
ENSG00000163170	ENSG00000065518	0.451465
ENSG00000137970	ENSG00000185641	0.451447
ENSG00000214485	ENSG00000139239	0.451428
ENSG00000142615	ENSG00000168925	0.451377
ENSG00000140990	ENSG00000125356	0.451337
ENSG00000204634	ENSG00000182902	0.451323
ENSG00000119013	ENSG00000169020	0.451319
ENSG00000179562	ENSG00000168876	0.451296
ENSG00000061676	ENSG00000103342	0.451287
ENSG00000114854	ENSG00000111245	0.451283
ENSG00000184983	ENSG00000131174	0.451246
ENSG00000172023	ENSG00000275896	0.45124
ENSG00000164934	ENSG00000109917	0.451233
ENSG00000137309	ENSG00000130706	0.451217
ENSG00000126067	ENSG00000100519	0.451188
ENSG00000186628	ENSG00000101892	0.451172
ENSG00000236090	ENSG00000214110	0.451141
ENSG00000142973	ENSG00000096060	0.451117
ENSG00000145194	ENSG00000112578	0.451114
ENSG00000145194	ENSG00000048162	0.451058
ENSG00000106588	ENSG00000161057	0.451043
ENSG00000213619	ENSG00000075415	0.450955
ENSG00000125652	ENSG00000147123	0.450879
ENSG00000163209	ENSG00000205420	0.450874
ENSG00000117395	ENSG00000033050	0.450856
ENSG00000189308	ENSG00000113282	0.450852
ENSG00000168427	ENSG00000279484	0.450828
ENSG00000131469	ENSG00000241343	0.450775
ENSG00000205352	ENSG00000275700	0.450771
ENSG00000114767	ENSG00000184162	0.45076
ENSG00000184752	ENSG00000241837	0.450657
ENSG00000115233	ENSG00000132963	0.450642
ENSG00000071967	ENSG00000035862	0.450632
ENSG00000134108	ENSG00000183735	0.450626
ENSG00000213178	ENSG00000230629	0.450624
ENSG00000168477	ENSG00000139329	0.45061
ENSG00000175283	ENSG00000134575	0.45056
ENSG00000158864	ENSG00000143252	0.450557
ENSG00000166902	ENSG00000100348	0.450546
ENSG00000179091	ENSG00000167701	0.450542
ENSG00000241553	ENSG00000168701	0.450506
ENSG00000183648	ENSG00000154723	0.450504
ENSG00000168701	ENSG00000105171	0.450441
ENSG00000091483	ENSG00000132423	0.450409
ENSG00000146576	ENSG00000172375	0.450405
ENSG00000114023	ENSG00000167283	0.4504
ENSG00000173915	ENSG00000167283	0.450381
ENSG00000204209	ENSG00000196363	0.450376
ENSG00000168477	ENSG00000108821	0.450368
ENSG00000136942	ENSG00000172809	0.450311
ENSG00000110619	ENSG00000068438	0.450308
ENSG00000267855	ENSG00000170906	0.450298
ENSG00000283787	ENSG00000141458	0.450292
ENSG00000198042	ENSG00000108829	0.450275
ENSG00000081248	ENSG00000164591	0.450273
ENSG00000100764	ENSG00000013275	0.45026
ENSG00000082153	ENSG00000100084	0.450248
ENSG00000262814	ENSG00000126267	0.450214
ENSG00000117519	ENSG00000163565	0.450202
ENSG00000124701	ENSG00000124120	0.450161
ENSG00000145194	ENSG00000171453	0.45016
ENSG00000154518	ENSG00000167792	0.450158
ENSG00000122477	ENSG00000073711	0.450148
ENSG00000139914	ENSG00000140986	0.450129
ENSG00000164919	ENSG00000126267	0.450121
ENSG00000167283	ENSG00000126267	0.45012
ENSG00000162733	ENSG00000115935	0.450042
ENSG00000214097	ENSG00000236208	0.450029
ENSG00000091986	ENSG00000179954	0.450021
ENSG00000182899	ENSG00000145592	0.449989
ENSG00000173660	ENSG00000126267	0.449971
ENSG00000127184	ENSG00000090266	0.449964
ENSG00000186081	ENSG00000189001	0.449957
ENSG00000197756	ENSG00000122026	0.449909
ENSG00000179152	ENSG00000186187	0.449881
ENSG00000187288	ENSG00000138207	0.449833
ENSG00000179091	ENSG00000167283	0.449818
ENSG00000219073	ENSG00000172023	0.449745
ENSG00000117395	ENSG00000143106	0.449745
ENSG00000171793	ENSG00000164934	0.449744
ENSG00000131143	ENSG00000170906	0.449671
ENSG00000119421	ENSG00000139180	0.44966
ENSG00000196072	ENSG00000070010	0.449657
ENSG00000067248	ENSG00000213341	0.449648
ENSG00000141741	ENSG00000087191	0.449592
ENSG00000173660	ENSG00000250479	0.449578
ENSG00000176340	ENSG00000184983	0.449557
ENSG00000196449	ENSG00000089195	0.449519
ENSG00000152234	ENSG00000154723	0.449499
ENSG00000167863	ENSG00000154723	0.449489
ENSG00000142541	ENSG00000083845	0.449477
ENSG00000134108	ENSG00000184343	0.449456
ENSG00000204628	ENSG00000142541	0.449447
ENSG00000111245	ENSG00000092054	0.449418
ENSG00000108829	ENSG00000068438	0.449402
ENSG00000151729	ENSG00000075415	0.4494
ENSG00000056097	ENSG00000138592	0.449388
ENSG00000198830	ENSG00000164104	0.449378
ENSG00000145592	ENSG00000229117	0.449368
ENSG00000106333	ENSG00000139329	0.449345
ENSG00000163170	ENSG00000010256	0.449317
ENSG00000067334	ENSG00000092203	0.44926
ENSG00000162733	ENSG00000106823	0.449218
ENSG00000173372	ENSG00000110079	0.449214
ENSG00000073711	ENSG00000260398	0.449176
ENSG00000129084	ENSG00000100804	0.449154
ENSG00000075415	ENSG00000169021	0.44915
ENSG00000185085	ENSG00000105447	0.449133
ENSG00000196449	ENSG00000185298	0.449132
ENSG00000147439	ENSG00000150990	0.449097
ENSG00000154518	ENSG00000119013	0.44909
ENSG00000167283	ENSG00000159199	0.449079
ENSG00000154518	ENSG00000131174	0.449078
ENSG00000122367	ENSG00000149136	0.449073
ENSG00000126432	ENSG00000140990	0.44906
ENSG00000122477	ENSG00000138835	0.449056
ENSG00000164896	ENSG00000099795	0.449039
ENSG00000224614	ENSG00000099875	0.448942
ENSG00000165264	ENSG00000099795	0.44893
ENSG00000106333	ENSG00000136813	0.448909
ENSG00000130414	ENSG00000241837	0.448906
ENSG00000119013	ENSG00000186010	0.448892
ENSG00000236208	ENSG00000177791	0.448886
ENSG00000143196	ENSG00000106483	0.448874
ENSG00000146576	ENSG00000161956	0.448781
ENSG00000229638	ENSG00000178464	0.448765
ENSG00000226221	ENSG00000214485	0.448765
ENSG00000155438	ENSG00000037897	0.448733
ENSG00000105778	ENSG00000185344	0.448699
ENSG00000173436	ENSG00000165264	0.448696
ENSG00000163520	ENSG00000077942	0.44869
ENSG00000164440	ENSG00000177354	0.448688
ENSG00000136813	ENSG00000076555	0.448688
ENSG00000197756	ENSG00000182899	0.448668
ENSG00000187715	ENSG00000073711	0.448648
ENSG00000010256	ENSG00000091140	0.448561
ENSG00000179564	ENSG00000265142	0.448537
ENSG00000035862	ENSG00000142192	0.448531
ENSG00000159199	ENSG00000152234	0.448526
ENSG00000136942	ENSG00000108107	0.448493
ENSG00000165629	ENSG00000167283	0.448479
ENSG00000115233	ENSG00000070010	0.448456
ENSG00000179091	ENSG00000152234	0.448355
ENSG00000166033	ENSG00000142173	0.448341
ENSG00000156885	ENSG00000173991	0.448333
ENSG00000125482	ENSG00000089234	0.448326
ENSG00000260314	ENSG00000177575	0.448301
ENSG00000129084	ENSG00000013275	0.448273
ENSG00000110011	ENSG00000099795	0.44825
ENSG00000138835	ENSG00000223784	0.448201
ENSG00000140990	ENSG00000170906	0.448199
ENSG00000137154	ENSG00000161970	0.448197
ENSG00000213341	ENSG00000198276	0.448142
ENSG00000137074	ENSG00000131467	0.448108
ENSG00000135392	ENSG00000067596	0.447964
ENSG00000242299	ENSG00000224631	0.447921
ENSG00000134716	ENSG00000129170	0.447908
ENSG00000165264	ENSG00000183648	0.447878
ENSG00000139914	ENSG00000115286	0.44787
ENSG00000229117	ENSG00000172809	0.447839
ENSG00000111799	ENSG00000123384	0.447821
ENSG00000112306	ENSG00000122026	0.447817
ENSG00000108829	ENSG00000185298	0.447809
ENSG00000186081	ENSG00000186847	0.447793
ENSG00000144867	ENSG00000164934	0.447779
ENSG00000102683	ENSG00000186187	0.447778
[truncated: 8,000 more rows]
