# Supplementary material for: Gene co-expression networks reveal sex-biased differences in musculoskeletal ageing
Source: Front Aging. 2024 Sep 18;5:1469479. doi: 10.3389/fragi.2024.1469479 (PMC11445131; doi:10.3389/fragi.2024.1469479)
Supplement: Supplementary file 2 [file DataSheet2.zip]

Archive with 8 entries (7 files):
- SupplMat2/
- SupplMat2/BiologicalProcesses_UniqueInteractions.csv
- SupplMat2/male_Y_GO_Biological_Process_2021.csv
- SupplMat2/female_E_GO_Biological_Process_2021.csv
- SupplMat2/female_M_GO_Biological_Process_2021.csv
- SupplMat2/female_Y_GO_Biological_Process_2021.csv
- SupplMat2/male_E_GO_Biological_Process_2021.csv
- SupplMat2/male_M_GO_Biological_Process_2021.csv
