# Supplementary material for: Gene co-expression networks reveal sex-biased differences in musculoskeletal ageing
Source: Front Aging. 2024 Sep 18;5:1469479. doi: 10.3389/fragi.2024.1469479 (PMC11445131; doi:10.3389/fragi.2024.1469479)
Supplement: Supplementary file 2 [file DataSheet2.zip › SupplMat2/BiologicalProcesses_UniqueInteractions.csv]

female_Y	male_E	male_M	female_E	male_Y	female_M	female_Y_male_E	female_Y_male_M	female_Y_female_E	female_Y_male_Y	female_Y_female_M	male_E_male_M	male_E_female_E	male_E_male_Y	male_E_female_M	male_M_female_E	male_M_male_Y	male_M_female_M	female_E_male_Y	female_E_female_M	male_Y_female_M	female_Y_male_E_male_M	female_Y_male_E_female_E	female_Y_male_E_male_Y	female_Y_male_E_female_M	female_Y_male_M_female_E	female_Y_male_M_male_Y	female_Y_male_M_female_M	female_Y_female_E_male_Y	female_Y_female_E_female_M	female_Y_male_Y_female_M	male_E_male_M_female_E	male_E_male_M_male_Y	male_E_male_M_female_M	male_E_female_E_male_Y	male_E_female_E_female_M	male_E_male_Y_female_M	male_M_female_E_male_Y	male_M_female_E_female_M	male_M_male_Y_female_M	female_E_male_Y_female_M	female_Y_male_E_male_M_female_E	female_Y_male_E_male_M_male_Y	female_Y_male_E_male_M_female_M	female_Y_male_E_female_E_male_Y	female_Y_male_E_female_E_female_M	female_Y_male_E_male_Y_female_M	female_Y_male_M_female_E_male_Y	female_Y_male_M_female_E_female_M	female_Y_male_M_male_Y_female_M
regulation of protein modification by small protein conjugation or removal (GO:1903320)	gluconeogenesis (GO:0006094)	respiratory chain complex IV assembly (GO:0008535)	protein localization to lysosome (GO:0061462)	mitochondrial respirasome assembly (GO:0097250)	platelet degranulation (GO:0002576)	regulation of protein catabolic process (GO:0042176)		vesicle transport along microtubule (GO:0047496)	striated muscle cell development (GO:0055002)	cytokine-mediated signaling pathway (GO:0019221)	dicarboxylic acid metabolic process (GO:0043648)	mitochondrial membrane organization (GO:0007006)	fatty acid beta-oxidation using acyl-CoA dehydrogenase (GO:0033539)	regulation of transcription by RNA polymerase I (GO:0006356)				positive regulation by host of viral transcription (GO:0043923)	ATP synthesis coupled electron transport (GO:0042773)	MAPK cascade (GO:0000165)			branched-chain amino acid metabolic process (GO:0009081)					positive regulation of cellular amide metabolic process (GO:0034250)	macroautophagy (GO:0016236)	tumor necrosis factor-mediated signaling pathway (GO:0033209)		positive regulation of RNA metabolic process (GO:0051254)									ubiquinone metabolic process (GO:0006743)	fatty acid catabolic process (GO:0009062)				ribosomal small subunit assembly (GO:0000028)
negative regulation of ATP metabolic process (GO:1903579)	cellular amino acid catabolic process (GO:0009063)		regulation of ceramide biosynthetic process (GO:2000303)	spliceosomal snRNP assembly (GO:0000387)	cellular response to tumor necrosis factor (GO:0071356)	protein deacylation (GO:0035601)			ERAD pathway (GO:0036503)	antigen processing and presentation of peptide antigen via MHC class II (GO:0002495)	positive regulation of anoikis (GO:2000210)			acetyl-CoA biosynthetic process from pyruvate (GO:0006086)				cytoplasmic translational initiation (GO:0002183)	heart contraction (GO:0060047)	DNA-templated transcription, termination (GO:0006353)			maturation of LSU-rRNA from tricistronic rRNA transcript (SSU-rRNA, 5.8S rRNA, LSU-rRNA) (GO:0000463)					mRNA splicing, via spliceosome (GO:0000398)	sarcomere organization (GO:0045214)	post-translational protein modification (GO:0043687)											quinone biosynthetic process (GO:1901663)	2-oxoglutarate metabolic process (GO:0006103)
neutrophil mediated immunity (GO:0002446)	hexose biosynthetic process (GO:0019319)		positive regulation of sphingolipid biosynthetic process (GO:0090154)	IRE1-mediated unfolded protein response (GO:0036498)	endoplasmic reticulum mannose trimming (GO:1904380)	regulation of translation (GO:0006417)			positive regulation of viral process (GO:0048524)	DNA-templated transcription, elongation (GO:0006354)	glycerol metabolic process (GO:0006071)								regulation of signal transduction by p53 class mediator (GO:1901796)	proteasome assembly (GO:0043248)			fatty acid beta-oxidation (GO:0006635)					tRNA processing (GO:0008033)	vesicle coating (GO:0006901)	protein-DNA complex assembly (GO:0065004)												electron transport chain (GO:0022900)
positive regulation of lymphocyte differentiation (GO:0045621)	neurogenesis (GO:0022008)		peptidyl-lysine acetylation (GO:0018394)	protein targeting to mitochondrion (GO:0006626)	ribosomal small subunit export from nucleus (GO:0000056)				mRNA processing (GO:0006397)	antigen processing and presentation of exogenous peptide antigen via MHC class II (GO:0019886)	monocarboxylic acid metabolic process (GO:0032787)								malate metabolic process (GO:0006108)				branched-chain amino acid catabolic process (GO:0009083)					RNA splicing, via transesterification reactions with bulged adenosine as nucleophile (GO:0000377)	protein ubiquitination (GO:0016567)	antigen processing and presentation of exogenous peptide antigen via MHC class I (GO:0042590)												respiratory electron transport chain (GO:0022904)
mitochondrion morphogenesis (GO:0070584)	alpha-amino acid metabolic process (GO:1901605)		modulation by host of symbiont process (GO:0051851)	nucleotide-excision repair, DNA damage recognition (GO:0000715)	striated muscle contraction (GO:0006941)				energy derivation by oxidation of organic compounds (GO:0015980)	transcription elongation from RNA polymerase II promoter (GO:0006368)																			vesicle targeting, rough ER to cis-Golgi (GO:0048207)	cellular response to interleukin-1 (GO:0071347)
protein ufmylation (GO:0071569)			positive regulation of ceramide biosynthetic process (GO:2000304)	mitochondrial respiratory chain complex III assembly (GO:0034551)	snRNA transcription (GO:0009301)				negative regulation of intrinsic apoptotic signaling pathway (GO:2001243)	positive regulation of RNA polymerase II transcription preinitiation complex assembly (GO:0045899)																			COPII vesicle coating (GO:0048208)	regulation of primary metabolic process (GO:0080090)
endoplasmic reticulum to Golgi vesicle-mediated transport (GO:0006888)			ribonucleoprotein complex disassembly (GO:0032988)	intracellular protein transmembrane transport (GO:0065002)	positive regulation of establishment of protein localization to telomere (GO:1904851)				transcription by RNA polymerase I (GO:0006360)	antigen processing and presentation of exogenous peptide antigen (GO:0002478)																				protein modification by small protein removal (GO:0070646)
synaptic vesicle transport (GO:0048489)			COPII-coated vesicle budding (GO:0090114)	protein deneddylation (GO:0000338)	external encapsulating structure organization (GO:0045229)																									regulation of canonical Wnt signaling pathway (GO:0060828)
substantia nigra development (GO:0021762)			tail-anchored membrane protein insertion into ER membrane (GO:0071816)	cardiac muscle cell development (GO:0055013)	regulation of gene silencing by RNA (GO:0060966)																									positive regulation of canonical Wnt signaling pathway (GO:0090263)
regulation of type I interferon-mediated signaling pathway (GO:0060338)			regulation of response to DNA damage stimulus (GO:2001020)	establishment of protein localization to mitochondrion (GO:0072655)	modification-dependent protein catabolic process (GO:0019941)																									protein deubiquitination (GO:0016579)
protein modification by small protein conjugation (GO:0032446)			mRNA catabolic process (GO:0006402)	ubiquitin-dependent ERAD pathway (GO:0030433)	regulation of establishment of protein localization to telomere (GO:0070203)																									positive regulation of Wnt signaling pathway (GO:0030177)
regulation of mitochondrion organization (GO:0010821)			cellular hyperosmotic response (GO:0071474)	respiratory chain complex III assembly (GO:0017062)	extracellular structure organization (GO:0043062)																									regulation of type I interferon production (GO:0032479)
positive regulation of B cell activation (GO:0050871)			protein quality control for misfolded or incompletely synthesized proteins (GO:0006515)	mitochondrial RNA metabolic process (GO:0000959)	positive regulation of membrane depolarization (GO:1904181)																									Fc receptor signaling pathway (GO:0038093)
synaptic vesicle localization (GO:0097479)			protein insertion into ER membrane by stop-transfer membrane-anchor sequence (GO:0045050)	protein transmembrane import into intracellular organelle (GO:0044743)	regulation of muscle contraction (GO:0006937)																									regulation of mitotic cell cycle (GO:0007346)
regulation of viral transcription (GO:0046782)			ER-associated misfolded protein catabolic process (GO:0071712)	mitochondrial transport (GO:0006839)	regulation of posttranscriptional gene silencing (GO:0060147)																									negative regulation of Wnt signaling pathway (GO:0030178)
actomyosin structure organization (GO:0031032)			cation homeostasis (GO:0055080)	protein insertion into mitochondrial membrane (GO:0051204)	ncRNA export from nucleus (GO:0097064)																									negative regulation of mitotic cell cycle phase transition (GO:1901991)
retrograde vesicle-mediated transport, Golgi to endoplasmic reticulum (GO:0006890)				fatty acid oxidation (GO:0019395)	ribosomal subunit export from nucleus (GO:0000054)																									cellular protein modification process (GO:0006464)
negative regulation of type I interferon-mediated signaling pathway (GO:0060339)				histone methylation (GO:0016571)	protein alpha-1,2-demannosylation (GO:0036508)																									regulation of establishment of planar polarity (GO:0090175)
nucleic acid phosphodiester bond hydrolysis (GO:0090305)				regulation of protein localization to nucleolus (GO:1904749)	mRNA modification (GO:0016556)																									regulation of mitotic cell cycle phase transition (GO:1901990)
regulation of translational initiation (GO:0006446)				cardiac myofibril assembly (GO:0055003)	antigen processing and presentation of peptide antigen via MHC class I (GO:0002474)																									cellular response to lectin (GO:1990858)
DNA repair (GO:0006281)				retrograde protein transport, ER to cytosol (GO:0030970)	regulation of ATP metabolic process (GO:1903578)																									Wnt signaling pathway, planar cell polarity pathway (GO:0060071)
COPII-coated vesicle cargo loading (GO:0090110)				cellular protein complex disassembly (GO:0043624)	extracellular matrix organization (GO:0030198)																									antigen processing and presentation of exogenous peptide antigen via MHC class I, TAP-dependent (GO:0002479)
positive regulation of viral transcription (GO:0050434)				complement activation, classical pathway (GO:0006958)	dolichol-linked oligosaccharide biosynthetic process (GO:0006488)																									Fc-epsilon receptor signaling pathway (GO:0038095)
neutrophil activation involved in immune response (GO:0002283)				mitochondrial transcription (GO:0006390)	positive regulation of protein localization to Cajal body (GO:1904871)																									DNA-dependent DNA replication (GO:0006261)
organelle organization (GO:0006996)				termination of RNA polymerase I transcription (GO:0006363)	RNA metabolic process (GO:0016070)																									transcription by RNA polymerase II (GO:0006366)
histone deacetylation (GO:0016575)				actin nucleation (GO:0045010)	striated muscle tissue development (GO:0014706)																									stimulatory C-type lectin receptor signaling pathway (GO:0002223)
negative regulation of gene expression (GO:0010629)				maturation of 5.8S rRNA (GO:0000460)	regulation of protein localization to Cajal body (GO:1904869)																									non-canonical Wnt signaling pathway (GO:0035567)
positive regulation of intrinsic apoptotic signaling pathway (GO:2001244)				protein import into mitochondrial matrix (GO:0030150)	positive regulation of telomerase RNA localization to Cajal body (GO:1904874)																									regulation of cellular ketone metabolic process (GO:0010565)
response to X-ray (GO:0010165)				negative regulation of ERK1 and ERK2 cascade (GO:0070373)	snRNA transcription by RNA polymerase II (GO:0042795)																									innate immune response activating cell surface receptor signaling pathway (GO:0002220)
positive regulation of protein ubiquitination (GO:0031398)				protein insertion into mitochondrial inner membrane (GO:0045039)																										negative regulation of canonical Wnt signaling pathway (GO:0090090)
neutrophil degranulation (GO:0043312)				iron-sulfur cluster assembly (GO:0016226)																										cellular response to hypoxia (GO:0071456)
JNK cascade (GO:0007254)																														anaphase-promoting complex-dependent catabolic process (GO:0031145)
negative regulation of type I interferon production (GO:0032480)																														positive regulation of type I interferon production (GO:0032481)
nuclear-transcribed mRNA catabolic process, deadenylation-dependent decay (GO:0000288)																														T cell receptor signaling pathway (GO:0050852)
ciliary neurotrophic factor-mediated signaling pathway (GO:0070120)																														regulation of stem cell differentiation (GO:2000736)
regulation of stress fiber assembly (GO:0051492)																														transcription, DNA-templated (GO:0006351)
regulation of ubiquitin-dependent protein catabolic process (GO:2000058)																														regulation of cell cycle phase transition (GO:1901987)
positive regulation of TOR signaling (GO:0032008)																														pre-replicative complex assembly (GO:0036388)
positive regulation of translation (GO:0045727)																														regulation of G2/M transition of mitotic cell cycle (GO:0010389)
cellular response to antibiotic (GO:0071236)																														proteasomal ubiquitin-independent protein catabolic process (GO:0010499)
tRNA modification (GO:0006400)																														antigen receptor-mediated signaling pathway (GO:0050851)
cellular protein localization (GO:0034613)
organelle assembly (GO:0070925)
cellular response to chemical stress (GO:0062197)
nucleotide-excision repair (GO:0006289)
DNA-templated transcription, initiation (GO:0006352)
transcription-coupled nucleotide-excision repair (GO:0006283)
apoptotic mitochondrial changes (GO:0008637)
endomembrane system organization (GO:0010256)
stress-activated MAPK cascade (GO:0051403)
protein K63-linked ubiquitination (GO:0070534)
regulation of intrinsic apoptotic signaling pathway (GO:2001242)
negative regulation of ubiquitin-dependent protein catabolic process (GO:2000059)
vascular endothelial growth factor receptor signaling pathway (GO:0048010)
selective autophagy (GO:0061912)
positive regulation of cellular protein metabolic process (GO:0032270)
nuclear-transcribed mRNA catabolic process, exonucleolytic (GO:0000291)
multivesicular body assembly (GO:0036258)
positive regulation of transcription initiation from RNA polymerase II promoter (GO:0060261)
protein deacetylation (GO:0006476)
negative regulation of response to endoplasmic reticulum stress (GO:1903573)
regulation of mitochondrial membrane potential (GO:0051881)
[truncated: 13 more columns]
