# Supplementary material for: Gene co-expression networks reveal sex-biased differences in musculoskeletal ageing
Source: Front Aging. 2024 Sep 18;5:1469479. doi: 10.3389/fragi.2024.1469479 (PMC11445131; doi:10.3389/fragi.2024.1469479)
Supplement: Supplementary file 2 [file DataSheet2.zip › SupplMat2/male_Y_GO_Biological_Process_2021.csv]

Gene_set	Term	Overlap	P-value	Adjusted P-value	Old P-value	Old Adjusted P-value	Odds Ratio	Combined Score	Genes
GO_Biological_Process_2021	ribosome biogenesis (GO:0042254)	103/192	8.065918506300232e-47	3.765170758740948e-43	0	0	9.358231110194826	993.2251135506892	LTV1;RPL5;RPL32;RPL31;POP4;RRP1;FCF1;NOC2L;RPL10A;RPL6;RPL7;RRP9;FBL;RPS14;RPS17;RPL18A;RPS19;RPL36;RPL35;GLUL;NOM1;RPS9;RPL23;RPS6;WDR74;DDX10;WDR75;IMP4;EBNA1BP2;DKC1;MRTO4;XRN2;RPL27;RPL29;UBA52;SNU13;RPF2;RPF1;EMG1;PDCD11;DHX37;SURF6;UTP20;NOP14;RPL41;NOP16;LTO1;MRPL22;RPS28;RPS27;EIF6;RPL27A;MPHOSPH10;DHX29;RPS24;PAK1IP1;RPLP1;WDR3;RPLP0;WDR46;WDR43;NOB1;RPLP2;RIOK1;RRP12;UTP14A;WDR36;DIS3;D…
GO_Biological_Process_2021	rRNA processing (GO:0006364)	92/173	1.6534116360493398e-41	3.859062758539159e-38	0	0	9.142406364983575	858.5007379790333	RPL5;RPL32;RPL31;POP4;RPLP1;WDR3;RRP1;RPLP0;FCF1;NAT10;RPL10A;WDR46;RPL6;WDR43;RPL7;RRP9;FBL;RPS14;SART1;RPS17;MRPL1;RPL18A;RPS19;NOB1;RPL36;RPL35;RPLP2;RIOK1;RRP12;UTP14A;RPS9;WDR36;DIS3;RPL23;RPS6;WDR74;DDX10;WDR75;DDX54;RPL13A;IMP4;DDX52;SENP3;EBNA1BP2;DKC1;MRTO4;XRN2;C1D;RPL37A;RPL27;RPL29;UBA52;DDX27;RPL10;NOP2;HEATR1;MAK16;TSR3;RPL36A;SNU13;NOC4L;RPF1;EMG1;EXOSC4;PDCD11;BMS1;PES1;DHX37;RPL1…
GO_Biological_Process_2021	translation (GO:0006412)	99/214	9.97173837600538e-38	1.5516024913064374e-34	0	0	6.938198757763975	591.1239784158491	N6AMT1;RPL5;RPL32;RPL31;APEH;RPL10A;YARS1;RPL6;RPL7;RPS14;RPS17;RPL18A;RPS19;RPL36;RPL35;RPS10;RPS13;RPS9;RPS8;RPL23;RPS5;RPS6;MRPS18B;RPSA;GTPBP1;MRPS18C;TUFM;PPA2;LARS1;RPL27;RPL29;CARS1;UBA52;MRPL16;MRPL13;MRPL11;VARS1;HARS1;RPL41;MRPL27;MRPL28;RPL3L;RPS28;RPS27;RPS29;RPL27A;AGO2;RPS20;FARSA;RPS21;RPS24;FARSB;EIF4G1;MRPS17;MRPS15;GFM2;MRPS11;RPLP1;RPLP0;MRPL37;MRPL35;MRPL41;RPS4X;MRPL2;RPLP2;M…
GO_Biological_Process_2021	rRNA metabolic process (GO:0016072)	84/162	6.721338094441976e-37	7.843801556213786e-34	0	0	8.638402070871376	719.4956285430051	RPL5;RPL32;RPL31;POP4;RPLP1;WDR3;RRP1;RPLP0;FCF1;RPL10A;WDR46;RPL6;WDR43;RPL7;RRP9;FBL;RPS14;RPS17;RPL18A;RPS19;NOB1;RPL36;RPL35;RPLP2;RRP12;UTP14A;RPS9;WDR36;DIS3;RPL23;RPS6;WDR74;DDX10;WDR75;DDX54;RPL13A;IMP4;DDX52;SENP3;EBNA1BP2;DKC1;MRTO4;XRN2;C1D;RPL37A;RPL27;RPL29;UBA52;DDX27;RPL10;HEATR1;RPL36A;SNU13;NOC4L;RPF1;EMG1;EXOSC4;PDCD11;BMS1;PES1;DHX37;RPL14;UTP20;RPL15;EXOSC3;RPL18;RPL17;DCAF13;…
GO_Biological_Process_2021	aerobic electron transport chain (GO:0019646)	51/70	3.605722572432287e-33	3.3663025936227826e-30	0	0	21.283672891907187	1589.9496588260383	COX7B;NDUFA13;NDUFA11;NDUFA12;COX4I1;NDUFA10;COX6A2;COX7C;UQCRFS1;COX8A;NDUFC1;SDHD;COX6B1;NDUFS8;NDUFS7;NDUFS4;NDUFS3;UQCRC1;NDUFS2;NDUFS1;UQCRC2;NDUFB7;NDUFB10;NDUFB6;UQCRB;NDUFB11;NDUFB5;NDUFB3;NDUFB2;NDUFB1;UQCR11;UQCR10;COX5B;COX5A;CYC1;NDUFV2;NDUFV1;COX10;NDUFA9;NDUFA8;NDUFA7;NDUFA6;NDUFA5;UQCC3;NDUFA4;NDUFA3;NDUFA2;NDUFA1;UQCRQ;NDUFAB1;CYCS
GO_Biological_Process_2021	mitochondrial ATP synthesis coupled electron transport (GO:0042775)	51/71	1.1396573309240027e-32	8.866534034588742e-30	0	0	20.21834677419355	1487.0997478291308	COX7B;NDUFA13;NDUFA11;NDUFA12;COX4I1;NDUFA10;COX6A2;COX7C;UQCRFS1;COX8A;NDUFC1;SDHD;COX6B1;NDUFS8;NDUFS7;NDUFS4;NDUFS3;UQCRC1;NDUFS2;NDUFS1;UQCRC2;NDUFB7;NDUFB10;NDUFB6;UQCRB;NDUFB11;NDUFB5;NDUFB3;NDUFB2;NDUFB1;UQCR11;UQCR10;COX5B;COX5A;CYC1;NDUFV2;NDUFV1;COX10;NDUFA9;NDUFA8;NDUFA7;NDUFA6;NDUFA5;UQCC3;NDUFA4;NDUFA3;NDUFA2;NDUFA1;UQCRQ;NDUFAB1;CYCS
GO_Biological_Process_2021	ncRNA processing (GO:0034470)	89/201	3.22774403327902e-32	2.1524441639066377e-29	0	0	6.376338878760255	462.3543228242801	RPL5;RPL32;RPL31;POP4;RPLP1;WDR3;RRP1;RPLP0;FCF1;RPL10A;WDR46;RPL6;WDR43;RPL7;RRP9;RPS14;FBL;RPS17;RPL18A;RPS19;NOB1;RPL36;RPL35;RPLP2;RRP12;UTP14A;WDR36;RPS9;DIS3;RPL23;RPS6;WDR74;DDX10;WDR75;DDX54;RPL13A;IMP4;DDX52;SENP3;MRPL44;EBNA1BP2;DKC1;XRN2;MRTO4;C1D;RPL37A;RPP21;RPL27;RPL29;UBA52;DDX27;RPL10;HEATR1;RPL36A;SNU13;NOC4L;RPF1;EMG1;EXOSC4;PDCD11;PES1;BMS1;DHX37;RPL14;UTP20;RPL15;EXOSC3;RPL18;…
GO_Biological_Process_2021	mitochondrial translational elongation (GO:0070125)	55/89	6.845157863781048e-30	3.9941496135162414e-27	0	0	12.838802935896082	862.1771170338535	MRPS17;MRPS15;GFM2;MRPS11;MRPL39;MRPS10;MRPL37;MRPL35;MRPL4;MRPL41;MRPL2;MRPL1;MRPL40;MRPS28;TSFM;MRPS26;MRPS27;MRPS24;MRPS22;MRPS23;MRPS18B;MRPL47;MRPL48;MRPS7;MRPL46;MRPL43;MRPL44;MRPS18C;TUFM;MRPL52;MRPL51;AURKAIP1;DAP3;MRPS35;MRPS36;MRPS33;MRPS34;MRPL16;MRPS31;MRPL58;MRPL15;MRPS30;MRPL12;MRPL13;MRPL57;MRPL11;MRPL55;MRPL20;PTCD3;MRPL27;MRPL28;ERAL1;MRPL21;MRPL22;MRPL30
GO_Biological_Process_2021	translational termination (GO:0006415)	57/96	1.3014043179582774e-29	6.749950395810264e-27	0	0	11.606952795632042	771.9961167734763	MRPS17;N6AMT1;MRPS15;GFM2;MRPS11;MRPL39;MRPS10;MRPL37;APEH;MRPL35;MRPL4;MRPL41;MRPL2;MRPL1;MRPL40;MRPS28;MRPS26;MRPS27;MRPS24;MRPS22;MRPS23;MRPS18B;MRPL47;MRPL48;MRPS7;MRPL46;MRPL43;MRPL44;MRPS18C;MRPL52;MRPL51;ETF1;AURKAIP1;DAP3;MRPS35;MRPS36;MRPS33;MRPS34;MRPL16;MRPS31;MRPL58;MRPL15;MRPS30;MRPL12;MRPL13;MRPL57;MRPL11;MRPL55;MRPL20;PTCD3;MRPL27;MRPL28;ERAL1;MRPL21;MRPL22;MRPL30;ABCE1
GO_Biological_Process_2021	translational elongation (GO:0006414)	58/104	4.276221483550447e-28	1.9961401885213488e-25	0	0	10.013854421104057	631.0662242485336	MRPS17;MRPS15;GFM2;MRPS11;MRPL39;MRPS10;MRPL37;MRPL35;MRPL4;MRPL41;MRPL2;MRPL1;MRPL40;MRPS28;TSFM;MRPS26;MRPS27;MRPS24;MRPS22;MRPS23;MRPS18B;MRPL47;MRPL48;MRPS7;GTPBP1;MRPL46;MRPL43;MRPS18C;TUFM;MRPL44;MRPL52;MRPL51;AURKAIP1;ZNF598;DAP3;MRPS35;MRPS36;MRPS33;MRPS34;MRPL16;MRPS31;MRPL58;MRPL15;MRPS30;MRPL12;MRPL13;MRPL57;MRPL11;MRPL55;MRPL20;PTCD3;MRPL27;MRPL28;ERAL1;MRPL21;MRPL22;MRPL30;MTRES1
GO_Biological_Process_2021	mitochondrial translation (GO:0032543)	58/105	8.505292697231678e-28	3.609336937334316e-25	0	0	9.800239062873535	610.8655020396321	MRPS17;MRPS15;GFM2;MRPS11;MRPL39;MRPS10;MRPL37;MRPL35;MRPL4;MRPL41;MRPL2;MRPL1;MRPL40;MRPS28;TSFM;MRPS26;MRPS27;MRPS24;MRPS22;MRPS23;MRPS18B;MRPL47;MRPL48;MRPS7;MRPL46;MRPL43;MRPS18C;TUFM;MRPL44;MRPL52;MRPL51;AURKAIP1;DAP3;MRPS35;MRPS36;MRPS33;MRPS34;MRPL16;MRPS31;MRPL58;MRPL15;MRPS30;MRPL12;MRPL13;MRPL57;MRPL11;MRPL55;MRPL20;PTCD3;HARS1;NDUFA7;MRPL27;MRPL28;GATB;ERAL1;MRPL21;MRPL22;MRPL30
GO_Biological_Process_2021	mitochondrial translational termination (GO:0070126)	53/89	1.0235980571718471e-27	3.981796442398486e-25	0	0	11.672807673143996	725.4238337051607	MRPS17;MRPS15;GFM2;MRPS11;MRPL39;MRPS10;MRPL37;MRPL35;MRPL4;MRPL41;MRPL2;MRPL1;MRPL40;MRPS28;MRPS26;MRPS27;MRPS24;MRPS22;MRPS23;MRPS18B;MRPL47;MRPL48;MRPS7;MRPL46;MRPL43;MRPL44;MRPS18C;MRPL52;MRPL51;AURKAIP1;DAP3;MRPS35;MRPS36;MRPS33;MRPS34;MRPL16;MRPS31;MRPL58;MRPL15;MRPS30;MRPL12;MRPL13;MRPL57;MRPL11;MRPL55;MRPL20;PTCD3;MRPL27;MRPL28;ERAL1;MRPL21;MRPL22;MRPL30
GO_Biological_Process_2021	SRP-dependent cotranslational protein targeting to membrane (GO:0006614)	52/90	2.4612634934348958e-26	8.83782922104161e-24	0	0	10.843709452924108	639.4160010116661	RPL5;SRP19;RPL32;RPL31;RPLP1;RPLP0;RPL10A;SRP14;RPL6;RPL7;RPS4X;RPS14;RPS17;RPL18A;RPS19;RPL36;RPL35;RPLP2;SEC61B;RPS10;RPS13;SEC63;RPS9;RPS8;RPL23;RPS5;RPS6;RPL13A;RPSA;RPL37A;RPL27;RPL29;UBA52;RPL10;RPL36A;SRP72;RPL14;RPS3;RPL15;RPL18;RPS27A;RPL17;RPL19;RPL41;SRP68;RPS28;RPS27;RPS29;RPL27A;RPS20;RPS21;RPS24
GO_Biological_Process_2021	peptide biosynthetic process (GO:0043043)	71/162	1.2571367210192062e-25	4.1916530097983253e-23	0	0	6.217067742384198	356.4604944312641	MRPS17;RPL5;MRPS15;RPL32;RPL31;MRPS11;RPLP1;RPLP0;MRPL37;RPL10A;MRPL35;RPL6;RPL7;MRPL41;RPS4X;RPS14;RPS17;RPL18A;RPS19;RPL36;RPL35;RPLP2;RPS10;RPS13;RPS9;RPS8;RPL23;RPS5;RPS6;MRPS18B;RPL13A;RPSA;MRPS7;MRPL43;MRPS18C;MRPL52;MRPL51;RPL37A;RPL27;RPL29;RPL10;MRPS36;MRPS33;RPL36A;MRPL13;MRPL11;MRPL55;RPL14;RPS3;RPL15;RPL18;RPS27A;RPL17;ABCF1;RPL19;HARS1;RPL41;MRPL27;MRPL28;RPL3L;RPS28;RPS27;TNIP1;RPS2…
GO_Biological_Process_2021	mitochondrial respiratory chain complex assembly (GO:0033108)	51/90	2.611653302166e-25	8.127465076340592e-23	0	0	10.3572511717673	586.2685138942034	NDUFA13;NDUFA11;NDUFA12;NDUFA10;ECSIT;UQCRFS1;NDUFC1;TIMM21;NDUFS8;NDUFS7;NDUFS4;NDUFS3;TMEM126A;NDUFS2;NDUFS1;SDHAF4;NDUFB7;COX16;DMAC1;NDUFB10;NDUFB6;NDUFB11;NDUFB5;COX17;NDUFB3;NDUFB2;NDUFB1;OMA1;COX14;NDUFV2;NDUFV1;NDUFA9;COA3;NDUFA8;NDUFA7;COA1;NDUFA6;TIMMDC1;NDUFA5;UQCC3;NDUFA3;UQCC1;NDUFA2;NDUFA1;NDUFAF8;NDUFAF7;NDUFAF4;LYRM7;NDUFAB1;NDUFAF3;SLC25A33
GO_Biological_Process_2021	mitochondrial respiratory chain complex I assembly (GO:0032981)	40/58	8.1609547253447e-25	2.2409021563475923e-22	0	0	17.535047307673256	972.586066084484	NDUFA13;NDUFB7;NDUFA11;DMAC1;NDUFB10;NDUFB6;NDUFA12;NDUFB11;NDUFB5;NDUFA10;NDUFB3;NDUFB2;NDUFB1;ECSIT;NDUFV2;NDUFV1;NDUFA9;NDUFA8;NDUFA7;COA1;NDUFA6;TIMMDC1;NDUFA5;NDUFA3;NDUFA2;NDUFA1;NDUFC1;TIMM21;NDUFAF8;NDUFS8;NDUFS7;NDUFAF7;NDUFAF4;NDUFS4;NDUFAB1;NDUFS3;TMEM126A;NDUFS2;NDUFAF3;NDUFS1
GO_Biological_Process_2021	NADH dehydrogenase complex assembly (GO:0010257)	40/58	8.1609547253447e-25	2.2409021563475923e-22	0	0	17.535047307673256	972.586066084484	NDUFA13;NDUFB7;NDUFA11;DMAC1;NDUFB10;NDUFB6;NDUFA12;NDUFB11;NDUFB5;NDUFA10;NDUFB3;NDUFB2;NDUFB1;ECSIT;NDUFV2;NDUFV1;NDUFA9;NDUFA8;NDUFA7;COA1;NDUFA6;TIMMDC1;NDUFA5;NDUFA3;NDUFA2;NDUFA1;NDUFC1;TIMM21;NDUFAF8;NDUFS8;NDUFS7;NDUFAF7;NDUFAF4;NDUFS4;NDUFAB1;NDUFS3;TMEM126A;NDUFS2;NDUFAF3;NDUFS1
GO_Biological_Process_2021	cytoplasmic translation (GO:0002181)	51/93	2.083286190232135e-24	5.402655520002003e-22	0	0	9.61581541218638	524.3321028919345	EIF4A1;RPL5;RPL32;RPL31;RPLP1;RPLP0;RPL10A;RPL6;RPL7;RPS4X;RPS14;RPS17;RPL18A;RPS19;RPL36;RPL35;RPS10;RPS13;RPS9;RPS8;RPL23;RPS5;RPS6;RPL13A;RPSA;RPL37A;ETF1;RPL27;RPL29;UBA52;RPL10;RPL36A;RPL14;RPS3;RPL15;RPL18;RPS27A;RPL17;RPL19;EIF2B3;RPL41;EIF3M;RPS28;RPS27;RPS29;RPL27A;RPL22L1;RPS20;RPS21;RPL26L1;RPS24
GO_Biological_Process_2021	cotranslational protein targeting to membrane (GO:0006613)	51/94	4.054582749268099e-24	9.96146961767552e-22	0	0	9.391660415103775	505.8554394624734	RPL5;SRP19;RPL32;RPL31;RPLP1;RPLP0;RPL10A;SRP14;RPL6;RPL7;RPS4X;RPS14;RPS17;RPL18A;RPS19;RPL36;RPL35;RPLP2;RPS10;RPS13;SEC63;RPS9;RPS8;RPL23;RPS5;RPS6;RPL13A;RPSA;RPL37A;RPL27;RPL29;UBA52;RPL10;RPL36A;SRP72;RPL14;RPS3;RPL15;RPL18;RPS27A;RPL17;RPL19;RPL41;SRP68;RPS28;RPS27;RPS29;RPL27A;RPS20;RPS21;RPS24
GO_Biological_Process_2021	protein targeting to ER (GO:0045047)	53/103	1.4761811188564333e-23	3.445406731410916e-21	0	0	8.397766816143498	441.47059069961153	RPL5;SRP19;RPL32;RPL31;RPLP1;RPLP0;RPL10A;SRP14;RPL6;RPL7;RPS4X;RPS14;RPS17;RPL18A;RPS19;RPL36;RPL35;RPLP2;MAN1A1;RPS10;RPS13;SEC63;RPS9;RPS8;RPL23;RPS5;RPS6;RPL13A;RPSA;RPL37A;RPL27;RPL29;UBA52;RPL10;RPL36A;SRP72;RPL14;RPS3;RPL15;RPL18;RPS27A;RPL17;RPL19;RPL41;SRP68;RPS28;RPS27;RPS29;RPL27A;SRPRB;RPS20;RPS21;RPS24
GO_Biological_Process_2021	mitochondrial electron transport, NADH to ubiquinone (GO:0006120)	31/39	1.2293306739656214e-22	2.7326264695578673e-20	0	0	30.4717473357016	1537.3119085823548	NDUFA13;NDUFB7;NDUFA11;NDUFB10;NDUFB6;NDUFA12;NDUFB11;NDUFB5;NDUFA10;NDUFB3;NDUFB2;NDUFB1;NDUFV2;NDUFV1;NDUFA9;NDUFA8;NDUFA7;NDUFA6;NDUFA5;NDUFA4;NDUFA3;NDUFA2;NDUFA1;NDUFC1;NDUFS8;NDUFS7;NDUFAB1;NDUFS4;NDUFS3;NDUFS2;NDUFS1
GO_Biological_Process_2021	nuclear-transcribed mRNA catabolic process, nonsense-mediated decay (GO:0000184)	53/113	3.80307411139904e-21	8.069431796368507e-19	0	0	6.994177877428998	328.8555933179547	RPL5;RPL32;RPL31;RPLP1;RPLP0;RPL10A;RPL6;RPL7;RPS4X;RPS14;RPS17;RPL18A;RPS19;RPL36;RPL35;RPLP2;RPS10;RPS13;RPS9;RPS8;RPL23;RPS5;RPS6;RPL13A;RPSA;RPL37A;RPL27;ETF1;PABPC1;RPL29;UBA52;RBM8A;RPL10;RPL36A;DHX34;RPL14;RPS3;RPL15;RPL18;RPS27A;RPL17;RPL19;RPL41;RPS28;RPS27;RPS29;RPL27A;RNPS1;RPS20;EIF3E;RPS21;RPS24;EIF4G1
GO_Biological_Process_2021	gene expression (GO:0010467)	105/356	9.21811263572507e-21	1.8708760775462884e-18	0	0	3.354680451746732	154.76186456883232	RPL5;RPL32;RPL31;RPL10A;PWP1;RPL6;RPL7;RPS14;RPS17;RPL18A;RPS19;CLP1;RPL36;RPL35;RPS10;RPS13;AGFG1;NUP214;RPS9;RPS8;RPL23;RPS5;RPS6;MRPS18B;RPSA;THOC7;MRPS18C;THOC6;PRPF4;DDX39A;DKC1;XRN2;DNAJB11;RPL27;RPL29;SEH1L;DHX8;RBM8A;BAZ2A;AAAS;MRPL13;MRPL11;TPR;DHX38;SYMPK;CPSF4;HARS1;RPL41;CPSF3;MRPL27;MRPL28;RPL3L;RPS28;RPS27;RPS29;RPL27A;AGO2;MPHOSPH10;RNPS1;RPS20;RPS21;RPS24;FARSB;EIF4G1;MRPS17;MRPS1…
GO_Biological_Process_2021	ribosomal large subunit biogenesis (GO:0042273)	35/57	2.2186077742415146e-19	4.315192120899746e-17	0	0	12.522747492720802	537.8800169017715	RPL5;RPL10;PAK1IP1;NIP7;RPLP0;MAK16;NOP2;PPAN;SNU13;NOC2L;RPL10A;RPF2;SDAD1;RPL6;RPL7;RPF1;MRPL20;MRPL1;PES1;RPL14;SURF6;BRIX1;ZNF622;NOP16;WDR74;LTO1;NLE1;RPL3L;TRAF7;BOP1;RSL1D1;EBNA1BP2;EIF6;MRTO4;RPL26L1
GO_Biological_Process_2021	cellular macromolecule biosynthetic process (GO:0034645)	91/314	1.2809991558819696e-17	2.391881623862814e-15	0	0	3.256755098032797	126.67574356665372	MRPS17;RPL5;MRPS15;ALAS2;RPL32;RPL31;MRPS11;RPLP1;RPLP0;MRPL37;RPL10A;PWP1;MRPL35;RPL6;RPL7;MRPL41;RPS4X;RPS14;RPS17;KAT5;RPL18A;RPS19;TOP1MT;RPL36;RPL35;RPLP2;LARGE1;RPS10;RPS13;TSFM;RPS9;RPS8;RPL23;RPS5;RPS6;MRPS18B;RPL13A;RPSA;MRPS7;GTPBP1;MRPL43;MRPS18C;TUFM;MRPL52;MRPL51;GRWD1;RPL37A;RPL27;RPL29;BLM;RPL10;MRPS36;MRPS33;RPL36A;BAZ2A;MRPL13;MRPL11;MRPL55;ORC5;ORC1;RPL14;RPS3;RBBP8;RPL15;POLR2H…
GO_Biological_Process_2021	cellular respiration (GO:0045333)	28/42	3.6885063027868766e-17	6.622287469772748e-15	0	0	15.701108647450113	594.1099323184075	UQCRB;ETFDH;ETFA;ETFB;MTFR1L;UQCR10;BLOC1S1;ETFRF1;UQCRFS1;PPARGC1A;COX10;NDUFA5;ATP5F1D;COQ10B;SDHB;COQ10A;SIRT3;NDUFS8;NR4A3;NDUFS7;LYRM7;NDUFS4;UQCRC1;CYCS;NDUFS1;SDHAF4;UQCRC2;SLC25A14
GO_Biological_Process_2021	nuclear-transcribed mRNA catabolic process (GO:0000956)	61/171	6.759672709040226e-17	1.16867230391851e-14	0	0	4.394186236805499	163.60861359162672	RPL5;RPL32;RPL31;RPLP1;RPLP0;RPL10A;RPL6;RPL7;RPS4X;RPS14;RPS17;RPL18A;RPS19;RPL36;RPL35;RPLP2;TNKS1BP1;RPS10;RPS13;RPS9;RPS8;RPL23;RPS5;RPS6;RPL13A;RPSA;PDE12;MRTO4;XRN2;RPL37A;RPL27;ETF1;PABPC1;RPL29;UBA52;RBM8A;RPL10;RPL36A;EXOSC4;DHX34;RPL14;RPS3;RPL15;RPL18;RPS27A;RPL17;RPL19;RPL41;SAMD4A;CNOT10;RPS28;RPS27;CNOT1;RPS29;RPL27A;RNPS1;RPS20;EIF3E;RPS21;RPS24;EIF4G1
GO_Biological_Process_2021	cellular protein metabolic process (GO:0044267)	108/417	9.439072234994247e-17	1.5736281854626126e-14	0	0	2.7974020756611986	103.221587839039	RPL5;APP;RPL32;CSF1;RPL31;UBE2D3;RPL10A;TTF1;RPL6;RPL7;LOXL2;RPS14;RPS17;PPP4R2;RPL18A;RPS19;RPL36;RPL35;RPS10;RPS13;SLC34A2;RPS9;USP6;IGFBP4;RPS8;RPL23;IGFBP3;RPS5;RPS6;MRPS18B;RPSA;MRPS18C;MXRA8;SPARCL1;RPL27;RPL29;UBA52;UBA7;OMA1;PSEN1;MRPL13;MRPL11;TGOLN2;IGFBP7;RPL41;HARS1;MRPL27;MRPL28;CP;RPL3L;RPS28;RPS27;RPS29;RPL27A;AGO2;RPS20;RPS21;RPS24;FARSB;EIF4G1;FBN1;UBE2M;MRPS17;MRPS15;RPLP1;MRPS1…
GO_Biological_Process_2021	ribonucleoprotein complex biogenesis (GO:0022613)	33/60	2.480266359793834e-16	3.992373575006076e-14	0	0	9.609382716049383	345.2939061852488	LTV1;RPL5;PAK1IP1;NIP7;NOC2L;RPF2;SDAD1;RPL7;RPS17;EMG1;RPS19;PES1;DHX37;RPL14;SURF6;RIOK1;ZNF622;GLUL;NOM1;NOP14;NOP16;RPS6;WDR74;LTO1;URB2;BYSL;BOP1;EBNA1BP2;RPS28;SHQ1;MRTO4;RPL26L1;RPS24
GO_Biological_Process_2021	inner mitochondrial membrane organization (GO:0007007)	29/49	1.1137188061216528e-15	1.732946462325292e-13	0	0	11.3844942324756	391.9803372261264	NDUFA13;TIMM9;ATP5MC2;TIMM13;MICOS13;TIMM10;MICOS10;ATP5MC1;APOO;ATP5F1A;CHCHD3;ROMO1;ATP5MG;ATP5MF;ATP5ME;TOMM70;HSPA9;TIMM8B;ATP5PF;TIMM8A;ATP5PD;UQCC3;ATP5PB;MTX2;IMMT;ATP5F1C;ATP5F1D;ATP5F1E;ATP5PO
GO_Biological_Process_2021	maturation of SSU-rRNA (GO:0030490)	24/35	2.5369514914413227e-15	3.8201579232413214e-13	0	0	17.10105034407823	574.7289060846991	NOP14;UTP6;UTP4;RPS8;UTP3;MRPS11;WDR3;HEATR1;TSR3;NGDN;NAT10;SNU13;DDX52;WDR46;RPS14;RPS28;NOB1;RPS19;BMS1;DHX37;TSR1;NOL10;RIOK1;DCAF13
GO_Biological_Process_2021	regulation of transcription from RNA polymerase II promoter in response to hypoxia (GO:0061418)	36/75	3.2663548876169867e-15	4.764795192311278e-13	0	0	7.262195748177056	242.23127807272223	PSMD12;PSMD11;PSMD14;PSMD13;CUL2;HIGD1A;BACH1;PSMA7;PSMB10;PSMD8;PSMB6;PSMB7;PSMB4;PSMB5;PSMD4;PSMB2;PSMD2;PSMD3;PSMB1;EP300;ELOB;RPS27A;EGLN1;CREBBP;RBX1;VEGFA;PSMA5;PSMA6;PSMC5;PSMC6;PSMC3;PSMA2;PSMC4;PSME3;PSMC1;UBA52
GO_Biological_Process_2021	regulation of transcription from RNA polymerase II promoter in response to stress (GO:0043618)	38/87	2.621752050356818e-14	3.708587445777463e-12	0	0	6.103213490295896	190.8618191537708	PSMD12;PSMD11;PSMD14;PSMD13;CUL2;HIGD1A;BACH1;PSMA7;PSMB10;PSMD8;PSMB6;PSMB7;PSMB4;MAPK7;PSMB5;PSMD4;PSMB2;PSMD2;PSMD3;PSMB1;EP300;ELOB;RPS27A;GCN1;EGLN1;CREBBP;RBX1;VEGFA;PSMA5;PSMA6;PSMC5;PSMC6;PSMC3;PSMA2;PSMC4;PSME3;PSMC1;UBA52
GO_Biological_Process_2021	ribonucleoprotein complex assembly (GO:0022618)	48/136	2.12949968899432e-13	2.8732926564229725e-11	0	0	4.302379499694936	125.53362069553108	RPL5;RPL10;GEMIN2;MRPS11;NOP2;RPLP0;PPAN;DDX20;RPF2;PRPF19;RPL6;RPS14;MRPL20;SART1;RPS19;SNRPD2;PUF60;CLP1;DENR;BRIX1;EIF4B;MCTS1;SRPK3;PRMT5;PRMT7;XRCC5;RPS5;RPSA;ERAL1;EIF2S2;MRPS7;LSM4;RPL3L;NLE1;TARBP2;SRPK1;TRAF7;BOP1;RPS28;SHQ1;RPS27;EIF6;SNRPG;SNRPE;GEMIN7;DHX29;SNRPC;EIF3A
GO_Biological_Process_2021	ribosomal small subunit biogenesis (GO:0042274)	24/40	2.1543539626136253e-13	2.8732926564229725e-11	0	0	11.753652058432936	342.8083713161831	LTV1;NOM1;NOP14;UTP4;MRPS11;WDR3;RPS5;TSR3;RPS6;SNU13;RPSA;DDX52;ERAL1;MRPS7;RPS14;EMG1;RPS17;RPS28;RPS27;NOB1;RPS19;SURF6;RIOK1;RPS24
GO_Biological_Process_2021	ribosome assembly (GO:0042255)	27/50	2.374320087885637e-13	3.078701713958375e-11	0	0	9.207099907493062	267.6402213051736	RPL5;DDX3X;RPL10;MRPS11;RPLP0;NOP2;PPAN;RPF2;RPL6;RPS14;MRPL20;RPS19;DHX37;BRIX1;RPS5;RPSA;ERAL1;MRPS7;NLE1;RPL3L;MRPL22;TRAF7;BOP1;RPS28;RPS27;EIF6;DHX29
GO_Biological_Process_2021	negative regulation of cell cycle G2/M phase transition (GO:1902750)	28/57	1.8656700659767327e-12	2.3537696940484827e-10	0	0	7.573423044575273	204.53847191583776	PSMD12;PSMD11;PSMD14;PSMD13;PINX1;PSMA7;PSMB10;PSMD8;PSMB6;PSMB7;PSMB4;PSMB5;PSMD4;PSMB2;PSMD2;PSMD3;PSMB1;USP47;RBX1;PSMA5;PSMA6;PSMC5;PSMC6;PSMC3;PSMA2;PSMC4;PSME3;PSMC1
GO_Biological_Process_2021	regulation of cellular amino acid metabolic process (GO:0006521)	27/54	2.701702476848153e-12	3.3188282005071516e-10	0	0	7.841312056737588	208.8701191557337	PSMD12;PSMD11;PSMD14;PSMD13;OAZ1;PSMA7;PSMB10;PSMD8;PSMB6;PSMB7;PSMB4;PSMB5;PSMD4;PSMB2;PSMD2;PSMD3;PSMB1;PSMA5;BCKDK;PSMA6;PSMC5;PSMC6;PSMC3;PSMA2;PSMC4;PSME3;PSMC1
GO_Biological_Process_2021	regulation of cellular amine metabolic process (GO:0033238)	26/51	3.8453065595172396e-12	4.509115341647122e-10	0	0	8.15227292866637	214.2757095004945	PSMD12;PSMD11;PSMD14;PSMD13;OAZ1;PSMA7;PSMB10;PSMD8;PSMB6;PSMB7;PSMB4;PSMB5;PSMD4;PSMB2;PSMD2;PSMD3;PSMB1;PSMA5;PSMA6;PSMC5;PSMC6;PSMC3;PSMA2;PSMC4;PSME3;PSMC1
GO_Biological_Process_2021	negative regulation of G2/M transition of mitotic cell cycle (GO:0010972)	30/66	3.869398710565108e-12	4.509115341647122e-10	0	0	6.539798786802781	171.85232236890042	PSMD12;PSMD11;PSMD14;PSMD13;PINX1;VPS4A;PSMA7;PSMB10;PSMD8;PSMB6;PSMB7;PSMB4;PSMB5;PSMD4;PSMB2;PSMD2;PSMD3;PSMB1;USP47;RBX1;PSMA5;PSMA6;PSMC5;PSMC6;PSMC3;PSMA2;PSMC4;PSME3;PSMC1;NABP1
GO_Biological_Process_2021	regulation of mRNA catabolic process (GO:0061013)	43/122	3.960448350632648e-12	4.509115341647122e-10	0	0	4.285906419529837	112.52503245395096	PSMD12;PSMD11;PSMD14;PSMD13;PSMA7;PSMB10;PSMD8;PSMB6;PSMB7;PSMB4;EXOSC4;PSMB5;PSMD4;PSMB2;KHSRP;PSMD2;PSMD3;DHX36;PSMB1;EXOSC3;RPS27A;EXOSC1;NUP214;DIS3;PRKCD;SAMD4A;GTPBP1;PUM2;PSMA5;PSMA6;CARHSP1;PSMC5;PSMC6;PSMC3;CNOT1;PSMA2;PSMC4;PSME3;PSMC1;PABPC1;VIM;UBA52;EIF4G1
GO_Biological_Process_2021	mitochondrial gene expression (GO:0140053)	23/42	9.633165769277162e-12	1.0313724098111407e-09	0	0	9.479599441080577	240.4577107511098	MRPS17;MRPS28;PTCD3;MRPS15;HARS1;NDUFA7;MRPS24;GFM2;MRPS11;MRPS34;TWNK;MRPL16;MRPS18B;GATB;MRPL47;MRPL12;MRPS7;POLRMT;MRPL57;MRPL2;MRPL51;SLC25A33;TEFM
GO_Biological_Process_2021	pre-replicative complex assembly (GO:0036388)	29/64	9.721590837979905e-12	1.0313724098111407e-09	0	0	6.499911268855368	164.81611706201338	PSMD12;PSMD11;PSMD14;PSMD13;PSMA7;PSMB10;PSMD8;ORC5;PSMB6;PSMB7;PSMB4;PSMB5;PSMD4;ORC1;PSMB2;PSMD2;PSMD3;PSMB1;RPS27A;PSMA5;PSMA6;PSMC5;PSMC6;PSMC3;PSMA2;PSMC4;PSME3;PSMC1;UBA52
GO_Biological_Process_2021	regulation of cellular ketone metabolic process (GO:0010565)	29/64	9.721590837979905e-12	1.0313724098111407e-09	0	0	6.499911268855368	164.81611706201338	PSMD12;PSMD11;PSMD14;PSMD13;OAZ1;PSMA7;PSMB10;PSMD8;PSMB6;PSMB7;PSMB4;PSMB5;PSMD4;PSMB2;PSMD2;PSMD3;PSMB1;PDK4;SIRT5;PSMA5;PSMA6;PSMC5;PSMC6;PSMC3;PSMA2;PSMC4;PSME3;PSMC1;FGFR4
GO_Biological_Process_2021	mitochondrial ATP synthesis coupled proton transport (GO:0042776)	14/17	2.991057073247301e-11	3.102723203981867e-09	0	0	36.43249596004114	882.8617218880177	ATP5PF;STOML2;ATP5PD;ATP5PB;ATP5MC2;ATP5F1C;ATP5F1D;ATP5F1E;ATP5MC1;ATP5F1A;ATP5PO;ATP5MG;ATP5MF;ATP5ME
GO_Biological_Process_2021	negative regulation of mitotic cell cycle phase transition (GO:1901991)	35/92	3.30005461575409e-11	3.348838031813063e-09	0	0	4.823780982705875	116.41952767685436	CDKN1A;PSMD12;PSMD11;PSMD14;PSMD13;PINX1;PTEN;PKD2;PSMA7;PSMB10;PSMD8;PSMB6;PSMB7;PSMB4;PSMB5;PSMD4;PSMB2;PSMD2;PSMD3;PSMB1;DACT1;USP47;PRMT2;RBX1;PSMA5;PSMA6;DLG1;PSMC5;RBL1;PSMC6;PSMC3;PSMA2;PSMC4;PSME3;PSMC1
GO_Biological_Process_2021	cristae formation (GO:0042407)	18/28	4.3048767566860536e-11	4.275566957491595e-09	0	0	14.0717880794702	335.8751124238314	ATP5PF;ATP5PD;UQCC3;ATP5PB;ATP5MC2;IMMT;MICOS13;ATP5F1C;ATP5F1D;ATP5F1E;ATP5MC1;APOO;ATP5F1A;CHCHD3;ATP5PO;ATP5MG;ATP5MF;ATP5ME
GO_Biological_Process_2021	interleukin-1-mediated signaling pathway (GO:0070498)	35/94	6.692212284641367e-11	6.50817644681373e-09	0	0	4.659735207189819	109.16590704331584	PSMD12;PSMD11;PSMD14;PSMD13;PELI3;PSMA7;PSMB10;RELA;PSMD8;PSMB6;PSMB7;PSMB4;PSMB5;PSMD4;IRAK1;PSMB2;IRAK2;PSMD2;PSMD3;PSMB1;IKBKG;RPS27A;NFKB1;RBX1;PSMA5;PSMA6;PSMC5;PSMC6;PSMC3;PSMA2;PSMC4;PSME3;PSMC1;PLCB1;UBA52
GO_Biological_Process_2021	regulation of cell cycle phase transition (GO:1901987)	35/95	9.440788670216615e-11	8.993796227055338e-09	0	0	4.581813463819692	105.76381687756373	CDKN1A;PSMD12;ANAPC15;PSMD11;ANAPC16;PSMD14;PSMD13;XPC;PSMA7;PSMB10;ANAPC11;PSMD8;PSMB6;PSMB7;PSMB4;PSMB5;PSMD4;PSMB2;PSMD2;PSMD3;PSMB1;FBXW7;ATP2B4;PSMA5;PSMA6;PSMC5;PSMC6;PSMC3;PSMA2;PSMC4;PSME3;PSMC1;ERCC2;NEK10;ANAPC2
GO_Biological_Process_2021	regulation of hematopoietic progenitor cell differentiation (GO:1901532)	30/75	1.94617333652678e-10	1.8169474269814012e-08	0	0	5.229175913596686	116.9242995758608	PSMD12;PSMD11;PSMD14;PSMD13;PSMA7;PSMB10;PSMD8;PSMB6;PSMB7;PSMB4;PSMB5;PSMD4;PSMB2;PSMD2;PSMD3;DHX36;PSMB1;LMO1;SETD1A;PSMA5;PSMA6;ITCH;PSMC5;PSMC6;PSMC3;PSMA2;PSMC4;PSME3;PSMC1;PDCD2
GO_Biological_Process_2021	cellular response to hypoxia (GO:0071456)	42/131	2.2216863751013467e-10	2.0310063891240316e-08	0	0	3.712106854383828	82.51116838537682	PSMD12;ACAA2;PSMD11;PSMD14;PSMD13;CUL2;HIGD1A;BACH1;PSMA7;PSMB10;PSMD8;PSMB6;NPEPPS;PSMB7;PSMB4;PSMB5;PSMD4;PSMB2;FAM162A;PSMD2;PSMD3;PSMB1;UBQLN1;EP300;ELOB;RPS27A;EGLN1;CREBBP;RBX1;VEGFA;PSMA5;PSMA6;PSMC5;TBL2;PSMC6;PSMC3;PSMA2;PSMC4;PSME3;PSMC1;STUB1;UBA52
GO_Biological_Process_2021	maturation of SSU-rRNA from tricistronic rRNA transcript (SSU-rRNA, 5.8S rRNA, LSU-rRNA) (GO:0000462)	18/30	2.2624749836000344e-10	2.0310063891240316e-08	0	0	11.725165562913908	260.4087934488168	NOP14;UTP6;UTP4;RPS8;UTP3;MRPS11;HEATR1;NGDN;WDR46;RPS14;RPS19;BMS1;DHX37;TSR1;UTP20;NOL10;RPS21;DCAF13
GO_Biological_Process_2021	ATP synthesis coupled proton transport (GO:0015986)	14/19	4.0901138180146616e-10	3.6023870382061216e-08	0	0	21.85702952842662	472.48948645331336	ATP5PF;STOML2;ATP5PD;ATP5PB;ATP5MC2;ATP5F1C;ATP5F1D;ATP5F1E;ATP5MC1;ATP5F1A;ATP5PO;ATP5MG;ATP5MF;ATP5ME
GO_Biological_Process_2021	regulation of mRNA stability (GO:0043488)	44/146	7.768071938820298e-10	6.715066631557992e-08	0	0	3.3937594689505994	71.18691807768045	PSMD12;PSMD11;PSMD14;FASTKD1;PSMD13;PSMA7;PSMB10;PSMD8;PSMB6;PSMB7;PSMB4;RIDA;EXOSC4;PSMB5;PSMD4;PSMB2;KHSRP;PSMD2;PSMD3;DHX36;PSMB1;EXOSC3;RPS27A;EXOSC1;NUP214;DIS3;PRKCD;SAMD4A;PUM2;PSMA5;PSMA6;CARHSP1;PSMC5;PSMC6;PSMC3;PDE12;PSMA2;PSMC4;PSME3;PSMC1;PABPC1;VIM;UBA52;EIF4G1
GO_Biological_Process_2021	anaphase-promoting complex-dependent catabolic process (GO:0031145)	31/84	1.0492304797394095e-09	8.905105235315572e-08	0	0	4.587821307684574	94.85416355559352	PSMD12;ANAPC15;PSMD11;ANAPC16;PSMD14;PSMD13;PSMA7;PSMB10;ANAPC11;PSMD8;PSMB6;PSMB7;PSMB4;PSMB5;PSMD4;PSMB2;PSMD2;PSMD3;PSMB1;RPS27A;PSMA5;PSMA6;PSMC5;PSMC6;PSMC3;PSMA2;PSMC4;PSME3;PSMC1;UBA52;ANAPC2
GO_Biological_Process_2021	regulation of hematopoietic stem cell differentiation (GO:1902036)	28/71	1.1470204652312683e-09	9.56123487803493e-08	0	0	5.103614706337338	105.063513297922	PSMD12;PSMD11;PSMD14;PSMD13;PSMA7;PSMB10;PSMD8;PSMB6;PSMB7;PSMB4;PSMB5;PSMD4;PSMB2;PSMD2;PSMD3;PSMB1;LMO1;SETD1A;PSMA5;PSMA6;ITCH;PSMC5;PSMC6;PSMC3;PSMA2;PSMC4;PSME3;PSMC1
GO_Biological_Process_2021	maturation of LSU-rRNA (GO:0000470)	16/26	1.364660922801843e-09	1.1175854715156148e-07	0	0	12.49722099691222	255.09777208110145	DDX18;NIFK;MAK16;NOP2;SNU13;URB1;RPF2;RPL10A;RPF1;RPL7;BOP1;RSL1D1;MRPL1;EIF6;PES1;RPL35
GO_Biological_Process_2021	positive regulation of canonical Wnt signaling pathway (GO:0090263)	40/130	2.309119223110943e-09	1.8339643268406276e-07	0	0	3.492742854312181	69.45808035872493	PSMD12;PSMD11;DDX3X;PSMD14;PSMD13;CCAR2;PSMA7;PSMB10;PSMD8;PSMB6;PSMB7;PSMB4;PSMB5;PSMD4;PSMB2;TNKS2;ADGRA2;PSMD2;PSMD3;PSMB1;GPC3;FAM53B;DACT1;USP8;USP47;CSNK1D;NFKB1;COL1A1;PSMA5;SFRP4;PSMA6;PSMC5;PSMC6;PSMC3;PSMA2;PSMC4;PSME3;WNK2;PSMC1;PIN1
GO_Biological_Process_2021	regulation of stem cell differentiation (GO:2000736)	32/91	2.317992615329842e-09	1.8339643268406276e-07	0	0	4.2546514166961575	84.59338027221239	PSMD12;PSMD11;PSMD14;PSMD13;PSMA7;PSMB10;PSMD8;PSMB6;PSMB7;PSMB4;PSMB5;PSMD4;PSMB2;PSMD2;PSMD3;PSMB1;LMO1;PDGFRA;ESRRB;SETD1A;PSMA5;PSMA6;ITCH;PSMC5;PSMC6;PSMC3;PSMA2;PSMC4;PSME3;PSMC1;OCIAD1;BMPR1A
GO_Biological_Process_2021	NIK/NF-kappaB signaling (GO:0038061)	28/74	3.4716958541550563e-09	2.700979374532633e-07	0	0	4.7699604743083	92.91226010391526	PSMD12;PSMD11;PSMD14;PSMD13;PSMA7;PSMB10;RELA;PSMD8;PSMB6;PSMB7;PSMB4;PSMB5;PSMD4;IRAK1;PSMB2;PSMD2;PSMD3;PSMB1;PSMA5;PSMA6;PSMC5;PSMC6;PSMC3;PSMA2;PSMC4;PSME3;PSMC1;COPS8
GO_Biological_Process_2021	antigen processing and presentation of exogenous peptide antigen via MHC class I, TAP-dependent (GO:0002479)	27/73	1.1706365498591058e-08	8.958248220889026e-07	0	0	4.59756591119334	83.96595809573927	PSMD12;PSMD11;PSMD14;PSMD13;PSMA7;PSMB10;PSMD8;PSMB6;PSMB7;PSMB4;PSMB5;PSMD4;PSMB2;PSMD2;PSMD3;PSMB1;IKBKG;PSMA5;PSMA6;PSMC5;PSMC6;PSMC3;PSMA2;PSMC4;PSME3;PSMC1;SEC22B
GO_Biological_Process_2021	positive regulation of Wnt signaling pathway (GO:0030177)	43/153	1.2526054233594731e-08	9.430906639100032e-07	0	0	3.0726501623376623	55.908267830753154	PSMD12;PSMD11;DDX3X;PSMD14;PSMD13;CCAR2;PSMA7;PSMB10;PSMD8;PSMB6;PSMB7;PSMB4;PSMB5;PSMD4;PSMB2;TNKS2;ADGRA2;PSMD2;PSMD3;PSMB1;GPC3;FAM53B;DACT1;USP8;USP47;ZRANB1;CSNK1D;NFKB1;SMARCA4;COL1A1;PSMA5;SFRP4;PSMA6;PSMC5;PSMC6;PSMC3;PSMA2;PSMC4;PSME3;WNK2;PSMC1;PIN1;TLR2
GO_Biological_Process_2021	mitochondrion organization (GO:0007005)	47/175	1.30928906698836e-08	9.701208515399468e-07	0	0	2.8883993459302326	52.42790395694281	STOML2;TOMM40;TIMM9;TIMM13;COX7A2;MTFR1L;OMA1;TIMM10;HIGD1A;COX7A1;TOMM22;TIMM50;CHCHD2;CHCHD3;AIFM2;TIMM17A;MYH14;TIMM17B;MTERF1;DNM1L;PPARGC1A;RAB5IF;DNAJC19;TOMM70;TIMM8B;FIS1;PTCD2;MTX2;TWNK;CHCHD10;SIRT5;TIMM23;TIMM44;POLRMT;ATAD3A;ATP5F1D;HIGD2A;SIRT3;HAX1;TOMM7;CYCS;BAX;NDUFS1;SLIRP;SLC25A4;SLC25A33;SLC25A36
GO_Biological_Process_2021	antigen processing and presentation of exogenous peptide antigen via MHC class I (GO:0042590)	28/78	1.3592286613648342e-08	9.91387404882976e-07	0	0	4.387370288248337	79.47178719974438	PSMD12;PSMD11;PSMD14;PSMD13;PSMA7;PSMB10;PSMD8;PSMB6;PSMB7;PSMB4;PSMB5;PSMD4;PSMB2;PSMD2;PSMD3;PSMB1;IKBKG;FCER1G;PSMA5;PSMA6;PSMC5;PSMC6;PSMC3;PSMA2;PSMC4;PSME3;PSMC1;SEC22B
GO_Biological_Process_2021	fatty acid beta-oxidation (GO:0006635)	22/52	1.4773447119265034e-08	1.0609607869650644e-06	0	0	5.736606221435943	103.43350204574676	ACADVL;ACOT8;ACAA2;ECHS1;ECI1;ECI2;ADIPOQ;ETFDH;ETFA;ETFB;MCAT;ACAT1;CPT2;SCP2;ACOX2;EHHADH;ECHDC1;ACADM;ACAA1;ACAD10;ACADS;DECR1
GO_Biological_Process_2021	regulation of establishment of planar polarity (GO:0090175)	30/88	1.6619811700676012e-08	1.1754739548296306e-06	0	0	4.054134716929152	72.62037884938185	PSMD12;PSMD11;PSMD14;PSMD13;AP2A1;PRICKLE1;PSMA7;PSMB10;PSMD8;PSMB6;PSMB7;PSMB4;PARD6A;PSMB5;PSMD4;PSMB2;PSMD2;PSMD3;PSMB1;AP2S1;DACT1;PSMA5;PSMA6;PSMC5;PSMC6;PSMC3;PSMA2;PSMC4;PSME3;PSMC1
GO_Biological_Process_2021	mitochondrial electron transport, ubiquinol to cytochrome c (GO:0006122)	10/12	1.9584592703683396e-08	1.3644907274745383e-06	0	0	38.96832380114386	691.630178255622	UQCC3;UQCRB;UQCRQ;UQCRC1;CYCS;UQCRFS1;UQCR11;CYC1;UQCR10;UQCRC2
GO_Biological_Process_2021	regulation of primary metabolic process (GO:0080090)	38/130	2.7305302056751908e-08	1.8744286764840868e-06	0	0	3.2427132758787645	56.475694117113406	PSMD12;PSMD11;PSMD14;PSMD13;GPS2;ACACB;OAZ1;PSMA7;PSMB10;PSMD8;PSMB6;PSMB7;C1QTNF2;PSMB4;PSMB5;PSMD4;PSMB2;PSMD2;PSMD3;PMVK;PSAP;PSMB1;FDFT1;CREBBP;NR1D2;PRKAB1;PSMA5;PSMA6;PSMC5;PSMC6;PSMC3;SP1;PSMA2;PSMC4;PSME3;FASN;PSMC1;FGFR4
GO_Biological_Process_2021	Wnt signaling pathway, planar cell polarity pathway (GO:0060071)	29/85	2.810288134714736e-08	1.9012210163548387e-06	0	0	4.057619787045253	70.55143283108764	PSMD12;PSMD11;PSMD14;PSMD13;AP2A1;PRICKLE1;PSMA7;PSMB10;PSMD8;PSMB6;PSMB7;PSMB4;PARD6A;PSMB5;PSMD4;PSMB2;PSMD2;PSMD3;PSMB1;AP2S1;PSMA5;PSMA6;PSMC5;PSMC6;PSMC3;PSMA2;PSMC4;PSME3;PSMC1
GO_Biological_Process_2021	protein modification by small protein removal (GO:0070646)	63/276	4.831516262392536e-08	3.221931130406908e-06	0	0	2.3320898363151885	39.28526691132667	USP38;USP32;PTEN;PSMD8;BABAM1;YY1;POLB;PSMD4;PSMD2;PSMD3;UFD1;EP300;IKBKG;USP8;USP47;USP7;USP6;USP5;JOSD2;SENP3;UCHL5;PSMA5;PSMA6;PSMA2;PSME3;UBA52;STAM2;INO80B;PSMD12;PSMD11;PSMD14;PSMD13;GPS1;USP12;NEDD8;ABRAXAS2;PSMA7;PSMB10;PSMB6;PSMB7;PSMB4;PSMB5;PSMB2;PSMB1;RPS27A;IL33;ZRANB1;TOR1A;TAF10;ADRM1;USP28;COPS4;ASXL1;COPS3;PSMC5;COPS6;PSMC6;PSMC3;TNIP1;PSMC4;PSMC1;TADA3;COPS8
GO_Biological_Process_2021	protein targeting to mitochondrion (GO:0006626)	22/55	5.050061800218498e-08	3.32023781456619e-06	0	0	5.2142120005897095	87.60543717298599	TOMM70;DNAJC19;TIMM8B;FIS1;TIMM8A;NDUFA13;TOMM40;TIMM9;PAM16;TIMM13;TIMM23;TIMM44;TIMM21;TIMM10;TOMM40L;TOMM22;TIMM50;IMMP1L;TIMM17A;TOMM7;TIMM17B;ROMO1
GO_Biological_Process_2021	regulation of G2/M transition of mitotic cell cycle (GO:0010389)	41/149	5.198486163270197e-08	3.370351862520177e-06	0	0	2.9816673274523406	50.00945852230455	PSMD12;PSMD11;PSMD14;PSMD13;DCTN1;SSNA1;VPS4B;PINX1;DCTN3;PSMA7;PSMB10;PSMD8;PSMB6;PSMB7;ACTR1A;PSMB4;PSMB5;PSMD4;PSMB2;PSMD2;PSMD3;PSMB1;NINL;CLASP1;USP47;DYNC1H1;RCC2;CSNK1D;CDC7;RBX1;PSMA5;PSMA6;NEDD1;PSMC5;PSMC6;PSMC3;PSMA2;PSMC4;PSME3;PSMC1;MAPRE1
GO_Biological_Process_2021	DNA-dependent DNA replication (GO:0006261)	37/129	7.139589736531306e-08	4.565425327414814e-06	0	0	3.1559729373959504	51.93161493846906	BLM;PSMD12;PSMD11;PSMD14;PSMD13;DDX21;PSMA7;PSMB10;PSMD8;ORC5;POLB;PSMB6;PSMB7;PSMB4;PSMB5;PSMD4;ORC1;PSMB2;PSMD2;PSMD3;PSMB1;RPS27A;TEFM;TWNK;CDC7;BAZ1A;SIRT7;PSMA5;PSMA6;PSMC5;PSMC6;PSMC3;PSMA2;PSMC4;PSME3;PSMC1;UBA52
GO_Biological_Process_2021	SCF-dependent proteasomal ubiquitin-dependent protein catabolic process (GO:0031146)	29/89	8.895581932009056e-08	5.611429251164631e-06	0	0	3.786254066844129	61.47031185307634	PSMD12;PSMD11;PSMD14;PSMD13;CUL2;PSMA7;PSMB10;PSMD8;PSMB6;PSMB7;PSMB4;PSMB5;PSMD4;PSMB2;PSMD2;PSMD3;PSMB1;FBXW7;FBXL14;RBX1;PSMA5;PSMA6;PSMC5;PSMC6;PSMC3;PSMA2;PSMC4;PSME3;PSMC1
GO_Biological_Process_2021	cellular response to lectin (GO:1990858)	34/115	1.0663434461203656e-07	6.549593692749824e-06	0	0	3.2915808946637464	52.84257950347309	PSMD12;PSMD11;PSMD14;PSMD13;PSMA7;PSMB10;RELA;PSMD8;PSMB6;PSMB7;PSMB4;PSMB5;PSMD4;PSMB2;PSMD2;PSMD3;PSMB1;EP300;IKBKG;CREBBP;FCER1G;SYK;PRKCD;NFKB1;PSMA5;PSMA6;PSMC5;PSMC6;PSMC3;PSMA2;PSMC4;PSME3;PSMC1;RAF1
GO_Biological_Process_2021	stimulatory C-type lectin receptor signaling pathway (GO:0002223)	34/115	1.0663434461203656e-07	6.549593692749824e-06	0	0	3.2915808946637464	52.84257950347309	PSMD12;PSMD11;PSMD14;PSMD13;PSMA7;PSMB10;RELA;PSMD8;PSMB6;PSMB7;PSMB4;PSMB5;PSMD4;PSMB2;PSMD2;PSMD3;PSMB1;EP300;IKBKG;CREBBP;FCER1G;SYK;PRKCD;NFKB1;PSMA5;PSMA6;PSMC5;PSMC6;PSMC3;PSMA2;PSMC4;PSME3;PSMC1;RAF1
GO_Biological_Process_2021	protein import into mitochondrial matrix (GO:0030150)	12/19	1.1084830064970765e-07	6.719998278348511e-06	0	0	13.368560105680316	214.0988701447069	DNAJC19;TOMM70;TOMM40;PAM16;TIMM17A;TIMM23;TIMM17B;TIMM44;ROMO1;TIMM21;TOMM40L;TIMM50
GO_Biological_Process_2021	Fc-epsilon receptor signaling pathway (GO:0038095)	33/111	1.412287031280117e-07	8.451994694891778e-06	0	0	3.3167350427350426	52.31448124234519	PSMD12;PSMD11;PSMD14;PSMD13;PSMA7;PSMB10;RELA;PSMD8;PSMB6;MAPK9;PSMB7;PSMB4;PSMB5;PSMD4;PSMB2;PSMD2;PSMD3;PSMB1;IKBKG;FCER1G;SYK;NFKB1;PSMA5;PSMA6;PSMC5;NR4A3;PSMC6;PSMC3;PSMA2;PSMC4;PSME3;PSMC1;PRKCQ
GO_Biological_Process_2021	innate immune response activating cell surface receptor signaling pathway (GO:0002220)	34/119	2.640093671377536e-07	1.55999458961903e-05	0	0	3.135971542907959	47.50144296135189	PSMD12;PSMD11;PSMD14;PSMD13;PSMA7;PSMB10;RELA;PSMD8;PSMB6;PSMB7;PSMB4;PSMB5;PSMD4;PSMB2;PSMD2;PSMD3;PSMB1;EP300;IKBKG;CREBBP;FCER1G;SYK;PRKCD;NFKB1;PSMA5;PSMA6;PSMC5;PSMC6;PSMC3;PSMA2;PSMC4;PSME3;PSMC1;RAF1
GO_Biological_Process_2021	mitochondrial electron transport, cytochrome c to oxygen (GO:0006123)	11/17	2.687632426449136e-07	1.5682335208330707e-05	0	0	14.291446596244132	216.22151210176364	COX8A;COX7B;NDUFA4;COX4I1;CYCS;COX5B;COX5A;COX6A2;COX7C;COX10;COX6B1
GO_Biological_Process_2021	establishment of protein localization to mitochondrion (GO:0072655)	19/48	4.978430668672701e-07	2.8690511557239712e-05	0	0	5.118679176312904	74.28729330515766	DNAJC19;TIMM8B;TOMM70;FIS1;TOMM40;TIMM9;PAM16;TIMM13;TIMM23;TIMM44;TIMM10;TIMM21;TOMM40L;TIMM50;TOMM22;TIMM17A;TOMM7;TIMM17B;ROMO1
GO_Biological_Process_2021	energy coupled proton transport, down electrochemical gradient (GO:0015985)	9/12	5.164582601652397e-07	2.9173953022332217e-05	0	0	23.369393139841687	338.3016767159831	ATP5F1A;ATP5PD;ATP5PB;ATP5MC2;ATP5PO;ATP5F1C;ATP5F1D;ATP5MG;ATP5MC1
GO_Biological_Process_2021	aerobic respiration (GO:0009060)	12/21	5.187313840731735e-07	2.9173953022332217e-05	0	0	10.396594745339792	150.45826794693454	NDUFS8;UQCRB;NDUFS7;BLOC1S1;UQCRC1;MTFR1L;UQCR10;UQCRC2;ATP5F1D;SDHB;SLC25A14;SIRT3
GO_Biological_Process_2021	Fc receptor signaling pathway (GO:0038093)	32/112	5.872020300768811e-07	3.2631655671415246e-05	0	0	3.134073745002221	44.96736697792551	PSMD12;PSMD11;PSMD14;PSMD13;PSMA7;PSMB10;RELA;PSMD8;PSMB6;MAPK9;PSMB7;PSMB4;PSMB5;PSMD4;PSMB2;PSMD2;PSMD3;PSMB1;IKBKG;FCER1G;SYK;NFKB1;PSMA5;PSMA6;PSMC5;PSMC6;PSMC3;PSMA2;PSMC4;PSME3;PSMC1;PRKCQ
GO_Biological_Process_2021	ribosomal large subunit assembly (GO:0000027)	13/25	7.433153264152673e-07	4.082112874948785e-05	0	0	8.449522760646108	119.2408944855673	RPL5;RPL10;NOP2;RPLP0;PPAN;RPF2;RPL6;NLE1;RPL3L;MRPL20;BOP1;TRAF7;BRIX1
GO_Biological_Process_2021	non-canonical Wnt signaling pathway (GO:0035567)	34/124	7.613873416033611e-07	4.132739663493593e-05	0	0	2.960911022182698	41.71368050328494	PSMD12;PSMD11;PSMD14;PSMD13;CAMK2A;AP2A1;PRICKLE1;PSMA7;PSMB10;PSMD8;PSMB6;PSMB7;PSMB4;PARD6A;PSMB5;PSMD4;PSMB2;PSMD2;PSMD3;PSMB1;AP2S1;PSMA5;SFRP4;PSMA6;PSMC5;PSMC6;PSMC3;PSMA2;PSMC4;PSME3;SFRP5;PSMC1;AGO2;PLCB1
GO_Biological_Process_2021	protein-DNA complex assembly (GO:0065004)	37/143	1.1973945854179234e-06	6.4246412927941e-05	0	0	2.7369705472202157	37.319585673784765	PSMD12;PSMD11;PSMD14;PSMD13;XPC;PSMA7;PSMB10;PSMD8;ORC5;PSMB6;PSMB7;PSMB4;PSMB5;PSMD4;ORC1;PSMB2;PSMD2;PSMD3;PSMB1;RPS27A;DAXX;NAP1L1;GTF2H5;RBX1;PSMA5;PSMA6;CDK7;PSMC5;PSMC6;PSMC3;PSMA2;PSMC4;GRWD1;PSME3;PSMC1;ERCC2;UBA52
GO_Biological_Process_2021	cytoplasmic translational initiation (GO:0002183)	11/19	1.3187892692070082e-06	6.995577623475357e-05	0	0	10.717374559859154	145.1003527790336	MCTS1;EIF4A1;EIF2B3;EIF3M;DENR;DHX29;EIF2S2;EIF3D;EIF3A;EIF4B;EIF4G1
GO_Biological_Process_2021	proteasome-mediated ubiquitin-dependent protein catabolic process (GO:0043161)	66/321	1.3579494259351405e-06	7.12236844973622e-05	0	0	2.038600122051527	27.540539233225196	GSK3A;UBXN1;UBE2D3;AUP1;PSMD8;KAT5;PSMD4;PSMD2;PSMD3;UFD1;MAN1A1;SEC61B;AREL1;FBXW7;DNAJB12;RBX1;PSMA5;PSMA6;KCTD10;PSMA2;PSME3;PLAA;UBA52;ANAPC2;PSMD12;ANAPC15;PSMD11;ANAPC16;PSMD14;PSMD13;CUL2;DERL2;UBE2J2;PSMA7;PSMB10;ANAPC11;UBE2J1;ECPAS;PSMB6;PSMB7;ZNRF1;PSMB4;PSMB5;SHARPIN;PSMB2;PSMB1;UBQLN1;DNAJB9;RPS27A;DCAF11;DCAF12;FEM1B;SYVN1;TMUB1;UBE2G1;ERLIN2;FBXL14;ITCH;PSMC5;SPSB1;NPLOC4;PSMC6;PSM…
GO_Biological_Process_2021	fatty acid catabolic process (GO:0009062)	23/70	1.5893995436881498e-06	8.243685633262537e-05	0	0	3.8261156091131614	51.08688582387632	ACADVL;FAAH;ACOT8;ACAA2;ECHS1;ECI1;ECI2;ADIPOQ;MCAT;ACAT1;CPT2;SCP2;EHHADH;ECHDC1;HACL1;ACADM;MMUT;ACAA1;LPIN1;ACAD10;ACADS;SLC27A4;DECR1
GO_Biological_Process_2021	post-translational protein modification (GO:0043687)	69/345	2.2235046372911347e-06	0.00011405845765796724	0	0	1.9693992773261064	25.63453984239352	APP;CSF1;DCAF4;PSMD8;KBTBD13;PSMD4;PSMD2;PSMD3;ELOB;QSOX1;FBXW7;IGFBP4;IGFBP3;COMMD1;RBX1;PSMA5;PSMA6;PSMA2;PSME3;MXRA8;SPARCL1;VWA1;OBSL1;RAB1A;PSMD12;PSMD11;PSMD14;PSMD13;GPS1;CUL2;DCUN1D1;ASB14;NEDD8;ASB11;KLHL13;FSTL1;PSMA7;ASB15;PSMB10;TGOLN2;PSMB6;PSMB7;FBXO40;PSMB4;PSMB5;PSMB2;ASB10;RBBP5;PSMB1;GPC3;IGFBP7;DCAF11;DCAF13;FEM1B;BTBD6;CP;FBXL14;COPS4;COPS3;PSMC5;SPSB1;COPS6;PSMC6;PSMC3;PSMC4;…
GO_Biological_Process_2021	regulation of mitotic cell cycle phase transition (GO:1901990)	44/188	2.405745154507841e-06	0.00012206541718741958	0	0	2.39818123170066	31.026831491155004	PSMD12;ANAPC15;PSMD11;ANAPC16;PSMD14;PSMD13;DCTN1;SSNA1;DCTN3;XPC;PSMA7;PSMB10;ANAPC11;PSMD8;PSMB6;PSMB7;ACTR1A;PSMB4;PSMB5;PSMD4;PSMB2;PSMD2;PSMD3;PSMB1;RPS27A;NINL;TMEM14B;CLASP1;DYNC1H1;CSNK1D;PSMA5;PSMA6;NEDD1;PSMC5;PSMC6;PSMC3;PSMA2;PSMC4;PSME3;PSMC1;ERCC2;MAPRE1;UBA52;ANAPC2
GO_Biological_Process_2021	ribosomal small subunit assembly (GO:0000028)	10/17	3.35187331264036e-06	0.00016824241530543228	0	0	11.130664320281566	140.31305614457148	RPS14;RPS28;RPS27;RPS19;XRCC5;MRPS11;RPS5;RPSA;ERAL1;MRPS7
GO_Biological_Process_2021	respiratory electron transport chain (GO:0022904)	9/14	3.7902585100635126e-06	0.0001882226247337923	0	0	14.02005277044855	175.0133889224961	SLC25A18;NDUFA5;ETFDH;ETFRF1;UQCRFS1;ETFA;ETFB;SDHB;PPARGC1A
GO_Biological_Process_2021	protein transmembrane import into intracellular organelle (GO:0044743)	14/32	3.901292222627119e-06	0.0001916971799497199	0	0	6.066940894177562	75.55891178982908	DNAJC19;PEX16;TOMM70;TOMM40;PAM16;TIMM23;TIMM44;TIMM21;TOMM40L;TIMM50;PEX7;TIMM17A;TIMM17B;ROMO1
GO_Biological_Process_2021	protein deubiquitination (GO:0016579)	56/267	4.453265892764198e-06	0.00021654005403565912	0	0	2.086278482305697	25.706858131245152	USP38;USP32;PTEN;PSMD8;BABAM1;YY1;POLB;PSMD4;PSMD2;PSMD3;UFD1;EP300;IKBKG;USP8;USP47;USP7;USP6;USP5;JOSD2;UCHL5;PSMA5;PSMA6;PSMA2;PSME3;UBA52;STAM2;INO80B;PSMD12;PSMD11;PSMD14;PSMD13;USP12;NEDD8;ABRAXAS2;PSMA7;PSMB10;PSMB6;PSMB7;PSMB4;PSMB5;PSMB2;PSMB1;RPS27A;IL33;ZRANB1;TAF10;ADRM1;USP28;ASXL1;PSMC5;PSMC6;PSMC3;TNIP1;PSMC4;PSMC1;TADA3
GO_Biological_Process_2021	DNA-templated transcription, termination (GO:0006353)	22/70	6.078946147031322e-06	0.000292541449632394	0	0	3.581730060445231	43.01901076598098	PRMT5;ZNF473;CPSF4;TBP;CAVIN1;CPSF3;TTF2;TTF1;GTF2H5;TAF1D;CDK7;CLP1;POLR1A;POLR1B;POLR1C;ERCC2;SNRPG;SYMPK;MTERF1;SNRPE;POLR2H;POLR3K
GO_Biological_Process_2021	regulation of mitotic cell cycle (GO:0007346)	41/178	7.939406409549367e-06	0.0003781749910181269	0	0	2.3466404474628364	27.55817582254137	APP;PSMD12;ANAPC15;PSMD11;ANAPC16;PSMD14;PSMD13;XPC;PSMA7;PSMB10;ANAPC11;PSMD8;PSMB6;PSMB7;PSMB4;PSMB5;PSMD4;PSMB2;PSMD2;PSMD3;PSMB1;RNF20;PRMT5;SCRIB;CDK11B;RNF40;PSMA5;PSMA6;PSMC5;PSMC6;PSMC3;PSMA2;PSMC4;PSME3;PSMC1;ERCC2;CKS2;PIN1;PKN2;OBSL1;ANAPC2
GO_Biological_Process_2021	regulation of canonical Wnt signaling pathway (GO:0060828)	53/253	8.224824722632785e-06	0.0003878129475277761	0	0	2.081616591928251	24.372303059342244	GSK3A;DDX3X;TMEM131L;CCAR2;PSMD8;PSMD4;ADGRA2;PSMD2;PSMD3;FAM53B;LZTS2;DACT1;USP8;USP47;IGFBP4;CSNK1D;DKK3;RBX1;PSMA5;SFRP4;PSMA6;PSMA2;PSME3;SFRP5;PSMD12;PSMD11;PSMD14;PSMD13;PRICKLE1;PSEN1;STK4;PSMA7;PSMB10;LRP6;PSMB6;PSMB7;PSMB4;PSMB5;PSMB2;TNKS2;PSMB1;GPC3;NFKB1;PPP1CA;COL1A1;PSMC5;DAB2;PSMC6;PSMC3;PSMC4;WNK2;PSMC1;PIN1
GO_Biological_Process_2021	electron transport chain (GO:0022900)	9/15	8.511206519454519e-06	0.00039730312032813694	0	0	11.682717678100264	136.385528112384	POR;NDUFA5;ETFDH;ETFRF1;UQCRFS1;ETFA;ETFB;SDHB;PPARGC1A
GO_Biological_Process_2021	proteasomal ubiquitin-independent protein catabolic process (GO:0010499)	11/22	8.871278538524812e-06	0.0004100111704736023	0	0	7.793133802816901	90.65512236062575	PSMA5;PSMB6;PSMA6;PSMB7;PSMB4;PSMB5;PSMB2;PSMA2;PSMB1;PSMA7;PSMB10
GO_Biological_Process_2021	protein insertion into mitochondrial inner membrane (GO:0045039)	8/12	9.22166830247521e-06	0.0004220269376073949	0	0	15.571868131868133	180.53953204742487	TIMM8B;TOMM70;TIMM8A;NDUFA13;TIMM9;TIMM13;ROMO1;TIMM10
GO_Biological_Process_2021	proteasomal protein catabolic process (GO:0010498)	45/205	1.116535264729104e-05	0.0005060181180345104	0	0	2.2063924262734584	25.158820081494568	PSMD12;GSK3A;UBXN1;PSMD11;PSMD14;PSMD13;UBE2D3;PRPF19;PSMA7;PSMB10;PSMD8;PSMB6;PSMB7;ZNRF1;PSMB4;PSMB5;SHARPIN;KAT5;PSMD4;PSMB2;PSMD2;PSMD3;PSMB1;DCAF11;AREL1;FBXW7;FEM1B;SYVN1;DNAJB12;UBE2G1;RBX1;PSMA5;PSMA6;ITCH;PSMC5;SPSB1;PSMC6;PSMC3;KCTD10;PSMA2;PSMC4;PSME3;PSMC1;PLAA;STUB1
GO_Biological_Process_2021	tumor necrosis factor-mediated signaling pathway (GO:0033209)	30/116	1.1943123897571031e-05	0.0005360625226332844	0	0	2.729848573994364	30.943802276424982	PSMD12;PSMD11;PSMD14;PSMD13;TRADD;PSMA7;PSMB10;RELA;TXNDC17;PSMD8;PSMB6;PSMB7;PSMB4;PSMB5;PSMD4;PSMB2;PSMD2;PSMD3;PSMB1;EIF5A;ACTN4;PSMA5;PSMA6;PSMC5;PSMC6;PSMC3;PSMA2;PSMC4;PSME3;PSMC1
GO_Biological_Process_2021	regulation of type I interferon production (GO:0032479)	25/89	1.3482927056552444e-05	0.0005994124142855886	0	0	3.0538986381753763	34.24668298793071	NLRX1;UBA7;NLRC5;DTX4;RELA;TBK1;DHX33;IFI16;IRAK1;DHX36;EP300;UFD1;STAT6;LRRFIP1;POLR2H;CREBBP;XRCC5;NFKB1;ITCH;NPLOC4;POLR3D;POLR1C;POLR3E;PIN1;POLR3K
GO_Biological_Process_2021	intracellular protein transmembrane transport (GO:0065002)	16/44	1.4266186383853476e-05	0.0006282505475455474	0	0	4.458756065284517	49.74909875657189	DNAJC19;PEX16;TOMM70;TOMM40;PAM16;TIMM23;TIMM44;TIMM21;TOMM40L;TIMM50;PEX7;TIMM17A;TIMM17B;ROMO1;SEC61B;SEC63
GO_Biological_Process_2021	negative regulation of canonical Wnt signaling pathway (GO:0090090)	38/165	1.6823730569649645e-05	0.0007339548999918181	0	0	2.3443873524718097	25.771194052196964	PSMD12;GSK3A;PSMD11;PSMD14;PSMD13;TMEM131L;PRICKLE1;STK4;PSMA7;PSMB10;LRP6;PSMD8;PSMB6;PSMB7;PSMB4;PSMB5;PSMD4;PSMB2;PSMD2;PSMD3;PSMB1;LZTS2;DACT1;IGFBP4;DKK3;RBX1;PSMA5;SFRP4;PSMA6;DAB2;PSMC5;PSMC6;PSMC3;PSMA2;PSMC4;PSME3;SFRP5;PSMC1
GO_Biological_Process_2021	fatty acid oxidation (GO:0019395)	19/59	1.746890912906173e-05	0.0007550450723561125	0	0	3.7087345406360415	40.62951280993381	ACADVL;ACAA2;ECHS1;ECI1;ECI2;ADIPOQ;MCAT;ACAT1;CPT2;SCP2;EHHADH;ECHDC1;HACL1;ACADM;ACAA1;ACAD10;ACADS;PPARGC1A;DECR1
GO_Biological_Process_2021	branched-chain amino acid catabolic process (GO:0009083)	10/20	2.301588873894038e-05	0.000976710623939761	0	0	7.79014518257809	83.1934981676387	ACAD8;BCKDHA;BCKDK;ECHS1;HIBADH;BCKDHB;DBT;BCAT1;DLD;ACAT1
GO_Biological_Process_2021	branched-chain amino acid metabolic process (GO:0009081)	10/20	2.301588873894038e-05	0.000976710623939761	0	0	7.79014518257809	83.1934981676387	ACAD8;BCKDHA;BCKDK;ECHS1;HIBADH;BCKDHB;DBT;BCAT1;DLD;ACAT1
GO_Biological_Process_2021	cellular protein modification process (GO:0006464)	159/1025	2.929607106013563e-05	0.0012320185559343	0	0	1.4566338513328376	15.204427378742714	APP;CSF1;TP53RK;UBE2D3;F13A1;DCAF4;LOXL2;PSMD8;TBK1;PPP4R2;PSMD4;PSMD2;PSMD3;MACROD1;PDK4;SBF1;LARGE1;JMJD4;USP6;FBXW7;IGFBP4;IGFBP3;KRT2;ALG5;PRKCD;KRT1;ALG3;CSNK1D;PRKAB1;RBX1;CTDNEP1;ILF3;CCNE1;PSME3;MXRA8;SPARCL1;PHPT1;UBA52;OBSL1;PSMD12;PSMD11;PSMD14;UBA7;PSMD13;CUL2;DCUN1D1;KLHL13;STK4;MTMR7;TIMM50;TGOLN2;FBXO40;IRAK1;IGFBP7;IP6K3;TGFB2;TIPARP;PMM2;BTBD6;CP;SRPK1;FAM220A;COPS4;COPS3;CDK7;CO…
GO_Biological_Process_2021	mitochondrial transport (GO:0006839)	18/56	2.9736908402565783e-05	0.0012393918609212	0	0	3.697246427326595	38.53684901037911	TOMM70;DNAJC19;TIMM8B;FIS1;TOMM40;MTX2;TIMM9;TIMM13;TIMM23;TIMM44;TIMM10;TOMM22;TIMM17A;PPIF;TOMM7;TIMM17B;SLC25A4;TMEM14B
GO_Biological_Process_2021	ubiquitin-dependent protein catabolic process (GO:0006511)	66/354	3.874450939928438e-05	0.0016005253971314	0	0	1.8015993835513455	18.30158608142809	GSK3A;UBXN1;TGFB1I1;UBE2D3;PSMD8;KAT5;PSMD4;PSMD2;PSMD3;UFD1;UBL7;AREL1;FBXW7;VPS37A;RNF40;RBX1;PSMA5;PSMA6;KCTD10;PSMA2;PSME3;PLAA;ANAPC2;PSMD12;ANAPC15;PSMD11;ANAPC16;PSMD14;PSMD13;VPS4B;VPS4A;NEDD8;PSMA7;PSMB10;ANAPC11;PSMB6;PSMB7;ZNRF1;PSMB4;PSMB5;SHARPIN;PSMB2;PSMB1;UBQLN1;DCAF11;RNF20;XBP1;ZRANB1;FEM1B;ADRM1;SYVN1;UBE2G1;FBXL14;COPS3;ITCH;PSMC5;SPSB1;NPLOC4;PSMC6;PSMC3;PSMC4;PSMC1;TTC3;TRIP…
GO_Biological_Process_2021	energy derivation by oxidation of organic compounds (GO:0015980)	11/25	4.043833767466091e-05	0.0016558435110992	0	0	6.122139084507042	61.92991990240069	ACADVL;NR4A3;LYRM7;NDUFS4;CYCS;NDUFS1;SDHAF4;PPARGC1A;COQ10B;COX10;COQ10A
GO_Biological_Process_2021	spliceosomal snRNP assembly (GO:0000387)	14/38	4.119787542974351e-05	0.0016722755000525	0	0	4.548663140884384	45.92841517722102	PRMT5;PRMT7;GEMIN2;DDX20;PRPF19;LSM4;SART1;SNRPD2;SNRPG;CD2BP2;SNRPE;GEMIN7;SNRPC;AAR2
GO_Biological_Process_2021	2-oxoglutarate metabolic process (GO:0006103)	8/14	4.526457043645252e-05	0.0018059402974133	0	0	10.38007326007326	103.83172688761432	GOT1;MRPS36;ADHFE1;GPT2;GOT2;DLST;D2HGDH;L2HGDH
GO_Biological_Process_2021	maturation of LSU-rRNA from tricistronic rRNA transcript (SSU-rRNA, 5.8S rRNA, LSU-rRNA) (GO:0000463)	8/14	4.526457043645252e-05	0.0018059402974133	0	0	10.38007326007326	103.83172688761432	DDX18;BOP1;NIFK;PES1;RPL35;URB1;RPF2;RPL7
GO_Biological_Process_2021	myofibril assembly (GO:0030239)	15/43	4.637706393552831e-05	0.0018346452072122	0	0	4.1782407407407405	41.69343399649313	FHOD3;PDGFRB;PDGFRA;TMOD4;FLII;LMOD3;LMOD2;CSRP3;CSRP1;TNNT1;MYL2;CAPN3;TCAP;MYOZ1;OBSL1
GO_Biological_Process_2021	proteasome assembly (GO:0043248)	7/11	5.438817566116001e-05	0.0021334790250949	0	0	13.619398066783832	133.73382417632794	PSMD11;PSMD4;PSMD13;ADRM1;POMP;PSMG1;PSMG2
GO_Biological_Process_2021	cellular response to interleukin-1 (GO:0071347)	35/155	5.489577168868903e-05	0.00213544551869	0	0	2.283122034400949	22.397596635530213	PSMD12;PSMD11;PSMD14;PSMD13;PELI3;PSMA7;PSMB10;RELA;PSMD8;PSMB6;PSMB7;PSMB4;PSMB5;PSMD4;IRAK1;PSMB2;IRAK2;PSMD2;PSMD3;PSMB1;IKBKG;RPS27A;NFKB1;RBX1;PSMA5;PSMA6;PSMC5;PSMC6;PSMC3;PSMA2;PSMC4;PSME3;PSMC1;PLCB1;UBA52
GO_Biological_Process_2021	negative regulation of Wnt signaling pathway (GO:0030178)	40/191	0.00010095704662429884	0.0038947726747291	0	0	2.0745630999164435	19.087672143973368	PSMD12;GSK3A;PSMD11;PSMD14;LRP1;PSMD13;TMEM131L;PRICKLE1;STK4;PSMA7;PSMB10;LRP6;PSMD8;PSMB6;PSMB7;PSMB4;PSMB5;PSMD4;PSMB2;PSMD2;PSMD3;PSMB1;LZTS2;DACT1;IGFBP4;TSC2;DKK3;RBX1;PSMA5;SFRP4;PSMA6;DAB2;PSMC5;PSMC6;PSMC3;PSMA2;PSMC4;PSME3;SFRP5;PSMC1
GO_Biological_Process_2021	positive regulation of type I interferon production (GO:0032481)	21/77	0.00010290125072049464	0.003937238019371	0	0	2.9278846153846154	26.883077515059284	TOMM70;SETD2;CREBBP;DDX3X;XRCC5;RELA;NFKB1;TBK1;DHX33;IFI16;IRAK1;POLR3D;POLR1C;DHX36;POLR3E;EP300;STAT6;LRRFIP1;POLR2H;POLR3K;TLR2
GO_Biological_Process_2021	mRNA splicing, via spliceosome (GO:0000398)	52/274	0.0001547710799612041	0.0058737512297471	0	0	1.836812159537395	16.115388002118074	DBR1;GEMIN2;DDX42;CWC25;PRPF19;EFTUD2;UBL5;SART1;SNRPD2;CLP1;RAVER2;CWC22;DHX15;DHX16;PRMT5;RBM17;IK;PRMT7;RBM19;PRPF4;DDX39A;SYF2;SNRPG;CD2BP2;SNRPE;PABPC1;GEMIN7;SNRNP25;SNRPC;SF3B4;SF3B5;DHX8;RBM8A;PRCC;DDX20;SNU13;RNF113A;PUF60;DHX38;SYMPK;POLR2H;POLR2J;SRPK3;CPSF4;CPSF3;LSM4;LSM3;SRPK1;CHERP;SNW1;PHF5A;RNPS1
GO_Biological_Process_2021	protein insertion into mitochondrial membrane (GO:0051204)	10/24	0.00015875626548845592	0.0059764052201621	0	0	5.5631324241091065	48.667063806561096	TIMM8B;TOMM70;TIMM8A;NDUFA13;TIMM9;TIMM13;BAX;ROMO1;TIMM10;TOMM22
GO_Biological_Process_2021	actin-myosin filament sliding (GO:0033275)	13/38	0.00018501896815030928	0.0068545122486162	0	0	4.05279295154185	34.83396700509402	TPM4;TPM3;TNNC1;MYL6B;ACTA1;MYL1;TNNT1;MYL2;MYL3;TNNI1;TCAP;VIM;MYH7
GO_Biological_Process_2021	muscle filament sliding (GO:0030049)	13/38	0.00018501896815030928	0.0068545122486162	0	0	4.05279295154185	34.83396700509402	TPM4;TPM3;TNNC1;MYL6B;ACTA1;MYL1;TNNT1;MYL2;MYL3;TNNI1;TCAP;VIM;MYH7
GO_Biological_Process_2021	T cell receptor signaling pathway (GO:0050852)	34/158	0.00018824140027126195	0.0069189831217815	0	0	2.144903111060113	18.39851853645247	DENND1B;PSMD12;STOML2;PSMD11;PSMD14;PSMD13;PSMA7;PSMB10;RELA;PSMD8;PSMB6;PSMB7;PSMB4;PSMB5;PSMD4;PSMB2;PSMD2;PSMD3;PSMB1;PDE4B;IKBKG;EIF2B1;EIF2B3;NFKB1;PSMA5;PSMA6;PSMC5;PSMC6;PSMC3;PSMA2;PSMC4;PSME3;PSMC1;PRKCQ
GO_Biological_Process_2021	tRNA processing (GO:0008033)	18/64	0.0002063827835979228	0.0075265221393367	0	0	3.0528649582493523	25.90593411845504	PUS3;CPSF4;TRMT10C;TSEN15;METTL1;URM1;RTCB;WDR4;TRMT1;TRNT1;CTU2;QTRT2;CTU1;CLP1;TRMT6;RPP21;TRMT61A;RTRAF
GO_Biological_Process_2021	transcription by RNA polymerase I (GO:0006360)	12/34	0.0002330926994894902	0.0084347032652476	0	0	4.2500300228173415	35.547567022522195	TAF1D;CDK7;TBP;TCOF1;CAVIN1;POLR1A;POLR1B;ERCC2;POLR1C;POLR2H;TTF1;GTF2H5
GO_Biological_Process_2021	protein polyubiquitination (GO:0000209)	57/314	0.000260634797276686	0.009358794105289	0	0	1.7396457151247549	14.356235554793948	UBE2D3;PRPF19;PSMD8;NPEPPS;PSMD4;UBE2Q1;PSMD2;PSMD3;TRIM27;AREL1;FBXW7;RBX1;PSMA5;PSMA6;PSMA2;PSME3;UBE2V2;UBA52;ANAPC2;PSMD12;PSMD11;PSMD14;PSMD13;PELI3;UBE2J2;PSMA7;PSMB10;ANAPC11;UBE2J1;PSMB6;PSMB7;FBXO40;ZNRF1;PSMB4;PSMB5;SHARPIN;PSMB2;TNKS2;PSMB1;RPS27A;LONRF1;SASH1;RNF20;SYVN1;UBE2G1;FBXL14;ITCH;PSMC5;SPSB1;PSMC6;PSMC3;PSMC4;PSMC1;TTC3;TRIP12;STUB1;DZIP3
GO_Biological_Process_2021	termination of RNA polymerase I transcription (GO:0006363)	11/30	0.0002882159457956116	0.0102701682059077	0	0	4.50977575982209	36.76279250579405	TAF1D;CDK7;TBP;CAVIN1;POLR1A;POLR1B;ERCC2;POLR1C;POLR2H;TTF1;GTF2H5
GO_Biological_Process_2021	fatty acid beta-oxidation using acyl-CoA dehydrogenase (GO:0033539)	6/10	0.000306710791074839	0.010684522184607	0	0	11.668642951251648	94.3947158972578	ACADVL;ETFDH;ETFA;ACADM;ETFB;ACADS
GO_Biological_Process_2021	positive regulation of rRNA processing (GO:2000234)	6/10	0.000306710791074839	0.010684522184607	0	0	11.668642951251648	94.3947158972578	DIMT1;HEATR1;WDR75;RIOK1;SIRT7;WDR43
GO_Biological_Process_2021	protein deneddylation (GO:0000338)	6/10	0.000306710791074839	0.010684522184607	0	0	11.668642951251648	94.3947158972578	COPS4;COPS3;COPS6;TOR1A;GPS1;COPS8
GO_Biological_Process_2021	transcription, DNA-templated (GO:0006351)	43/221	0.0003176043281062531	0.0109820518785184	0	0	1.8914952849117173	15.23543501782544	GMEB2;CTDP1;NFIX;GTF3C4;DDX21;BAZ2A;TTF2;MRPL12;TTF1;PWP1;SUPT6H;AFF4;TAF5L;RO60;MTERF1;ELOB;NELFA;POLR2H;POLR2J;NELFE;TEFM;BTF3;PRMT5;XBP1;SUPT16H;TBP;MBD1;TAF10;EAF1;TWNK;POLRMT;GTF2H5;NFKB1;DRAP1;CDK7;POLR1C;ERCC2;TCEA2;TAF4B;RNPS1;TAF5;POLR3K;SLC25A33
GO_Biological_Process_2021	cellular protein complex disassembly (GO:0043624)	5/7	0.00033219071109590834	0.0114019576426154	0	0	19.441395961369626	155.7217190915356	N6AMT1;VPS4B;ETF1;ABCE1;APEH
GO_Biological_Process_2021	striated muscle cell development (GO:0055002)	7/14	0.0004141148405906636	0.0141101319407096	0	0	7.781195079086116	60.610585958291296	TMOD4;FLII;CAPN3;SDC1;MYOZ1;LMOD3;LMOD2
GO_Biological_Process_2021	mRNA processing (GO:0006397)	54/300	0.0004606802243110604	0.0155830093266958	0	0	1.7205462364179496	13.218623657725685	DBR1;GEMIN2;DDX42;CWC25;PRPF19;EFTUD2;UBL5;SART1;SNRPD2;CLP1;RAVER2;CWC22;DHX15;DHX16;RBM17;IK;RBM19;THOC7;THOC6;PRPF4;DDX39A;SYF2;SNRPG;CD2BP2;SNRPE;PABPC1;GEMIN7;SNRNP25;AURKAIP1;SNRPC;SF3B4;SF3B5;DHX8;RBM8A;PRCC;SNU13;RNF113A;PUF60;DHX38;SYMPK;POLR2H;PPARGC1A;POLR2J;CPSF4;CPSF3;LSM4;GTF2H5;LSM3;CHERP;CDK7;SNW1;PHF5A;ERCC2;RNPS1
GO_Biological_Process_2021	antigen receptor-mediated signaling pathway (GO:0050851)	37/185	0.0004655128953296208	0.0156331956503501	0	0	1.955587711487088	15.003993975302684	DENND1B;PSMD12;STOML2;PSMD11;PSMD14;PSMD13;PSMA7;PSMB10;RELA;PSMD8;PSMB6;PSMB7;PSMB4;PSMB5;PSMD4;PSMB2;PSMD2;PSMD3;PSMB1;PDE4B;NCKAP1L;IKBKG;EIF2B1;MEF2C;EIF2B3;SYK;NFKB1;PSMA5;PSMA6;PSMC5;PSMC6;PSMC3;PSMA2;PSMC4;PSME3;PSMC1;PRKCQ
GO_Biological_Process_2021	MAPK cascade (GO:0000165)	54/303	0.0005889389424829639	0.0195933472748954	0	0	1.6995248828422709	12.63968613695094	RET;IRS1;PEBP1;PSMD8;SPRED1;PSMD4;PSMD2;PSMD3;IKBKG;SPTAN1;PDGFRB;PDGFRA;MEF2C;MAP2K2;HGF;IL17RD;RBX1;PSMA5;PSMA6;PSMA2;PSME3;PRKCQ;RAF1;UBA52;PTGER4;PSMD12;PSMD11;PSMD14;PSMD13;CAMK2A;ARL2;PSMA7;PSMB10;RASGRP3;PSMB6;PSMB7;PSMB4;PSMB5;PSMB2;PSMB1;RPS27A;BRAP;ANGPT1;RANBP9;NFKB1;GRIN1;PSMC5;DLG1;PSMC6;PSMC3;PSMC4;PSMC1;TAOK1;FGFR4
GO_Biological_Process_2021	nucleotide-excision repair, DNA damage recognition (GO:0000715)	9/23	0.0005918298984062255	0.0195933472748954	0	0	5.004617414248021	37.19577445844445	COPS4;COPS3;COPS6;GPS1;XPC;COPS8;RPS27A;UBA52;RBX1
GO_Biological_Process_2021	mitochondrial transcription (GO:0006390)	6/11	0.000609499912768796	0.0200362365690474	0	0	9.334387351778656	69.10127245022274	TWNK;MTERF1;MRPL12;POLRMT;SLC25A33;TEFM
GO_Biological_Process_2021	IRE1-mediated unfolded protein response (GO:0036498)	15/53	0.0006339928109910726	0.0206482707472399	0	0	3.0769632414369257	22.657135574071404	KLHDC3;ZBTB17;ACADVL;GSK3A;XBP1;DCTN1;GOSR2;SYVN1;YIF1A;MYDGF;DNAJB11;DNAJB9;SRPRB;HDGF;SEC31A
GO_Biological_Process_2021	negative regulation of intrinsic apoptotic signaling pathway (GO:2001243)	17/64	0.0006369646503004622	0.0206482707472399	0	0	2.820510412949992	20.755561867241354	NDUFA13;XBP1;DDX3X;SYVN1;ENO1;NOC2L;CLU;YBX3;CCAR2;MAPK7;CXCL12;NDUFS3;PPIF;ARHGEF2;PPIA;TPT1;MCL1
GO_Biological_Process_2021	cardiac myofibril assembly (GO:0055003)	7/15	0.0007001067271101885	0.0223842342613038	0	0	6.808161247803163	49.45637438821886	FHOD3;PDGFRB;PDGFRA;CSRP3;MYL2;TCAP;OBSL1
GO_Biological_Process_2021	mitochondrial RNA metabolic process (GO:0000959)	7/15	0.0007001067271101885	0.0223842342613038	0	0	6.808161247803163	49.45637438821886	FASTKD1;TWNK;MTERF1;MRPL12;POLRMT;SLC25A33;TEFM
GO_Biological_Process_2021	transcription by RNA polymerase II (GO:0006366)	56/320	0.0007435022870674047	0.0236099909934057	0	0	1.6623940346436978	11.97611722620118	SETD2;GMEB2;MAML2;ICE2;TTF2;AFF4;CLP1;ELOB;NELFA;TEAD1;NELFE;SUPT16H;TBP;MED7;SNRPG;SNRPE;ZNF473;NOTCH3;CTDP1;NFIX;NR1I3;DDX21;SUPT6H;HDAC9;TAF5L;SYMPK;POLR2H;PPARGC1A;POLR2J;NR2C2AP;BTF3;CPSF4;CREBBP;XBP1;INTS1;MBD1;CPSF3;TAF10;EAF1;ESRRB;ADRM1;NR1D2;ESRRG;ELL2;GTF2H5;NFKB1;DRAP1;CDK7;SNW1;NR4A3;SP1;ERCC2;INTS5;NABP1;TAF4B;TAF5
GO_Biological_Process_2021	RNA splicing, via transesterification reactions with bulged adenosine as nucleophile (GO:0000377)	46/251	0.0007891758225362648	0.0248005829846616	0	0	1.7566034650064877	12.550091081645371	SF3B4;SF3B5;DBR1;DHX8;RBM8A;PRCC;DDX42;SNU13;CWC25;PRPF19;EFTUD2;UBL5;SART1;RNF113A;SNRPD2;PUF60;CLP1;RAVER2;CWC22;DHX15;DHX38;SYMPK;DHX16;POLR2H;POLR2J;CPSF4;RBM17;IK;CPSF3;RBM19;LSM4;LSM3;CHERP;PRPF4;DDX39A;SNW1;PHF5A;SYF2;SNRPG;CD2BP2;RNPS1;SNRPE;PABPC1;GEMIN7;SNRNP25;SNRPC
GO_Biological_Process_2021	mitochondrial respiratory chain complex III assembly (GO:0034551)	5/8	0.0008022467932056371	0.0248005829846616	0	0	12.960199004975124	92.3815203332434	UQCC3;UQCC1;LYRM7;UQCRFS1;SLC25A33
GO_Biological_Process_2021	regulation of protein localization to nucleolus (GO:1904749)	5/8	0.0008022467932056371	0.0248005829846616	0	0	12.960199004975124	92.3815203332434	POLR1A;PINX1;NMD3;GLUL;BYSL
GO_Biological_Process_2021	respiratory chain complex III assembly (GO:0017062)	5/8	0.0008022467932056371	0.0248005829846616	0	0	12.960199004975124	92.3815203332434	UQCC3;UQCC1;LYRM7;UQCRFS1;SLC25A33
GO_Biological_Process_2021	cardiac muscle cell development (GO:0055013)	9/24	0.0008516751952237703	0.0259844432111409	0	0	4.670712401055409	33.01402135966632	FHOD3;PDGFRB;PDGFRA;CSRP3;MYL2;TCAP;MYH11;OBSL1;VEGFA
GO_Biological_Process_2021	iron-sulfur cluster assembly (GO:0016226)	9/24	0.0008516751952237703	0.0259844432111409	0	0	4.670712401055409	33.01402135966632	HSPA9;ISCA2;NFS1;GLRX3;CIAO2A;CIAPIN1;CIAO2B;CIAO3;NUBP2
GO_Biological_Process_2021	negative regulation of ERK1 and ERK2 cascade (GO:0070373)	14/50	0.0010686073922429	0.0323912942012332	0	0	3.030385387591205	20.73207550202225	PTPN1;ADIPOQ;PTEN;RANBP9;FBLN1;DUSP26;SYNJ2BP;SPRED1;DLG1;DUSP10;TNIP1;WNK2;PIN1;SPRY2
GO_Biological_Process_2021	positive regulation by host of viral transcription (GO:0043923)	7/16	0.0011224772464856	0.0335879729909923	0	0	6.051357156805311	41.10213221792405	CTDP1;SNW1;SP1;EP300;NUCKS1;RRP1B;SMARCA4
GO_Biological_Process_2021	regulation of rRNA processing (GO:2000232)	7/16	0.0011224772464856	0.0335879729909923	0	0	6.051357156805311	41.10213221792405	SHQ1;DIMT1;HEATR1;WDR75;SIRT7;RIOK1;WDR43
GO_Biological_Process_2021	ubiquitin-dependent ERAD pathway (GO:0030433)	18/73	0.001158539109262	0.0343218179693407	0	0	2.552004816375677	17.253072165604312	EDEM2;DNAJB12;SYVN1;TMUB1;DERL2;AUP1;ERLIN2;UBE2J2;ECPAS;UBE2J1;NPLOC4;PSMC6;UBQLN1;UFD1;DNAJB9;MAN1A1;STUB1;SEC61B
GO_Biological_Process_2021	positive regulation of RNA metabolic process (GO:0051254)	13/45	0.0011617067778825	0.0343218179693407	0	0	3.1649917400881056	21.38858688983764	MAP2K2;DIMT1;HEATR1;WDR75;NMD3;SIRT7;RELA;WDR43;NFKB1;ZC3H18;RIOK1;GRSF1;ZPR1
GO_Biological_Process_2021	muscle contraction (GO:0006936)	27/129	0.0012765765717492	0.037478361238524	0	0	2.0668413642052568	13.772549007110868	MYL6B;LMOD3;LMOD2;CKMT2;EDNRA;CALD1;TNNI1;MYH11;CACNA1S;NOS1;DTNA;TPM4;TMOD4;TPM3;TNNC1;MYOF;ACTA1;SMTN;MYL1;MYOT;TNNT1;MYL2;MYL3;TCAP;SCN4A;VIM;MYH7
GO_Biological_Process_2021	actin nucleation (GO:0045010)	8/21	0.0014692550415733	0.0428655158379038	0	0	4.788909551986476	31.238055959243283	ACTR2;ARPC3;ARPC1B;ARPC4;TRIM27;WHAMM;LMOD3;LMOD2
GO_Biological_Process_2021	positive regulation of viral process (GO:0048524)	16/63	0.0015284464658259	0.0443154540526418	0	0	2.653427061727468	17.20350348579007	DDX3X;CTDP1;VPS4A;IFIT1;TARBP2;SRPK1;MDFIC;PDE12;PKN2;NELFA;PABPC1;POLR2H;KPNA2;PPIA;POLR2J;NELFE
GO_Biological_Process_2021	ERAD pathway (GO:0036503)	20/87	0.0016111049491925	0.0462624519152228	0	0	2.328173537966377	14.97209994745447	POMT2;TOR1A;DNAJB12;SYVN1;TMUB1;DERL2;AUP1;ERLIN2;UBE2J2;ECPAS;UBE2J1;NPLOC4;PSMC6;UBQLN1;UFD1;DNAJB9;MAN1A1;STUB1;SEC61B;UGGT2
GO_Biological_Process_2021	positive regulation of cellular amide metabolic process (GO:0034250)	19/81	0.0016215624533322	0.0462624519152228	0	0	2.3897540750028496	15.352652718091122	RPL5;GSK3A;DDX3X;IFNGR1;PRKCD;SAMD4A;NAT10;CLU;RELA;SIRT3;RPS4X;SMPD2;EIF6;SP1;CASP3;EIF3E;VIM;CPEB3;EIF3D
GO_Biological_Process_2021	complement activation, classical pathway (GO:0006958)	5/9	0.0016352409095997	0.0462624519152228	0	0	9.719600526777874	62.36061815614797	C1QB;C1QA;C1S;C1R;C1QC
GO_Biological_Process_2021	mitochondrial respirasome assembly (GO:0097250)	5/9	0.0016352409095997	0.0462624519152228	0	0	9.719600526777874	62.36061815614797	COX7A2;HIGD1A;COX7A1;HIGD2A;RAB5IF
GO_Biological_Process_2021	histone methylation (GO:0016571)	9/26	0.0016471891953403	0.0463197539990897	0	0	4.120751202855812	26.408596264574577	N6AMT1;FBL;PRMT5;CREBBP;PRMT7;PRMT2;SETD6;SMYD1;SIRT7
GO_Biological_Process_2021	maturation of 5.8S rRNA (GO:0000460)	7/17	0.0017213047269235	0.0478276813409459	0	0	5.44591388400703	34.66145949790885	EXOSC4;EIF6;PES1;MAK16;C1D;URB1;RPF1
GO_Biological_Process_2021	retrograde protein transport, ER to cytosol (GO:0030970)	7/17	0.0017213047269235	0.0478276813409459	0	0	5.44591388400703	34.66145949790885	NPLOC4;HM13;SYVN1;DERL2;UFD1;AUP1;SEC61B
