# Supplementary material for: Gene co-expression networks reveal sex-biased differences in musculoskeletal ageing
Source: Front Aging. 2024 Sep 18;5:1469479. doi: 10.3389/fragi.2024.1469479 (PMC11445131; doi:10.3389/fragi.2024.1469479)
Supplement: Supplementary file 2 [file DataSheet2.zip › SupplMat2/female_E_GO_Biological_Process_2021.csv]

Gene_set	Term	Overlap	P-value	Adjusted P-value	Old P-value	Old Adjusted P-value	Odds Ratio	Combined Score	Genes
GO_Biological_Process_2021	aerobic electron transport chain (GO:0019646)	49/70	8.072566142716413e-38	3.237906279843553e-34	0	0	27.51476251604621	2350.0293211894746	COX7B;NDUFA13;NDUFA12;NDUFA10;COX6A2;COX7C;UQCRFS1;COX8A;NDUFC2;NDUFC1;SDHC;SDHA;COX6B1;NDUFS7;NDUFS6;NDUFS4;NDUFS3;UQCRC1;NDUFS2;UQCRC2;NDUFB8;NDUFB7;NDUFB10;NDUFB6;UQCRB;COX15;NDUFB11;NDUFB5;NDUFB4;NDUFB3;NDUFB2;NDUFB1;UQCR11;UQCR10;COX5A;UQCRH;CYC1;NDUFV2;NDUFV1;NDUFA8;NDUFA7;NDUFA6;NDUFA4;NDUFA3;NDUFA2;NDUFA1;UQCRQ;NDUFAB1;CYCS
GO_Biological_Process_2021	mitochondrial ATP synthesis coupled electron transport (GO:0042775)	49/71	2.4060097464850006e-37	4.82525254657567e-34	0	0	26.262661920877584	2214.406691550787	COX7B;NDUFA13;NDUFA12;NDUFA10;COX6A2;COX7C;UQCRFS1;COX8A;NDUFC2;NDUFC1;SDHC;SDHA;COX6B1;NDUFS7;NDUFS6;NDUFS4;NDUFS3;UQCRC1;NDUFS2;UQCRC2;NDUFB8;NDUFB7;NDUFB10;NDUFB6;UQCRB;COX15;NDUFB11;NDUFB5;NDUFB4;NDUFB3;NDUFB2;NDUFB1;UQCR11;UQCR10;COX5A;UQCRH;CYC1;NDUFV2;NDUFV1;NDUFA8;NDUFA7;NDUFA6;NDUFA4;NDUFA3;NDUFA2;NDUFA1;UQCRQ;NDUFAB1;CYCS
GO_Biological_Process_2021	mitochondrial electron transport, NADH to ubiquinone (GO:0006120)	30/39	1.136406513121509e-25	1.5193755080434576e-22	0	0	38.85859226379201	2231.911491005185	NDUFA13;NDUFB8;NDUFB7;NDUFB10;NDUFB6;NDUFA12;NDUFB11;NDUFB5;NDUFB4;NDUFA10;NDUFB3;NDUFB2;NDUFB1;NDUFV2;NDUFV1;NDUFA8;NDUFA7;NDUFA6;NDUFA4;NDUFA3;NDUFA2;NDUFA1;NDUFC2;NDUFC1;NDUFS7;NDUFS6;NDUFAB1;NDUFS4;NDUFS3;NDUFS2
GO_Biological_Process_2021	ribosome biogenesis (GO:0042254)	65/192	1.1894432676873036e-24	1.1927142366734436e-21	0	0	6.062736807704485	333.9874214583911	LTV1;RPL4;RPL3;RPL31;POP4;RRP1;NOC2L;RPL8;WDR46;WDR43;RRP9;RPS17;RPS16;NOB1;RPL35;RPL38;RPL37;RIOK1;GLUL;RPS9;RPL23;WDR74;WDR75;DDX54;URB2;SENP3;EBNA1BP2;MRTO4;XRN2;RPL27;NAF1;RPL26;RPL28;DDX27;RPL10;RPL12;HEATR1;MALSU1;RPF2;PDCD11;PES1;DHX37;RRS1;RPL14;SURF6;RPL15;RPS2;ZNF622;DCAF13;NOP56;NOP14;UTP6;UTP4;UTP3;DDX31;LTO1;RPL35A;BYSL;BOP1;TBL3;RPS27;LAS1L;RPL27A;DHX29;RPL26L1
GO_Biological_Process_2021	mitochondrial respiratory chain complex I assembly (GO:0032981)	33/58	1.2875469846235769e-21	8.60725159220861e-19	0	0	15.403913595933926	740.9520908720199	NDUFA13;NDUFB8;NDUFB7;DMAC1;NDUFB10;NDUFB6;NDUFA12;DMAC2;NDUFB11;NDUFB5;NDUFB4;NDUFA10;NDUFB3;NDUFB2;NDUFB1;NDUFV2;NDUFV1;NDUFA8;NDUFA7;NDUFA6;NDUFA3;NDUFA2;NDUFA1;NDUFC2;NDUFC1;TIMM21;NDUFS7;NDUFS6;NDUFS4;NDUFAB1;NDUFS3;TMEM126A;NDUFS2
GO_Biological_Process_2021	NADH dehydrogenase complex assembly (GO:0010257)	33/58	1.2875469846235769e-21	8.60725159220861e-19	0	0	15.403913595933926	740.9520908720199	NDUFA13;NDUFB8;NDUFB7;DMAC1;NDUFB10;NDUFB6;NDUFA12;DMAC2;NDUFB11;NDUFB5;NDUFB4;NDUFA10;NDUFB3;NDUFB2;NDUFB1;NDUFV2;NDUFV1;NDUFA8;NDUFA7;NDUFA6;NDUFA3;NDUFA2;NDUFA1;NDUFC2;NDUFC1;TIMM21;NDUFS7;NDUFS6;NDUFS4;NDUFAB1;NDUFS3;TMEM126A;NDUFS2
GO_Biological_Process_2021	rRNA processing (GO:0006364)	57/173	4.007954424739139e-21	2.296557885375527e-18	0	0	5.794154616240267	272.1283002408352	RPL4;RPL3;RPL31;POP4;RRP1;RPL8;WDR46;WDR43;RRP9;SART1;RPS17;RPS16;MRPL1;NOB1;RPL35;RPL38;RPL37;RIOK1;RPS9;RPL23;WDR74;WDR75;DDX54;SENP3;EBNA1BP2;MRTO4;XRN2;RPL27;RPL26;RPL28;DDX27;RPL10;RPL12;NOP2;HEATR1;MAK16;TSR3;PDCD11;PES1;DHX37;RPL14;RPL15;RPS2;DCAF13;NOP56;NOP14;UTP6;UTP4;UTP3;RPL35A;BYSL;BOP1;RSL1D1;TBL3;RPS27;LAS1L;RPL27A
GO_Biological_Process_2021	rRNA metabolic process (GO:0016072)	52/162	8.003360951405072e-19	4.012685097010718e-16	0	0	5.558117509500146	231.6026169044173	RPL4;RPL3;RPL31;POP4;RRP1;RPL8;WDR46;WDR43;RRP9;RPS17;RPS16;NOB1;RPL35;RPL38;RPL37;RPS9;RPL23;WDR74;WDR75;DDX54;SENP3;EBNA1BP2;XRN1;MRTO4;XRN2;RPL27;RPL26;RPL28;DDX27;RPL10;RPL12;HEATR1;PDCD11;PES1;DHX37;RPL14;RPL15;RPS2;DCAF13;NOP56;NOP14;UTP6;NIFK;UTP4;UTP3;RPL35A;BYSL;BOP1;TBL3;RPS27;LAS1L;RPL27A
GO_Biological_Process_2021	mitochondrial respiratory chain complex assembly (GO:0033108)	38/90	9.136844147659894e-19	4.071986875140426e-16	0	0	8.542408197283914	354.82431550438645	NDUFA13;NDUFB8;NDUFB7;COX16;DMAC1;NDUFB10;NDUFB6;NDUFA12;DMAC2;NDUFB11;NDUFB5;NDUFB4;NDUFA10;NDUFB3;NDUFB2;NDUFB1;AIFM1;UQCRFS1;NDUFV2;NDUFV1;COA3;NDUFA8;NDUFA7;NDUFA6;NDUFA3;UQCC1;NDUFA2;NDUFA1;NDUFC2;NDUFC1;TIMM21;NDUFS7;NDUFS6;NDUFS4;NDUFAB1;NDUFS3;TMEM126A;NDUFS2
GO_Biological_Process_2021	ncRNA processing (GO:0034470)	57/201	1.1307725348099261e-17	4.535528637122614e-15	0	0	4.660362903225806	181.85223299879289	RPL4;POP7;RPL3;TUT7;POP1;RPL31;POP4;RRP1;RPL8;WDR46;WDR43;RRP9;RPS17;RPS16;NOB1;RPL35;RPL38;RPL37;RPS9;RPL23;METTL3;WDR74;WDR75;DDX54;SENP3;EBNA1BP2;XRN2;MRTO4;RPL27;RPL26;RPL28;DDX27;RPL10;KARS1;RPL12;HEATR1;PDCD11;PES1;DHX37;RPL14;RPL15;RPS2;DCAF13;NOP56;UTP6;NOP14;UTP4;UTP3;RPL35A;BYSL;BOP1;TBL3;RPS27;LAS1L;RPL27A;AGO2;INTS5
GO_Biological_Process_2021	ribosomal large subunit biogenesis (GO:0042273)	29/57	2.260707273040803e-17	8.243360792878781e-15	0	0	12.053797754843382	462.001201178725	RPL3;RPL10;MAK16;NOP2;PPAN;MALSU1;NOC2L;RPF2;MRPL20;MRPL1;PES1;RPL14;RRS1;SURF6;BRIX1;ZNF622;WDR74;LTO1;RPL35A;NLE1;RPL3L;TRAF7;BOP1;RSL1D1;EBNA1BP2;LAS1L;MRTO4;RPL26;RPL26L1
GO_Biological_Process_2021	ribonucleoprotein complex biogenesis (GO:0022613)	28/60	1.4393042171108488e-15	4.810874345693013e-13	0	0	10.174715009499684	347.7169842670872	LTV1;MALSU1;NOC2L;RPF2;RPS17;RPS16;PES1;DHX37;RPL14;RRS1;SURF6;RPL38;RIOK1;ZNF622;GLUL;NOP14;WDR74;DDX31;LTO1;RPL35A;URB2;BYSL;BOP1;EBNA1BP2;MRTO4;NAF1;RPL26;RPL26L1
GO_Biological_Process_2021	translation (GO:0006412)	54/214	1.873857726792181e-14	5.781571801664184e-12	0	0	3.962419510624597	125.2449168369138	RPL4;MRPS15;RPL3;RPL31;RPL8;MRPL34;YARS1;RPS17;MRPL2;RPS16;EEF2K;RPL35;RPL38;RPL37;RPS9;MRPS24;RPS8;RPL23;MRPS7;GTPBP1;MRPL43;MRPL51;RPL27;ETF1;RPL26;CARS1;RPL28;RPL10;KARS1;MRPL18;RPL12;MRPL16;GSPT1;MRPL11;RPL14;EIF4EBP2;IARS2;RPL15;RPS2;VARS1;ABCF1;HARS1;NDUFA7;GATB;RPL35A;EEF2;RPL3L;RPS27;RPL27A;AGO2;RPL22L1;FARSA;RPL26L1;EIF4G1
GO_Biological_Process_2021	inner mitochondrial membrane organization (GO:0007007)	22/49	4.20954136778434e-12	1.2060336018702131e-09	0	0	9.441570276901508	247.30935168903036	TIMM8B;ATP5PF;NDUFA13;APOOL;ATP5PB;MTX2;ATP5MC2;TIMM13;ATP5MC3;IMMT;MICOS13;MICOS10;ATP5F1C;ATP5MC1;APOO;ATP5F1A;ATP5F1B;ATP5PO;ROMO1;ATP5MG;ATP5MF;ATP5ME
GO_Biological_Process_2021	cytoplasmic translation (GO:0002181)	30/93	1.6261932537894464e-11	4.348440760632979e-09	0	0	5.53492164145303	137.49959811390485	RPL4;EIF4A1;RPL3;RPL10;RPL31;RPL12;RPL8;GSPT1;RPS17;RPS16;RPL14;RPL35;RPL38;RPL37;RPL15;RPS2;RPS9;RPS8;RPL23;RPL35A;EIF3M;RPS27;EIF3I;RPL27A;ETF1;RPL27;RPL22L1;RPL26;RPL28;RPL26L1
GO_Biological_Process_2021	cristae formation (GO:0042407)	16/28	3.369466359231008e-11	8.446830979297233e-09	0	0	15.404148334380892	371.45072889348046	ATP5PF;APOOL;ATP5PB;ATP5MC2;ATP5MC3;IMMT;MICOS13;ATP5F1C;ATP5MC1;APOO;ATP5F1A;ATP5F1B;ATP5PO;ATP5MG;ATP5MF;ATP5ME
GO_Biological_Process_2021	translational elongation (GO:0006414)	31/104	7.379374311168517e-11	1.741098256593937e-08	0	0	4.936374382866282	115.1643662867644	MRPS15;MRPS35;MRPL18;MRPL16;MRPL39;MRPL58;MRPL12;MRPL34;MRPL11;MRPL20;MRPL2;EEF2K;MRPL1;RACK1;CHCHD1;GADD45GIP1;MRPS27;MRPS24;MRPS23;MRPL48;EEF2;MRPS7;GTPBP1;MRPL21;MRPL43;MRPL30;MRPL51;MTRES1;AURKAIP1;ZNF598;DAP3
GO_Biological_Process_2021	cellular respiration (GO:0045333)	19/42	1.0456348994302659e-10	2.3300231008971096e-08	0	0	9.55618223633775	219.61279007071323	UQCRB;COX15;MDH2;SDHC;UQCR10;SDHA;MTLN;COQ10B;SDHB;UQCRH;COQ10A;SIRT3;NDUFS7;NDUFS4;UQCRC1;UQCRFS1;CYCS;ME3;UQCRC2
GO_Biological_Process_2021	mitochondrial ATP synthesis coupled proton transport (GO:0042776)	12/17	2.94331020562295e-10	6.213482755133503e-08	0	0	27.66846394984326	607.2208547845371	ATP5PF;ATP5F1A;ATP5F1B;ATP5PB;ATP5MC2;ATP5PO;ATP5MC3;ATP5F1C;ATP5MG;ATP5MF;ATP5MC1;ATP5ME
GO_Biological_Process_2021	mitochondrial electron transport, ubiquinol to cytochrome c (GO:0006122)	10/12	6.20340572509676e-10	1.2440930181681554e-07	0	0	57.579837194740136	1220.7358761010687	UQCRB;UQCRQ;UQCRC1;CYCS;UQCRFS1;UQCR11;CYC1;UQCR10;UQCRC2;UQCRH
GO_Biological_Process_2021	peptide biosynthetic process (GO:0043043)	38/162	1.319833666878131e-09	2.52088230373723e-07	0	0	3.56823742264438	72.9553263882742	RPL4;MRPS15;RPL3;RPL10;RPL31;MRPL18;RPL12;FURIN;RPL8;MRPL34;GSPT1;MRPL11;RPS17;RPS16;RPL14;RPL35;EIF4EBP2;RPL38;RPL37;RPL15;RPS2;ABCF1;RPS9;HARS1;RPS8;RPL23;RPL35A;MRPS7;RPL3L;MRPL43;RPS27;MRPL51;RPL27A;AGO2;RPL27;RPL26;RPL28;EIF4G1
GO_Biological_Process_2021	ATP synthesis coupled proton transport (GO:0015986)	12/19	2.057486789678255e-09	3.751172506090673e-07	0	0	19.76103896103896	395.2559658051539	ATP5PF;ATP5F1A;ATP5F1B;ATP5PB;ATP5MC2;ATP5PO;ATP5MC3;ATP5F1C;ATP5MG;ATP5MF;ATP5MC1;ATP5ME
GO_Biological_Process_2021	mitochondrial translation (GO:0032543)	29/105	2.1791950690465303e-09	3.800326705193754e-07	0	0	4.429265892869055	88.33865320342649	MRPS15;MRPS35;MRPL18;MRPL16;MRPL39;MRPL58;MRPL12;MRPL34;MRPL11;MRPL20;MRPL2;MRPL1;IARS2;CHCHD1;GADD45GIP1;HARS1;NDUFA7;MRPS27;MRPS24;MRPS23;GATB;MRPL48;MRPS7;MRPL21;MRPL43;MRPL30;MRPL51;AURKAIP1;DAP3
GO_Biological_Process_2021	translational termination (GO:0006415)	27/96	5.025315095769449e-09	8.398557853804692e-07	0	0	4.5381397908640615	86.71830434139434	MRPS15;MRPS35;MRPL18;MRPL16;MRPL39;MRPL58;MRPL34;MRPL12;GSPT1;MRPL11;MRPL20;MRPL2;MRPL1;CHCHD1;GADD45GIP1;MRPS27;MRPS24;MRPS23;MRPL48;MRPS7;MRPL43;MRPL21;MRPL30;MRPL51;ETF1;AURKAIP1;DAP3
GO_Biological_Process_2021	nuclear-transcribed mRNA catabolic process (GO:0000956)	38/171	6.600736249041821e-09	1.05902212379627e-06	0	0	3.3251388509514705	62.63259684043221	RPL4;RPL3;TUT7;RBM8A;RPL10;RPL31;RPL12;RPL8;GSPT1;RPS17;RPS16;RPL14;RPL35;TNKS1BP1;RPL38;RPL37;RPL15;RPS2;RPS9;RPS8;RPL23;SAMD4A;RPL35A;CNOT10;PAN2;RPS27;XRN1;PDE12;THRAP3;RPL27A;MRTO4;XRN2;RPL27;ETF1;RPL26;PABPC1;RPL28;EIF4G1
GO_Biological_Process_2021	ribosomal large subunit assembly (GO:0000027)	13/25	1.1513776527363086e-08	1.7762214481251285e-06	0	0	12.492314930991215	228.3560385740562	RPL3;RPL10;NOP2;PPAN;RPF2;NLE1;RPL3L;DHX30;MRPL20;BOP1;TRAF7;RRS1;BRIX1
GO_Biological_Process_2021	maturation of SSU-rRNA from tricistronic rRNA transcript (SSU-rRNA, 5.8S rRNA, LSU-rRNA) (GO:0000462)	14/30	1.8788258001332693e-08	2.6245769744104666e-06	0	0	10.09408349026993	179.57408583231796	NOP14;UTP6;UTP4;RPS8;UTP3;HEATR1;WDR46;TBL3;RPS16;DHX37;RRS1;TSR1;NOL10;DCAF13
GO_Biological_Process_2021	mitochondrial translational elongation (GO:0070125)	25/89	1.897599906704152e-08	2.6245769744104666e-06	0	0	4.525768410240202	80.46857356030675	MRPS15;MRPS35;MRPL18;MRPL16;MRPL39;MRPL58;MRPL34;MRPL12;MRPL11;MRPL20;MRPL2;MRPL1;CHCHD1;GADD45GIP1;MRPS27;MRPS24;MRPS23;MRPL48;MRPS7;MRPL43;MRPL21;MRPL30;MRPL51;AURKAIP1;DAP3
GO_Biological_Process_2021	mitochondrial translational termination (GO:0070126)	25/89	1.897599906704152e-08	2.6245769744104666e-06	0	0	4.525768410240202	80.46857356030675	MRPS15;MRPS35;MRPL18;MRPL16;MRPL39;MRPL58;MRPL34;MRPL12;MRPL11;MRPL20;MRPL2;MRPL1;CHCHD1;GADD45GIP1;MRPS27;MRPS24;MRPS23;MRPL48;MRPS7;MRPL43;MRPL21;MRPL30;MRPL51;AURKAIP1;DAP3
GO_Biological_Process_2021	maturation of SSU-rRNA (GO:0030490)	15/35	2.44279741982585e-08	3.266020150307161e-06	0	0	8.655621859296483	151.71173133930503	NOP14;UTP6;UTP4;RPS8;UTP3;HEATR1;TSR3;WDR46;RPS16;NOB1;DHX37;TSR1;NOL10;RIOK1;DCAF13
GO_Biological_Process_2021	nuclear-transcribed mRNA catabolic process, nonsense-mediated decay (GO:0000184)	28/113	5.4573561103604754e-08	7.061114631824472e-06	0	0	3.8194240584137393	63.874964383619584	RPL4;RPL3;RBM8A;RPL10;RPL31;RPL12;RPL8;GSPT1;RPS17;RPS16;RPL14;RPL35;RPL38;RPL37;RPL15;RPS2;RPS9;RPS8;RPL23;RPL35A;RPS27;RPL27A;RPL27;ETF1;RPL26;PABPC1;RPL28;EIF4G1
GO_Biological_Process_2021	cotranslational protein targeting to membrane (GO:0006613)	25/94	6.254783020551198e-08	7.839979592322141e-06	0	0	4.196669048535151	69.61155241085251	RPL4;RPL3;RPL10;RPL31;RPL12;RPL8;SEC61A1;RPS17;RPS16;RPL14;RPL35;RPL38;RPL37;RPL15;RPS2;SIL1;RPS9;RPS8;RPL23;RPL35A;RPS27;RPL27A;RPL27;RPL26;RPL28
GO_Biological_Process_2021	ribonucleoprotein complex assembly (GO:0022618)	31/136	8.613426676840778e-08	1.0469228606305563e-05	0	0	3.4259608411892675	55.7313332676991	RPL3;RPL10;NOP2;PPAN;RPF2;PRPF19;MRPL20;SART1;CLP1;RRS1;DENR;RPL38;BRIX1;SRSF10;SRPK3;PRMT5;PRMT7;XRCC5;MRPS7;RPL3L;NLE1;TRAF7;BOP1;RPS27;SNRPG;LUC7L3;NAF1;SRSF5;DHX29;SNRPC;EIF3A
GO_Biological_Process_2021	SRP-dependent cotranslational protein targeting to membrane (GO:0006614)	24/90	1.081333260591519e-07	1.2756552083037006e-05	0	0	4.20995807729857	67.527310229435	RPL4;RPS9;RPL3;RPL10;RPL31;RPS8;RPL23;RPL12;RPL35A;RPL8;SEC61A1;RPS17;RPS16;RPS27;RPL27A;RPL14;RPL35;RPL38;RPL27;RPL37;RPL26;RPL15;RPS2;RPL28
GO_Biological_Process_2021	aerobic respiration (GO:0009060)	11/21	1.4428670655472208e-07	1.653525657117115e-05	0	0	12.66998746867168	199.5708451465593	UQCRB;NDUFS7;MDH2;UQCRC1;SDHC;ME3;UQCR10;UQCRC2;SDHB;UQCRH;SIRT3
GO_Biological_Process_2021	quinone biosynthetic process (GO:1901663)	9/14	1.885592643176173e-07	2.1008644699387865e-05	0	0	20.712390488110135	320.70761953654943	COQ3;UBIAD1;FDXR;COQ9;COQ10B;COQ7;COQ10A;COQ6;COQ5
GO_Biological_Process_2021	SCF-dependent proteasomal ubiquitin-dependent protein catabolic process (GO:0031146)	23/89	3.66834966366472e-07	3.976689324583565e-05	0	0	4.031996097337006	59.74754458151234	PSMD12;PSMD11;CUL5;FBXW11;DMAC2;CUL2;FBXL17;FBXL18;NCCRP1;FBXL22;PSMA7;PSMB10;RBX1;PSMD8;PSMA5;FBXL20;PSMC5;PSMA2;PSMC4;PSMD2;PSMD3;FBXL4;FBXL6
GO_Biological_Process_2021	protein targeting to ER (GO:0045047)	25/103	4.244217715754172e-07	4.388215385232322e-05	0	0	3.710614606632306	54.44413430846048	RPL4;RPL3;RPL10;RPL31;RPL12;RPL8;SEC61A1;RPS17;RPS16;RPL14;RPL35;RPL38;RPL37;RPL15;RPS2;RPS9;RPS8;RPL23;EDEM1;RPL35A;RPS27;RPL27A;RPL27;RPL26;RPL28
GO_Biological_Process_2021	ubiquinone biosynthetic process (GO:0006744)	9/15	4.376180887790897e-07	4.388215385232322e-05	0	0	17.259386733416772	252.7105468614315	COQ3;UBIAD1;FDXR;COQ9;COQ10B;COQ7;COQ10A;COQ6;COQ5
GO_Biological_Process_2021	ubiquinone metabolic process (GO:0006743)	9/15	4.376180887790897e-07	4.388215385232322e-05	0	0	17.259386733416772	252.7105468614315	COQ3;UBIAD1;FDXR;COQ9;COQ10B;COQ7;COQ10A;COQ6;COQ5
GO_Biological_Process_2021	energy coupled proton transport, down electrochemical gradient (GO:0015985)	8/12	6.302990693192548e-07	6.166169675706173e-05	0	0	23.00062539086929	328.3815713410201	ATP5F1A;ATP5PB;ATP5MC2;ATP5PO;ATP5MC3;ATP5F1C;ATP5MG;ATP5MC1
GO_Biological_Process_2021	actin-myosin filament sliding (GO:0033275)	14/38	6.76046737082301e-07	6.306101075435137e-05	0	0	6.726459510357816	95.5628346510892	MYBPC2;TPM4;TPM3;TNNC1;TPM1;MYL6B;ACTA1;MYL1;MYL2;MYL3;TNNI1;TCAP;VIM;MYH4
GO_Biological_Process_2021	muscle filament sliding (GO:0030049)	14/38	6.76046737082301e-07	6.306101075435137e-05	0	0	6.726459510357816	95.5628346510892	MYBPC2;TPM4;TPM3;TNNC1;TPM1;MYL6B;ACTA1;MYL1;MYL2;MYL3;TNNI1;TCAP;VIM;MYH4
GO_Biological_Process_2021	gene expression (GO:0010467)	56/356	9.11787625920321e-07	8.311773108105471e-05	0	0	2.177537072856222	30.284878011061764	RPL4;MRPS15;RPL3;RPL31;RPL8;MRPL34;RPS17;RPS16;CLP1;RPL35;RPL38;RPL37;NUP214;RPS9;RPS8;RPL23;DDX54;TFIP11;MRPS7;MRPL43;SRRM1;MRPL51;XRN2;RPL27;SRSF4;RPL26;SRSF5;RPL28;DHX8;RPL10;RBM8A;MRPL18;RPL12;BAZ2A;GSPT1;MRPL11;RPL14;DHX38;EIF4EBP2;NUP88;RPL15;RPS2;POLR2H;POLR2J;ABCF1;RANBP2;HARS1;RPL35A;RPL3L;MCM3AP;RPS27;HNRNPF;RPL27A;AGO2;EIF4G1;NFKBIB
GO_Biological_Process_2021	ribosome assembly (GO:0042255)	16/50	9.935083290048092e-07	8.855470905862866e-05	0	0	5.430251044478131	75.05705695845134	RPL3;RPL10;NOP2;PPAN;MRPS7;RPF2;NLE1;RPL3L;TRAF7;MRPL20;BOP1;RPS27;DHX37;RRS1;BRIX1;DHX29
GO_Biological_Process_2021	interleukin-1-mediated signaling pathway (GO:0070498)	23/94	1.0455899253247192e-06	9.117089544516192e-05	0	0	3.747030160762555	51.60008746625478	PSMD12;PSMD11;FBXW11;PELI3;IRAK4;PSMA7;PSMB10;RELA;RBX1;PSMD8;RPS6KA4;PSMA5;PSMC5;IRAK1;PSMA2;IRAK2;PSMC4;TNIP2;PSMD2;TOLLIP;PSMD3;UBE2N;PLCB1
GO_Biological_Process_2021	mitochondrial electron transport, cytochrome c to oxygen (GO:0006123)	9/17	1.8321805047310144e-06	0.00015635906392502335	0	0	12.943132040050063	170.97882301596997	COX8A;COX7B;COX15;NDUFA4;CYCS;COX5A;COX6A2;COX7C;COX6B1
GO_Biological_Process_2021	cellular macromolecule biosynthetic process (GO:0034645)	50/314	2.408993328321415e-06	0.00020130150499785823	0	0	2.2052169089741342	28.527351036324035	RPL4;MRPS15;RPL3;MCM7;RPL31;RPL8;MRPL34;RPS17;RPS16;EEF2K;RPL35;RPL38;RPL37;RPS9;RPS8;RPL23;MRPS7;GTPBP1;MRPL43;MRPL51;GRWD1;TIMELESS;RPL27;RPL26;RPL28;MCM2;BLM;RPL10;MRPL18;RPL12;BAZ2A;GSPT1;MRPL11;RPL14;EIF4EBP2;RPL15;RPS2;POLR2H;ATRIP;POLR2J;ABCF1;HARS1;RPL35A;EEF2;RPL3L;RPS27;RPL27A;AGO2;EIF4G1;NFKBIB
GO_Biological_Process_2021	muscle contraction (GO:0006936)	27/129	3.339585875326253e-06	0.0002733689580802776	0	0	3.064389426656738	38.64092026333233	MYOM1;SMPX;MYL6B;LTB4R;MYOM2;CLCN1;TNNI1;CACNA1S;GAMT;DTNA;MYBPC2;TPM4;CAV3;TMOD4;TPM3;KCNJ12;TNNC1;TPM1;TRDN;ACTA1;MYL1;MYOT;MYL2;MYL3;TCAP;VIM;MYH4
GO_Biological_Process_2021	proteasome-mediated ubiquitin-dependent protein catabolic process (GO:0043161)	49/321	9.969855907623636e-06	0.0007997818409095681	0	0	2.0952791097183416	24.129117785921736	GSK3A;UBE2D3;AUP1;PSMD8;CDC26;PSMD2;PSMD3;AREL1;FBXW11;UBE4B;PPP2R5C;NCCRP1;RBX1;PSMA5;PSMA2;PLAA;PSMD12;VCP;PSMD11;CUL5;DMAC2;CUL2;UBR3;RNF5;PSMA7;FBXL22;PSMB10;ANAPC11;ECPAS;BAG6;FBXL20;RMND5B;ZNRF1;UBQLN1;DNAJB9;RHBDD2;FEM1B;EDEM1;AMFR;FBXL17;WWP1;FBXL18;PSMC5;NPLOC4;GID4;PSMC4;FBXL4;FBXL6;SPSB4
GO_Biological_Process_2021	mitochondrial gene expression (GO:0140053)	13/42	1.5446565095978855e-05	0.0012148269137249	0	0	5.164452905291395	57.21244917717807	MRPS15;HARS1;NDUFA7;MRPS24;TWNK;MRPL16;GATB;MRPL12;MRPS7;POLRMT;MRPL2;MRPL51;IARS2
GO_Biological_Process_2021	ubiquitin-dependent protein catabolic process (GO:0006511)	52/354	1.6236539583922233e-05	0.0012523992359829	0	0	2.003219692936692	22.092000218285527	GSK3A;UBE2D4;UBE2D3;KEAP1;PSMD8;CDC26;PSMD2;PSMD3;AREL1;FBXW11;UBE4B;PPP2R5C;RBX1;PSMA5;RNF144B;RNF128;WDR81;PSMA2;PLAA;PSMD12;VCP;PSMD11;VPS4A;UBR4;UBR3;NEDD8;RNF5;PSMA7;FBXL22;PSMB10;ANAPC11;BAG6;RMND5B;ZNRF1;RNF215;UBQLN1;ZRANB1;FEM1B;AMFR;ADRM1;FBXL17;WWP1;COPS3;PSMC5;NPLOC4;GID4;PSMC4;TOLLIP;TTC3;UBAP1;FBXL4;SPSB4
GO_Biological_Process_2021	maturation of LSU-rRNA (GO:0000470)	10/26	1.748032945329649e-05	0.001322898140324	0	0	7.192000626174076	78.78429863605673	BOP1;RSL1D1;MRPL1;NIFK;LAS1L;PES1;MAK16;NOP2;RPL35;RPF2
GO_Biological_Process_2021	myofibril assembly (GO:0030239)	13/43	2.052071148798141e-05	0.0015242328477461	0	0	4.992032622333752	53.88437884781864	TMOD4;FLII;TPM1;MYLK3;MYOM2;CSRP3;SYNPO2L;MYL2;CAPN3;TCAP;CASQ1;MYOZ1;OBSL1
GO_Biological_Process_2021	mitochondrion organization (GO:0007005)	31/175	2.3816466267047908e-05	0.0017368699308568	0	0	2.492769141285956	26.53585993608566	TOMM40;TIMM13;ATP2A1;TRAK1;COX7A1;PRDX3;ATP5F1B;AIFM1;AKT3;TIMM17A;TIMM8B;PTCD2;CAV2;MTX2;TWNK;VPS13D;POLRMT;PPRC1;HIGD2A;NIPSNAP2;SIRT3;WDR81;FMC1;CYCS;BAX;SLIRP;SLC25A4;SLC25A36;TOMM5;BCL2L1;ATPAF1
GO_Biological_Process_2021	regulation of mRNA stability (GO:0043488)	27/146	3.586077479719938e-05	0.0025685279948494	0	0	2.6241782789065	26.860738492712205	PSMD12;PSMD11;ZFP36L2;PSMA7;PSMB10;PSMD8;FXR2;PSMD2;PSMD3;DHX36;PAIP1;NUP214;SLC11A1;METTL3;PRKCD;SAMD4A;PUM1;PSMA5;PSMC5;XRN1;PDE12;PSMA2;THRAP3;PSMC4;PABPC1;VIM;EIF4G1
GO_Biological_Process_2021	cytoplasmic translational initiation (GO:0002183)	8/19	5.764084164637434e-05	0.0040560950148001	0	0	8.360679970436069	81.61093136923063	EIF4A1;EIF3M;EIF3I;DENR;DHX29;EIF3D;EIF3A;EIF4G1
GO_Biological_Process_2021	heart contraction (GO:0060047)	12/41	6.079833619078871e-05	0.0042045194217457	0	0	4.764198465030807	46.25059160169664	CSRP3;SGCD;PIK3CA;TNNC1;MYL2;TPM1;MYL3;TNNI1;TCAP;SGCG;TRDN;SCN2B
GO_Biological_Process_2021	ER-associated misfolded protein catabolic process (GO:0071712)	6/11	8.647478158068143e-05	0.0058788194732222	0	0	13.782386008744536	128.94328618612536	BAG6;POMT2;VCP;TOR1A;AUP1;RNF5
GO_Biological_Process_2021	regulation of mRNA catabolic process (GO:0061013)	23/122	9.73584800770364e-05	0.0065084143931498	0	0	2.683157330884604	24.78462134664466	NUP214;PSMD12;PSMD11;PRKCD;SAMD4A;PUM1;GTPBP1;ZFP36L2;PSMA7;PSMB10;PSMD8;PSMA5;PSMC5;FXR2;XRN1;PSMA2;PSMC4;PSMD2;PSMD3;DHX36;PABPC1;VIM;EIF4G1
GO_Biological_Process_2021	COPII vesicle coating (GO:0048208)	15/63	0.00010713607655848636	0.0068209968742236	0	0	3.6010128768844223	32.9183379602836	RAB1A;SEC16B;MCFD2;TRAPPC2L;SEC24A;PEF1;PDCD6;GOSR2;RAB1B;SEC16A;TRAPPC10;PPP6R1;STX5;SEC22B;SEC24C
GO_Biological_Process_2021	vesicle coating (GO:0006901)	15/63	0.00010713607655848636	0.0068209968742236	0	0	3.6010128768844223	32.9183379602836	RAB1A;SEC16B;MCFD2;TRAPPC2L;SEC24A;PEF1;PDCD6;GOSR2;RAB1B;SEC16A;TRAPPC10;PPP6R1;STX5;SEC22B;SEC24C
GO_Biological_Process_2021	vesicle targeting, rough ER to cis-Golgi (GO:0048207)	15/63	0.00010713607655848636	0.0068209968742236	0	0	3.6010128768844223	32.9183379602836	RAB1A;SEC16B;MCFD2;TRAPPC2L;SEC24A;PEF1;PDCD6;GOSR2;RAB1B;SEC16A;TRAPPC10;PPP6R1;STX5;SEC22B;SEC24C
GO_Biological_Process_2021	regulation of transcription from RNA polymerase II promoter in response to stress (GO:0043618)	18/87	0.00016115085784282188	0.0100996264188681	0	0	3.0082906941746246	26.271912917928905	EGLN1;PSMD12;CREBBP;PSMD11;CUL2;PSMA7;PSMB10;RBX1;PSMD8;PSMA5;PSMC5;PSMA2;PSMC4;PSMD2;PSMD3;EP300;TP53;GCN1
GO_Biological_Process_2021	cellular protein metabolic process (GO:0044267)	55/417	0.00018575939613855837	0.0113818501503826	0	0	1.7651524320783734	15.164527436099856	RPL4;MRPS15;RPL3;RPL31;UBE2D3;RPL8;MRPL34;PRSS23;UBL5;RPS17;RPS16;FDXR;RPL35;RPL38;RPL37;LMCD1;MEN1;RPS9;IGFBP4;RPS8;RPL23;SHISA5;MRPS7;MRPL43;MRPL51;MXRA8;RPL27;RPL26;L2HGDH;RPL28;RPL10;MRPL18;RPL12;HM13;RPN1;FURIN;NEDD8;RNF5;GSPT1;MRPL11;RPL14;EIF4EBP2;TMEM208;RPL15;RPS2;ABCF1;UBL4A;HARS1;RPL35A;RPL3L;RPS27;RPL27A;AGO2;MSRB3;EIF4G1
GO_Biological_Process_2021	negative regulation of G2/M transition of mitotic cell cycle (GO:0010972)	15/66	0.0001872854923772769	0.0113818501503826	0	0	3.3886343482116463	29.084229803018925	PSMD12;PSMD11;PINX1;VPS4A;PSMA7;PSMB10;RBX1;PSMD8;PSMA5;PSMC5;PSMA2;PSMC4;PSMD2;PSMD3;NABP1
GO_Biological_Process_2021	tail-anchored membrane protein insertion into ER membrane (GO:0071816)	7/17	0.00020183832593365293	0.0120831869450728	0	0	8.0425625	68.42647198503913	UBL4A;BAG6;EMC3;EMC4;EMC10;EMC7;EMC8
GO_Biological_Process_2021	macroautophagy (GO:0016236)	22/120	0.0002081609438136864	0.0122784344946572	0	0	2.591192944054593	21.966058257810232	VCP;ACBD5;TOMM40;MTMR14;LIX1L;VPS4A;SNF8;ATG13;HGS;ATG16L1;RB1CC1;PLEKHM1;UBQLN1;PLAA;PIP4K2B;PGAM5;ATP13A2;SNAP29;TECPR1;TOMM5;ARL8B;TOMM6
GO_Biological_Process_2021	ribosomal small subunit biogenesis (GO:0042274)	11/40	0.00022679618388889868	0.0131837607764981	0	0	4.364445596750497	36.62406546295288	LTV1;RPS17;NOP14;RPS16;RPS27;NOB1;UTP4;TSR3;SURF6;RIOK1;MRPS7
GO_Biological_Process_2021	sarcomere organization (GO:0045214)	9/28	0.00023102480950711035	0.0132377215847574	0	0	5.446479151571043	45.60329070478772	CSRP3;SYNPO2L;TPM1;CAPN3;TCAP;CASQ1;MYOZ1;MYLK3;MYOM2
GO_Biological_Process_2021	regulation of hematopoietic progenitor cell differentiation (GO:1901532)	16/75	0.0002530829951996095	0.0140988318575782	0	0	3.12503595436193	25.880901137724155	LMO1;PSMD12;PSMD11;CBFB;METTL3;PSMA7;PSMB10;PSMD8;PSMA5;PSMC5;PSMA2;PSMC4;PSMD2;PSMD3;DHX36;PDCD2
GO_Biological_Process_2021	regulation of transcription from RNA polymerase II promoter in response to hypoxia (GO:0061418)	16/75	0.0002530829951996095	0.0140988318575782	0	0	3.12503595436193	25.880901137724155	EGLN1;PSMD12;CREBBP;PSMD11;CUL2;PSMA7;PSMB10;RBX1;PSMD8;PSMA5;PSMC5;PSMA2;PSMC4;PSMD2;PSMD3;EP300
GO_Biological_Process_2021	vesicle transport along microtubule (GO:0047496)	8/23	0.00027945438138796694	0.015354678407495	0	0	6.129831144465291	50.15839456737858	RAB1A;FYCO1;KIF3B;FBXW11;KIF5B;KIF13A;TRAK1;NDEL1
GO_Biological_Process_2021	regulation of response to DNA damage stimulus (GO:2001020)	11/41	0.00028766233848135064	0.0154168626072633	0	0	4.218734335839599	34.39839203508967	CDK9;ING2;PARG;FXR2;ARMT1;NEK4;FEM1B;RADX;PRKCD;UBE2N;SIRT7
GO_Biological_Process_2021	regulation of signal transduction by p53 class mediator (GO:1901796)	26/156	0.00028827342197575384	0.0154168626072633	0	0	2.310309930423782	18.83272507725705	BLM;DYRK2;PPP1R13B;TP53RK;NOP2;EHMT1;NOC2L;RPF2;ING2;PIP4P1;RRS1;EP300;PIP4K2B;RPL37;MTA2;ATRIP;PRMT5;DAXX;USP7;BRPF1;RPL23;PPP2R5C;SSRP1;MTOR;BOP1;TP53
GO_Biological_Process_2021	mRNA splicing, via spliceosome (GO:0000398)	39/274	0.0003408631555789812	0.0179895015398328	0	0	1.9218465045592703	15.34407911867045	SF3B4;SF3B2;SF3B3;DHX8;RBM8A;DDX42;CWC25;PRPF19;EFTUD2;PNN;UBL5;SART1;CLP1;SNRNP70;RAVER2;DHX38;DHX16;POLR2H;SRSF10;POLR2J;SRPK3;PRMT5;SF3A1;IK;PRMT7;METTL3;RBM19;TFIP11;LSM5;LSM3;SRRM1;HNRNPF;SNRPG;SRSF4;BUD13;PABPC1;SNRNP25;SRSF5;SNRPC
GO_Biological_Process_2021	COPII-coated vesicle budding (GO:0090114)	15/70	0.0003713442833153161	0.0193436613036069	0	0	3.141502969392417	24.812787171055955	RAB1A;SEC16B;MCFD2;TRAPPC2L;SEC24A;PEF1;PDCD6;GOSR2;RAB1B;SEC16A;TRAPPC10;PPP6R1;STX5;SEC22B;SEC24C
GO_Biological_Process_2021	protein polyubiquitination (GO:0000209)	43/314	0.0004059938393998181	0.0208774524337521	0	0	1.838520776512113	14.35732602167031	PSMD12;PSMD11;UBE2D4;CBFB;PELI3;UBE2D3;PRPF19;RNF5;PSMA7;FBXL22;PSMB10;ANAPC11;PSMD8;FBXL20;FBXO40;ZNRF1;UBE2Q1;TNKS2;CDC26;PSMD2;PSMD3;TRIM27;AREL1;FBXW11;AKTIP;AMFR;FBXL17;WWP1;FBXL18;UBE4B;FBXO32;RBX1;PSMA5;RNF144B;PSMC5;PSMA2;PSMC4;TTC3;BCL2;UBE2N;FBXL4;DZIP3;TRIM56
GO_Biological_Process_2021	regulation of hematopoietic stem cell differentiation (GO:1902036)	15/71	0.00043634699119822793	0.022154275717672	0	0	3.085236450107681	23.87069895726674	LMO1;PSMD12;PSMD11;CBFB;METTL3;N4BP2L2;PSMA7;PSMB10;PSMD8;PSMA5;PSMC5;PSMA2;PSMC4;PSMD2;PSMD3
GO_Biological_Process_2021	tRNA processing (GO:0008033)	14/64	0.0004615981200235923	0.0231433757426828	0	0	3.224130571249215	24.76395340535867	PTCD1;POP7;POP1;METTL1;KARS1;WDR4;ZBTB8OS;TRMT1;TRNT1;DTWD2;CTU1;CLP1;TRMT6;TRMT61A
GO_Biological_Process_2021	proteasomal protein catabolic process (GO:0010498)	31/205	0.000472254214076532	0.0233005703180717	0	0	2.0595899702433047	15.7723258390753	PSMD12;VCP;GSK3A;PSMD11;UBE2D3;PRPF19;RNF5;PSMA7;FBXL22;PSMB10;PSMD8;BAG6;RMND5B;ZNRF1;PSMD2;PSMD3;AREL1;FBXW11;FEM1B;FBXL17;WWP1;UBE4B;PPP2R5C;RBX1;PSMA5;PSMC5;GID4;PSMA2;PSMC4;PLAA;SPSB4
GO_Biological_Process_2021	negative regulation of cell cycle G2/M phase transition (GO:1902750)	13/57	0.00047635172427870507	0.0233005703180717	0	0	3.4010636477700467	26.015940022542555	PSMD12;PSMD11;PINX1;PSMA7;PSMB10;RBX1;PSMD8;PSMA5;PSMC5;PSMA2;PSMC4;PSMD2;PSMD3
GO_Biological_Process_2021	RNA splicing, via transesterification reactions with bulged adenosine as nucleophile (GO:0000377)	36/251	0.0004886187092615014	0.023612646299372	0	0	1.9374653975397096	14.771096903167283	SF3B4;SF3B2;SF3B3;DHX8;RBM8A;DDX42;CWC25;PRPF19;EFTUD2;PNN;UBL5;SART1;CLP1;SNRNP70;RAVER2;DHX38;DHX16;POLR2H;SRSF10;POLR2J;SF3A1;IK;METTL3;RBM19;TFIP11;LSM5;LSM3;SRRM1;HNRNPF;SNRPG;SRSF4;BUD13;PABPC1;SNRNP25;SRSF5;SNRPC
GO_Biological_Process_2021	protein ubiquitination (GO:0016567)	64/525	0.0005321768059712745	0.0251596257235822	0	0	1.6133992574400098	12.1626664191172	UBE2D4;FBH1;UBE2D3;KEAP1;PRPF19;PSMD8;RNF157;TRIM7;UBE2Q1;PSMD2;PSMD3;RACK1;TRIM26;TRIM27;USP7;AREL1;TRIM63;FBXW11;AKTIP;UBE4B;RBX1;PSMA5;TRAF7;RNF144B;PSMA2;WAC;ZNF598;PDZRN3;TRIM55;TRIM50;PSMD12;VCP;PSMD11;CBFB;CUL5;PELI3;CUL2;UBR3;NEDD8;KLHL13;ASB12;PSMA7;FBXL22;PSMB10;ANAPC11;FBXL20;FBXO40;ZNRF1;TNKS2;BRAP;AMFR;FBXL17;WWP1;FBXL18;FBXO32;PSMC5;PSMC4;BCL2;UBE2N;RNF181;FBXL4;DZIP3;TRIM33;SPSB4
GO_Biological_Process_2021	protein quality control for misfolded or incompletely synthesized proteins (GO:0006515)	8/25	0.0005331758131399885	0.0251596257235822	0	0	5.408085936062981	40.758901340404506	POMT2;BAG6;VCP;TOR1A;CLPP;FBXL17;AUP1;RNF5
GO_Biological_Process_2021	ATP synthesis coupled electron transport (GO:0042773)	4/6	0.0005458110480535864	0.0251637714223325	0	0	22.94572676232065	172.3966995469825	NDUFB6;NDUFA12;NDUFS2;NDUFV1
GO_Biological_Process_2021	cellular hyperosmotic response (GO:0071474)	4/6	0.0005458110480535864	0.0251637714223325	0	0	22.94572676232065	172.3966995469825	AKR1B1;ARHGEF2;RCSD1;YBX3
GO_Biological_Process_2021	mRNA catabolic process (GO:0006402)	11/44	0.0005583772889741931	0.025450583023585	0	0	3.8345864661654137	28.72287666364686	TUT7;XRN1;PDE12;THRAP3;METTL3;MRTO4;XRN2;CNOT10;LSM5;NUDT16L1;ZFP36L2
GO_Biological_Process_2021	regulation of cellular amine metabolic process (GO:0033238)	12/51	0.0005764058929745778	0.0259344250988056	0	0	3.540680009645527	26.40886457117132	PSMD8;PSMA5;PSMD12;PSMC5;PSMD11;PSMA2;PSMC4;PSMD2;PSMD3;OAZ2;PSMA7;PSMB10
GO_Biological_Process_2021	peptidyl-lysine acetylation (GO:0018394)	5/10	0.0005948559234829526	0.0259344250988056	0	0	11.478152309612984	85.25043328563422	BAG6;KAT2B;CREBBP;KAT2A;EP300
GO_Biological_Process_2021	positive regulation of rRNA processing (GO:2000234)	5/10	0.0005948559234829526	0.0259344250988056	0	0	11.478152309612984	85.25043328563422	HEATR1;WDR75;RIOK1;SIRT7;WDR43
GO_Biological_Process_2021	protein insertion into ER membrane by stop-transfer membrane-anchor sequence (GO:0045050)	5/10	0.0005948559234829526	0.0259344250988056	0	0	11.478152309612984	85.25043328563422	EMC3;EMC4;EMC10;EMC7;EMC8
GO_Biological_Process_2021	positive regulation of cellular amide metabolic process (GO:0034250)	16/81	0.0006291873922820285	0.0271362433380991	0	0	2.835642798433496	20.901753958550405	GSK3A;METTL3;PRKCD;SAMD4A;EEF2;RELA;MTOR;SIRT3;TNFRSF1A;SMPD2;FXR2;SP1;RACK1;RPL26;VIM;EIF3D
GO_Biological_Process_2021	NIK/NF-kappaB signaling (GO:0038061)	15/74	0.0006928178841338674	0.0292332397397477	0	0	2.927880930074099	21.29958243330141	PSMD12;PSMD11;FBXW11;PSMA7;PSMB10;RELA;PSMD8;PSMA5;PSMC5;IRAK1;PSMA2;PSMC4;PSMD2;PSMD3;CHI3L1
GO_Biological_Process_2021	mitochondrial membrane organization (GO:0007006)	9/32	0.0006996736512131106	0.0292332397397477	0	0	4.498285900854329	32.67958169587016	APOO;APOOL;MTX2;BCL2;IMMT;MICOS13;MICOS10;SLC25A4;BCL2L1
GO_Biological_Process_2021	modulation by host of symbiont process (GO:0051851)	9/32	0.0006996736512131106	0.0292332397397477	0	0	4.498285900854329	32.67958169587016	SAP30BP;CTDP1;SP1;EP300;INPP5K;NUCKS1;CHD1;SAP30;SMARCA4
GO_Biological_Process_2021	regulation of cellular amino acid metabolic process (GO:0006521)	12/54	0.0009950264501571258	0.0411448566142291	0	0	3.2872369010300044	22.72381808510984	PSMD8;PSMA5;PSMD12;PSMC5;PSMD11;PSMA2;PSMC4;PSMD2;PSMD3;OAZ2;PSMA7;PSMB10
GO_Biological_Process_2021	positive regulation of ceramide biosynthetic process (GO:2000304)	5/11	0.0010185093267973	0.041265059694789	0	0	9.564606741573034	65.8945467322111	SMPD2;PRKCD;RACK1;SIRT3;TNFRSF1A
GO_Biological_Process_2021	positive regulation of sphingolipid biosynthetic process (GO:0090154)	5/11	0.0010185093267973	0.041265059694789	0	0	9.564606741573034	65.8945467322111	SMPD2;PRKCD;RACK1;SIRT3;TNFRSF1A
GO_Biological_Process_2021	positive regulation by host of viral transcription (GO:0043923)	6/16	0.0010546921360357	0.0414742172317579	0	0	6.889319175515303	47.22288216543298	CTDP1;SP1;EP300;NUCKS1;CHD1;SMARCA4
GO_Biological_Process_2021	regulation of ceramide biosynthetic process (GO:2000303)	6/16	0.0010546921360357	0.0414742172317579	0	0	6.889319175515303	47.22288216543298	SMPD2;ORMDL2;PRKCD;RACK1;SIRT3;TNFRSF1A
GO_Biological_Process_2021	regulation of rRNA processing (GO:2000232)	6/16	0.0010546921360357	0.0414742172317579	0	0	6.889319175515303	47.22288216543298	KAT2B;HEATR1;WDR75;SIRT7;RIOK1;WDR43
GO_Biological_Process_2021	cation homeostasis (GO:0055080)	4/7	0.0011923512592295	0.0455478181025703	0	0	15.296319401122895	102.97219236091456	SLC7A8;COX11;ATP13A2;CNNM4
GO_Biological_Process_2021	malate metabolic process (GO:0006108)	4/7	0.0011923512592295	0.0455478181025703	0	0	15.296319401122895	102.97219236091456	FH;MDH1;MDH2;ME3
GO_Biological_Process_2021	ribonucleoprotein complex disassembly (GO:0032988)	4/7	0.0011923512592295	0.0455478181025703	0	0	15.296319401122895	102.97219236091456	VCP;DHX8;KIF5B;TFIP11
GO_Biological_Process_2021	protein localization to lysosome (GO:0061462)	8/28	0.0012332598600318	0.0466660877225258	0	0	4.596122576610382	30.78526253692729	GGA3;RNF128;HGS;VPS4A;M6PR;ATP13A2;RTN4;LAMTOR5
