# Supplementary material for: Gene co-expression networks reveal sex-biased differences in musculoskeletal ageing
Source: Front Aging. 2024 Sep 18;5:1469479. doi: 10.3389/fragi.2024.1469479 (PMC11445131; doi:10.3389/fragi.2024.1469479)
Supplement: Supplementary file 2 [file DataSheet2.zip › SupplMat2/female_M_GO_Biological_Process_2021.csv]

Gene_set	Term	Overlap	P-value	Adjusted P-value	Old P-value	Old Adjusted P-value	Odds Ratio	Combined Score	Genes
GO_Biological_Process_2021	SRP-dependent cotranslational protein targeting to membrane (GO:0006614)	68/90	1.1911590703734609e-54	5.049323299313101e-51	0	0	35.29960868825498	4382.964199656666	SRP19;RPL30;RPL32;RPL31;RPL34;RPLP1;RPL8;RPL9;RPL7;RPS15;RPS4X;RPL7A;RPS14;RPS17;RPL18A;RPS19;RPS18;RPL36;RPL35;RPL38;RPL37;RPS11;RPL39;RPS10;RPS13;RPS12;SEC63;RPS9;RPL21;RPS7;RPS8;RPL23;RPS5;RPS6;RPL13A;RPS3A;SRP9;RPL37A;RPL24;RPL27;RPL26;RPL29;RPL28;UBA52;RPL10;RPL11;RPL36A;RPS15A;SRP72;RPL14;RPS3;RPL13;RPL18;RPS27A;RPL17;RPL19;RPL41;RPL35A;RPL23A;SRP68;RPS25;RPS28;RPS27;RPS29;RPL27A;RPS20;RPS2…
GO_Biological_Process_2021	cytoplasmic translation (GO:0002181)	68/93	5.247211483006649e-53	1.1121464738232593e-49	0	0	31.058565190268247	3738.8087446961335	EIF4A1;RPL30;RPL32;RPL31;RPL34;RPLP1;RPL8;RPL9;RPL7;RPS15;RPS4X;RPL7A;RPS14;RPS17;RPL18A;RPS19;RPS18;RPL36;RPL35;RPL38;RPL37;RPS11;RPL39;RPS10;RPS13;RPS12;RPS9;RPL21;RPS7;RPS8;RPL23;RPS5;RPS6;RPL13A;RPS3A;FTSJ1;RPL37A;RPL24;ETF1;RPL27;RPL26;RPL29;RPL28;UBA52;RPL10;RPL11;RPL36A;GSPT1;RPS15A;RPL14;RPS3;RPL13;RPL18;RPS27A;RPL17;RPL19;RPL41;RPL35A;RPL23A;RPS25;RPS28;RPS27;RPS29;RPL27A;RPS20;RPS21;RPL…
GO_Biological_Process_2021	cotranslational protein targeting to membrane (GO:0006613)	68/94	1.7468347807437433e-52	2.468277545190909e-49	0	0	29.86237343442584	3558.8967126418884	SRP19;RPL30;RPL32;RPL31;RPL34;RPLP1;RPL8;RPL9;RPL7;RPS15;RPS4X;RPL7A;RPS14;RPS17;RPL18A;RPS19;RPS18;RPL36;RPL35;RPL38;RPL37;RPS11;RPL39;RPS10;RPS13;RPS12;SEC63;RPS9;RPL21;RPS7;RPS8;RPL23;RPS5;RPS6;RPL13A;RPS3A;SRP9;RPL37A;RPL24;RPL27;RPL26;RPL29;RPL28;UBA52;RPL10;RPL11;RPL36A;RPS15A;SRP72;RPL14;RPS3;RPL13;RPL18;RPS27A;RPL17;RPL19;RPL41;RPL35A;RPL23A;SRP68;RPS25;RPS28;RPS27;RPS29;RPL27A;RPS20;RPS2…
GO_Biological_Process_2021	protein targeting to ER (GO:0045047)	70/103	5.558087200379778e-51	5.89018291060247e-48	0	0	24.2409100372873	2805.0753443171416	SRP19;RPL30;RPL32;RPL31;RPL34;RPLP1;RPL8;RPL9;RPL7;RPS15;RPS4X;RPS14;RPL7A;RPS17;RPL18A;RPS19;RPS18;RPL36;RPL35;RPL38;MAN1A1;RPL37;RPS11;RPL39;RPS10;RPS13;RPS12;SEC63;RPS9;RPL21;RPS7;RPS8;RPL23;RPS5;RPS6;RPL13A;RPS3A;SRP9;RPL37A;RPL24;RPL27;RPL26;RPL29;RPL28;UBA52;RPL10;RPL11;RPL36A;RPS15A;SRP72;RPL14;RPS3;RPL13;RPL18;RPS27A;RPL17;RPL19;RPL41;RPL35A;RPL23A;SRP68;RPS25;RPS28;RPS27;RPS29;RPL27A;SRP…
GO_Biological_Process_2021	ribosome biogenesis (GO:0042254)	93/192	4.976633503425464e-49	4.219189884204108e-46	0	0	10.852440757383723	1207.029253201345	LTV1;RPL30;RPL32;RPL31;POP4;RPL34;PAK1IP1;RPLP1;WDR3;RPL8;RPL9;WDR46;WDR43;RPL7;RRP9;RPS15;RPS14;RPL7A;RPS17;RPL18A;RPS19;NOB1;RPL36;RPL35;RPL38;RPL37;RIOK1;GLUL;RPL39;UTP15;RPS9;RPL21;RPS7;RPL23;RPS6;WDR74;DDX10;DDX54;RPL13A;IMP4;URB2;DDX52;SENP3;EBNA1BP2;LSG1;DKC1;MRTO4;XRN2;RPL37A;RPL24;RPL27;NAF1;RPL26;RPL29;RPL28;UBA52;DDX27;RPL10;NIP7;HEATR1;RPL11;RPL36A;SDAD1;NOL6;EMG1;BMS1;PES1;DHX37;RPL1…
GO_Biological_Process_2021	translation (GO:0006412)	94/214	6.390948800055552e-45	4.515205327239248e-42	0	0	9.044842528006765	920.4162585204132	RPL30;MRPS15;RPL32;RPL31;RPL34;RPLP1;MRPS12;RPL8;MRPL34;RPL9;MRPL35;RPL7;RPS15;MRPL41;RPS4X;RPS14;RPL7A;RPS17;RPL18A;RPS19;RPS18;RPL36;RPL35;RPL38;RPL37;RPS11;RPL39;RPS10;RPS13;RPS12;RPS9;RPL21;MRPS24;RPS7;RPS8;RPL23;RPS5;MARS2;RPS6;RPL13A;MRPL47;RPS3A;MRPS7;GTPBP1;FTSJ1;MRPS18C;MRPL51;PPA2;LARS1;RPL37A;RPL24;RPL27;ETF1;RPL26;RPL29;CARS1;RPL28;UBA52;RPL10;MRPS36;MRPL18;MRPS33;MRPS34;RPL11;RPL36A;…
GO_Biological_Process_2021	nuclear-transcribed mRNA catabolic process, nonsense-mediated decay (GO:0000184)	68/113	2.5173050697437473e-44	1.5244080272348203e-41	0	0	17.235904900533722	1730.32206198077	RPL30;RPL32;RPL31;RPL34;RPLP1;RPL8;RPL9;SMG8;RPL7;RPS15;RPS4X;RPS14;RPL7A;RPS17;RPL18A;RPS19;RPS18;RPL36;RPL35;RPL38;RPL37;RPS11;RPL39;RPS10;RPS13;RPS12;RPS9;RPL21;RPS7;RPS8;RPL23;RPS5;RPS6;RPL13A;RPS3A;RPL37A;RPL24;RPL27;ETF1;RPL26;RPL29;RPL28;UBA52;RBM8A;RPL10;RPL11;RPL36A;GSPT1;RPS15A;RPL14;RPS3;RPL13;RPL18;RPS27A;RPL17;RPL19;RPL41;RPL35A;RPL23A;RPS25;RPS28;RPS27;RPS29;RPL27A;RPS20;RPS21;EIF4G…
GO_Biological_Process_2021	mitochondrial ATP synthesis coupled electron transport (GO:0042775)	54/71	6.934652152243095e-44	3.67449880916981e-41	0	0	35.97249809014515	3574.846611951788	COX7B;NDUFA13;NDUFA11;NDUFA12;COX4I1;NDUFA10;COX6A2;COX7C;UQCRFS1;COA6;COX8A;NDUFC2;NDUFC1;COX6B1;NDUFS8;NDUFS7;NDUFS6;NDUFS5;NDUFS4;NDUFS3;UQCRC1;NDUFS2;NDUFS1;UQCRC2;NDUFB8;NDUFB7;NDUFB10;NDUFB6;UQCRB;NDUFB11;NDUFB5;NDUFB4;NDUFB3;NDUFB2;NDUFB1;UQCR11;UQCR10;COX5B;COX5A;UQCRH;CYC1;NDUFV2;NDUFV1;NDUFA9;NDUFA8;NDUFA7;NDUFA6;NDUFA4;NDUFA3;NDUFA2;COX6C;UQCRQ;NDUFAB1;CYCS
GO_Biological_Process_2021	rRNA processing (GO:0006364)	83/173	1.908292800457077e-43	8.988059090152832e-41	0	0	10.592198432689615	1041.9010689899676	RPL30;RPL32;RPL31;POP4;RPL34;RPLP1;WDR3;RPL8;RPL9;WDR46;WDR43;RPL7;RRP9;RPS15;RPS14;RPL7A;RPS17;RPL18A;RPS19;NOB1;RPL36;RPL35;RPL38;RPL37;RIOK1;RPL39;UTP15;RPS9;RPL21;RPS7;RPL23;RPS6;WDR74;DDX10;DDX54;RPL13A;IMP4;DDX52;SENP3;EBNA1BP2;DKC1;MRTO4;XRN2;RPL37A;RPL24;RPL27;RPL26;RPL29;RPL28;UBA52;DDX27;RPL10;NOP2;HEATR1;MAK16;RPL11;TSR3;RPL36A;NOL6;EMG1;BMS1;PES1;DHX37;RPL14;RPL13;EXOSC3;RPL18;RPL17;D…
GO_Biological_Process_2021	peptide biosynthetic process (GO:0043043)	80/162	4.123194942018501e-43	1.7478223359216427e-40	0	0	11.1891585289203	1092.0006751611268	RPL30;MRPS15;RPL32;RPL31;RPL34;RPLP1;MRPS12;RPL8;MRPL34;RPL9;MRPL35;RPL7;RPS15;MRPL41;RPS4X;RPS14;RPL7A;RPS17;RPL18A;RPS19;RPS18;RPL36;RPL35;RPL38;RPL37;RPS11;RPL39;RPS10;RPS13;RPS12;RPS9;RPL21;RPS7;RPS8;RPL23;RPS5;RPS6;RPL13A;RPS3A;MRPS7;MRPS18C;MRPL51;RPL37A;RPL24;RPL27;RPL26;RPL29;RPL28;RPL10;MRPS36;MRPL18;MRPS33;RPL11;RPL36A;FURIN;GSPT1;MRPL11;RPS15A;RPL14;RPS3;RPL13;RPL18;RPS27A;RPL17;ABCF1;…
GO_Biological_Process_2021	aerobic electron transport chain (GO:0019646)	53/70	6.501480244750486e-43	2.505434068863392e-40	0	0	35.284519741147385	3427.507518995136	COX7B;NDUFA13;NDUFA11;NDUFA12;COX4I1;NDUFA10;COX6A2;COX7C;UQCRFS1;COX8A;NDUFC2;NDUFC1;COX6B1;NDUFS8;NDUFS7;NDUFS6;NDUFS5;NDUFS4;NDUFS3;UQCRC1;NDUFS2;NDUFS1;UQCRC2;NDUFB8;NDUFB7;NDUFB10;NDUFB6;UQCRB;NDUFB11;NDUFB5;NDUFB4;NDUFB3;NDUFB2;NDUFB1;UQCR11;UQCR10;COX5B;COX5A;UQCRH;CYC1;NDUFV2;NDUFV1;NDUFA9;NDUFA8;NDUFA7;NDUFA6;NDUFA4;NDUFA3;NDUFA2;COX6C;UQCRQ;NDUFAB1;CYCS
GO_Biological_Process_2021	rRNA metabolic process (GO:0016072)	79/162	4.567304645688019e-42	1.6134003660892926e-39	0	0	10.9087152630623	1038.3967951265572	RPL30;RPL32;RPL31;POP4;RPL34;RPLP1;WDR3;RPL8;RPL9;WDR46;WDR43;RPL7;RRP9;RPS15;RPS14;RPL7A;RPS17;RPL18A;RPS19;NOB1;RPL36;RPL35;RPL38;RPL37;RPL39;UTP15;RPS9;RPL21;RPS7;RPL23;RPS6;WDR74;DDX10;DDX54;RPL13A;IMP4;DDX52;SENP3;EBNA1BP2;DKC1;MRTO4;XRN2;RPL37A;RPL24;RPL27;RPL26;RPL29;RPL28;UBA52;DDX27;RPL10;HEATR1;RPL11;RPL36A;NOL6;EMG1;BMS1;PES1;DHX37;RPL14;RPL13;EXOSC3;RPL18;RPL17;DCAF13;RPL19;NOP14;RPL4…
GO_Biological_Process_2021	gene expression (GO:0010467)	113/356	2.134776296019726e-37	6.961012860636628e-35	0	0	5.398178523695568	455.8075470097278	RPL30;RPL32;NUP188;RPL31;RPL34;RPL8;PWP1;RPL9;RPL7;RPS15;RPS14;RPS17;RPL18A;RPS19;CLP1;RPS18;RPL36;RPL35;RPL38;RPL37;RPS11;RPL39;RPS10;RPS13;RPS12;NUP214;RPS9;RPL21;RPS7;RPS8;RPL23;RPS5;RPS6;CDC40;MRPS18C;THOC6;DKC1;XRN2;DNAJB11;RPL24;RPL27;RPL26;RPL29;RPL28;SEH1L;DHX8;RBM8A;MRPL18;GSPT1;MRPL11;NUP88;CPSF4;RPL41;CPSF3;CPSF2;MRPL27;RPL3L;RPS25;RPS28;RPS27;RPS29;RPL27A;MPHOSPH10;RPS20;RPS21;RPS23;E…
GO_Biological_Process_2021	ncRNA processing (GO:0034470)	82/201	2.077506395030726e-36	6.290392577525176e-34	0	0	7.896832741907335	648.8187427453755	INTS11;RPL30;TUT7;RPL32;RPL31;POP4;RPL34;RPLP1;WDR3;RPL8;RPL9;WDR46;WDR43;RPL7;RRP9;RPS15;RPS14;RPL7A;RPS17;RPL18A;RPS19;NOB1;RPL36;RPL35;RPL38;RPL37;RPL39;UTP15;RPS9;RPL21;RPS7;RPL23;RPS6;WDR74;DDX10;DDX54;RPL13A;IMP4;DDX52;SENP3;EBNA1BP2;DKC1;XRN2;MRTO4;RPL37A;RPP21;RPL24;RPL27;RPL26;RPL29;RPL28;UBA52;DDX27;RPL10;HEATR1;RPL11;RPL36A;NOL6;EMG1;PES1;BMS1;DHX37;RPL14;RPL13;EXOSC3;RPL18;RPL17;DCAF1…
GO_Biological_Process_2021	nuclear-transcribed mRNA catabolic process (GO:0000956)	75/171	5.4534333731566726e-36	1.5411402712540757e-33	0	0	8.92514489348371	724.6933651893941	RPL30;TUT7;RPL32;RPL31;RPL34;RPLP1;RPL8;RPL9;SMG8;RPL7;RPS15;RPS4X;RPS14;RPL7A;RPS17;RPL18A;RPS19;RPS18;RPL36;RPL35;TNKS1BP1;RPL38;RPL37;RPS11;RPL39;RPS10;RPS13;RPS12;RPS9;RPL21;RPS7;RPS8;RPL23;RPS5;RPS6;RPL13A;RPS3A;PDE12;MRTO4;XRN2;RPL37A;RPL24;RPL27;ETF1;RPL26;RPL29;RPL28;UBA52;RBM8A;RPL10;RPL11;RPL36A;GSPT1;RPS15A;RPL14;RPS3;RPL13;POLR2G;RPL18;RPS27A;RPL17;RPL19;RPL41;RPL35A;RPL23A;RPS25;RPS2…
GO_Biological_Process_2021	mitochondrial electron transport, NADH to ubiquinone (GO:0006120)	34/39	6.17345454332936e-32	1.635579613073323e-29	0	0	76.11679902260232	5469.940760080112	NDUFA13;NDUFB8;NDUFB7;NDUFA11;NDUFB10;NDUFB6;NDUFA12;NDUFB11;NDUFB5;NDUFB4;NDUFA10;NDUFB3;NDUFB2;NDUFB1;NDUFV2;NDUFV1;NDUFA9;NDUFA8;NDUFA7;NDUFA6;NDUFA4;NDUFA3;NDUFA2;NDUFC2;NDUFC1;NDUFS8;NDUFS7;NDUFS6;NDUFS5;NDUFAB1;NDUFS4;NDUFS3;NDUFS2;NDUFS1
GO_Biological_Process_2021	cellular protein metabolic process (GO:0044267)	114/417	4.997004784158371e-31	1.246017840002784e-28	0	0	4.35585061396313	303.91335642704206	APP;GALNT11;RPL30;RPL32;RPL31;RPL34;TNC;RPL8;TTF1;RPL9;RPL7;LOXL2;RPS15;RPS14;RPS17;RPL18A;RPS19;RPS18;RPL36;RPL35;RPL38;RPL37;RPS11;RPL39;RPS10;RPS13;TGM3;RPS12;RPS9;USP6;RPL21;RPS7;RPS8;RPL23;RPS5;RPS6;MRPS18C;MXRA8;RPL24;RPL27;RPL26;RPL29;RPL28;UBA52;RPN2;UBA7;MRPL18;RPN1;GSPT1;MRPL11;C3;IGFBP7;RPL41;FN1;MRPL27;PGA5;RPL3L;RPS25;RPS28;RPS27;RPS29;RPL27A;ALB;CPE;RPS20;RPS21;EIF4G1;RPS23;FBN1;MRP…
GO_Biological_Process_2021	cellular macromolecule biosynthetic process (GO:0034645)	92/314	1.1454291896676435e-27	2.6974857416673005e-25	0	0	4.752249399494492	294.80112529213443	RPL30;MRPS15;RPL32;RPL31;RPL34;RPLP1;MRPS12;RPL8;MRPL34;PWP1;RPL9;MRPL35;RPL7;RPS15;MRPL41;RPS4X;RPS14;RPL7A;RPS17;RPL18A;RPS19;RPS18;RPL36;RPL35;RPL38;RPL37;RPS11;RPL39;RPS10;RPS13;RPS12;RPS9;RPL21;RPS7;RPS8;RPL23;RPS5;RPS6;RPL13A;RPS3A;MRPS7;GTPBP1;MRPS18C;MRPL51;GRWD1;RPL37A;RPL24;RPL27;RPL26;RPL29;RPL28;PTMA;BLM;RPL10;MRPS36;MRPL18;MRPS33;RPL11;RPL36A;GSPT1;MRPL11;TBRG1;RPS15A;POLR2B;RPL14;RP…
GO_Biological_Process_2021	mitochondrial respiratory chain complex I assembly (GO:0032981)	37/58	5.225785479104852e-26	1.1076052322962734e-23	0	0	19.74109692836743	1149.200464266398	NDUFA13;NDUFB8;NDUFB7;NDUFA11;NDUFB10;NDUFB6;NDUFA12;NDUFB11;NDUFB5;NDUFB4;NDUFA10;NDUFB3;NDUFB2;NDUFB1;NDUFV2;NDUFV1;NDUFA9;NDUFA8;NDUFA7;NDUFA6;TIMMDC1;NDUFA3;NDUFA2;NDUFC2;NDUFC1;TIMM21;NDUFAF8;NDUFS8;NDUFS7;NDUFS6;NDUFS5;NDUFS4;NDUFAB1;NDUFAF5;NDUFS3;NDUFS2;NDUFS1
GO_Biological_Process_2021	NADH dehydrogenase complex assembly (GO:0010257)	37/58	5.225785479104852e-26	1.1076052322962734e-23	0	0	19.74109692836743	1149.200464266398	NDUFA13;NDUFB8;NDUFB7;NDUFA11;NDUFB10;NDUFB6;NDUFA12;NDUFB11;NDUFB5;NDUFB4;NDUFA10;NDUFB3;NDUFB2;NDUFB1;NDUFV2;NDUFV1;NDUFA9;NDUFA8;NDUFA7;NDUFA6;TIMMDC1;NDUFA3;NDUFA2;NDUFC2;NDUFC1;TIMM21;NDUFAF8;NDUFS8;NDUFS7;NDUFS6;NDUFS5;NDUFS4;NDUFAB1;NDUFAF5;NDUFS3;NDUFS2;NDUFS1
GO_Biological_Process_2021	negative regulation of cell cycle G2/M phase transition (GO:1902750)	35/57	7.489520416933133e-24	1.5118131927323597e-21	0	0	17.802428317403866	947.9532712479062	PSMD12;PSMD11;PSMD14;PSMD13;CUL1;PSMA7;PSMB10;AURKA;PSMD8;PSMB6;PSMB7;PSMD6;PSMB4;PSMD7;PSMB5;PSMD4;PSMB2;PSMB3;PSMD2;PSMD3;PSMB8;RBX1;PSMA5;PSMA6;PSMA3;PSMC5;PSMA4;PSMA1;PSMC3;PSMA2;PSMC4;PSME3;PSMC1;PSME4;PSMC2
GO_Biological_Process_2021	interleukin-1-mediated signaling pathway (GO:0070498)	44/94	4.594307937620776e-23	8.852396067079303e-21	0	0	9.886613398893669	508.5143911684334	PSMD12;PSMD11;PSMD14;PSMD13;PELI3;CUL1;PSMA7;PSMB10;PSMD8;PSMB6;PSMB7;PSMD6;PSMB4;PSMD7;PSMB5;PSMD4;IRAK1;PSMB2;PSMB3;PSMD2;PSMD3;IKBKG;RPS27A;CHUK;IL1R2;PSMB8;RBX1;PSMA5;PSMA6;PSMA3;PSMC5;PSMA4;PSMA1;PSMC3;PSMA2;PSMC4;PSME3;PSMC1;PSME4;PSMC2;UBE2N;PLCB1;SQSTM1;UBA52
GO_Biological_Process_2021	regulation of cellular amino acid metabolic process (GO:0006521)	33/54	1.8065721583930044e-22	3.329591034533889e-20	0	0	17.563928135356708	879.345804826019	PSMD12;PSMD11;PSMD14;PSMD13;PSMA7;PSMB10;PSMD8;PSMB6;PSMB7;PSMD6;PSMB4;PSMD7;PSMB5;PSMD4;PSMB2;PSMB3;PSMD2;PSMD3;PSMB8;PSMA5;BCKDK;PSMA6;PSMA3;PSMC5;PSMA4;PSMA1;PSMC3;PSMA2;PSMC4;PSME3;PSMC1;PSME4;PSMC2
GO_Biological_Process_2021	regulation of cellular amine metabolic process (GO:0033238)	32/51	2.421132197034256e-22	4.276324743011755e-20	0	0	18.815066953533925	936.4754931891669	PSMD12;PSMD11;PSMD14;PSMD13;PSMA7;PSMB10;PSMD8;PSMB6;PSMB7;PSMD6;PSMB4;PSMD7;PSMB5;PSMD4;PSMB2;PSMB3;PSMD2;PSMD3;PSMB8;PSMA5;PSMA6;PSMA3;PSMC5;PSMA4;PSMA1;PSMC3;PSMA2;PSMC4;PSME3;PSMC1;PSME4;PSMC2
GO_Biological_Process_2021	antigen processing and presentation of exogenous peptide antigen via MHC class I, TAP-dependent (GO:0002479)	38/73	3.310157529641708e-22	5.612703107260479e-20	0	0	12.1629253783571	601.576784240973	PSMD12;PSMD11;PSMD14;PSMD13;PSMA7;PSMB10;PSMD8;PSMB6;PSMB7;PSMD6;PSMB4;PSMD7;PSMB5;PSMD4;PSMB2;PSMB3;PSMD2;PSMD3;IKBKG;CHUK;HLA-B;HLA-F;PSMB8;HLA-E;PSMA5;PSMA6;PSMA3;PSMC5;PSMA4;PSMA1;PSMC3;PSMA2;PSMC4;PSME3;PSMC1;PSME4;PSMC2;SEC22B
GO_Biological_Process_2021	negative regulation of G2/M transition of mitotic cell cycle (GO:0010972)	36/66	4.993681363628409e-22	8.141621269392627e-20	0	0	13.43045871559633	658.7465224053226	PSMD12;PSMD11;PSMD14;PSMD13;VPS4A;CUL1;PSMA7;PSMB10;AURKA;PSMD8;PSMB6;PSMB7;PSMD6;PSMB4;PSMD7;PSMB5;PSMD4;PSMB2;PSMB3;PSMD2;PSMD3;PSMB8;RBX1;PSMA5;PSMA6;PSMA3;PSMC5;PSMA4;PSMA1;PSMC3;PSMA2;PSMC4;PSME3;PSMC1;PSME4;PSMC2
GO_Biological_Process_2021	antigen processing and presentation of exogenous peptide antigen via MHC class I (GO:0042590)	39/78	6.389506045654455e-22	1.0031524491677497e-19	0	0	11.207107843137257	546.9316874036609	PSMD12;PSMD11;PSMD14;PSMD13;PSMA7;PSMB10;PSMD8;PSMB6;PSMB7;PSMD6;PSMB4;PSMD7;PSMB5;PSMD4;PSMB2;PSMB3;PSMD2;PSMD3;IKBKG;FCER1G;CHUK;HLA-B;HLA-F;PSMB8;HLA-E;PSMA5;PSMA6;PSMA3;PSMC5;PSMA4;PSMA1;PSMC3;PSMA2;PSMC4;PSME3;PSMC1;PSME4;PSMC2;SEC22B
GO_Biological_Process_2021	regulation of hematopoietic progenitor cell differentiation (GO:1901532)	38/75	1.168284028941401e-21	1.7686985709580706e-19	0	0	11.504212111683024	554.4886541313973	PSMD12;SPI1;PSMD11;PSMD14;PSMD13;PSMA7;PSMB10;PSMD8;PSMB6;PSMB7;PSMD6;PSMB4;PSMD7;PSMB5;PSMD4;PSMB2;PSMB3;PSMD2;PSMD3;DHX36;LMO1;YTHDF2;PSMB8;PSMA5;PSMA6;PSMA3;ITCH;PSMC5;PSMA4;PSMA1;PSMC3;PSMA2;PSMC4;PSME3;PSMC1;PSME4;PSMC2;PDCD2
GO_Biological_Process_2021	mitochondrial respiratory chain complex assembly (GO:0033108)	41/90	4.987404872775383e-21	7.2902100881706385e-19	0	0	9.383748591461124	438.6655790651008	NDUFA13;NDUFB8;NDUFB7;NDUFA11;COX16;NDUFB10;NDUFB6;NDUFA12;NDUFB11;NDUFB5;NDUFB4;NDUFA10;NDUFB3;NDUFB2;NDUFB1;UQCRFS1;NDUFV2;NDUFV1;NDUFA9;COA3;NDUFA8;NDUFA7;NDUFA6;TIMMDC1;NDUFA3;UQCC1;NDUFA2;NDUFC2;NDUFC1;TIMM21;NDUFAF8;NDUFS8;NDUFS7;NDUFS6;NDUFS5;NDUFS4;NDUFAB1;NDUFAF5;NDUFS3;NDUFS2;NDUFS1
GO_Biological_Process_2021	NIK/NF-kappaB signaling (GO:0038061)	37/74	7.236775044256922e-21	1.0225563137535034e-18	0	0	11.194614443084456	519.1514905525305	PSMD12;PSMD11;PSMD14;PSMD13;CUL1;PSMA7;PSMB10;PSMD8;PSMB6;PSMB7;PSMD6;PSMB4;PSMD7;PSMB5;PSMD4;IRAK1;PSMB2;PSMB3;PSMD2;PSMD3;CHUK;ZFP91;PSMB8;PSMA5;PSMA6;PSMA3;PSMC5;PSMA4;PSMA1;PSMC3;PSMA2;PSMC4;PSME3;PSMC1;PSME4;PSMC2;COPS8
GO_Biological_Process_2021	regulation of transcription from RNA polymerase II promoter in response to hypoxia (GO:0061418)	37/75	1.3145818336553711e-20	1.7975846428597153e-18	0	0	10.89942343619146	498.9558032945936	PSMD12;PSMD11;PSMD14;PSMD13;PSMA7;PSMB10;PSMD8;PSMB6;PSMB7;PSMD6;PSMB4;PSMD7;PSMB5;PSMD4;PSMB2;PSMB3;PSMD2;PSMD3;ELOB;RPS27A;EGLN1;PSMB8;RBX1;PSMA5;PSMA6;PSMA3;PSMC5;PSMA4;PSMA1;PSMC3;PSMA2;PSMC4;PSME3;PSMC1;PSME4;PSMC2;UBA52
GO_Biological_Process_2021	ribonucleoprotein complex biogenesis (GO:0022613)	33/60	1.8583305008420582e-20	2.461707185334214e-18	0	0	13.656355989689324	620.4358842734208	LTV1;PAK1IP1;NIP7;RPL11;SDAD1;RPL7;RPS15;RPS17;EMG1;RPS19;PES1;DHX37;RPL14;RPL38;RIOK1;GLUL;NOP14;NPM1;RPS7;NOP16;RPS6;WDR74;DDX31;RPL35A;URB2;BYSL;RPS25;EBNA1BP2;RPS28;MRTO4;NAF1;RPL26;RPL26L1
GO_Biological_Process_2021	pre-replicative complex assembly (GO:0036388)	34/64	2.186717866336432e-20	2.808938495575799e-18	0	0	12.66882508654042	573.5088451546053	PSMD12;PSMD11;PSMD14;PSMD13;PSMA7;PSMB10;PSMD8;PSMB6;PSMB7;PSMD6;PSMB4;PSMD7;PSMB5;PSMD4;PSMB2;PSMB3;PSMD2;PSMD3;RPS27A;PSMB8;PSMA5;PSMA6;PSMA3;PSMC5;PSMA4;PSMA1;PSMC3;PSMA2;PSMC4;PSME3;PSMC1;PSME4;PSMC2;UBA52
GO_Biological_Process_2021	regulation of hematopoietic stem cell differentiation (GO:1902036)	35/71	1.4872149687454918e-19	1.8542071330918053e-17	0	0	10.870941999456669	471.2793772480039	PSMD12;PSMD11;PSMD14;PSMD13;PSMA7;PSMB10;PSMD8;PSMB6;PSMB7;PSMD6;PSMB4;PSMD7;PSMB5;PSMD4;PSMB2;PSMB3;PSMD2;PSMD3;LMO1;YTHDF2;PSMB8;PSMA5;PSMA6;PSMA3;ITCH;PSMC5;PSMA4;PSMA1;PSMC3;PSMA2;PSMC4;PSME3;PSMC1;PSME4;PSMC2
GO_Biological_Process_2021	regulation of cellular ketone metabolic process (GO:0010565)	33/64	2.6938560149462753e-19	3.262644470673503e-17	0	0	11.891645988420182	508.4647013061515	PSMD12;PSMD11;PSMD14;PSMD13;PSMA7;PSMB10;PSMD8;PSMB6;PSMB7;PSMD6;PSMB4;PSMD7;PSMB5;PSMD4;PSMB2;PSMB3;PSMD2;PSMD3;PDK4;PSMB8;PSMA5;PSMA6;PSMA3;PSMC5;PSMA4;PSMA1;PSMC3;PSMA2;PSMC4;PSME3;PSMC1;PSME4;PSMC2
GO_Biological_Process_2021	regulation of transcription from RNA polymerase II promoter in response to stress (GO:0043618)	38/87	8.296317801383476e-19	9.768914211129039e-17	0	0	8.681155254508417	361.4251843670143	PSMD12;PSMD11;PSMD14;PSMD13;PSMA7;PSMB10;PSMD8;PSMB6;PSMB7;PSMD6;PSMB4;PSMD7;PSMB5;PSMD4;PSMB2;PSMB3;PSMD2;PSMD3;ELOB;RPS27A;EGLN1;INO80;PSMB8;RBX1;PSMA5;PSMA6;PSMA3;PSMC5;PSMA4;PSMA1;PSMC3;PSMA2;PSMC4;PSME3;PSMC1;PSME4;PSMC2;UBA52
GO_Biological_Process_2021	anaphase-promoting complex-dependent catabolic process (GO:0031145)	37/84	1.6831423039587272e-18	1.928335196346228e-16	0	0	8.807963749055965	360.4735723871629	PSMD12;PSMD11;PSMD14;PSMD13;PSMA7;PSMB10;ANAPC11;AURKA;PSMD8;PSMB6;PSMB7;PSMD6;PSMB4;PSMD7;PSMB5;PSMD4;PSMB2;PSMB3;CDC26;PSMD2;PSMD3;RPS27A;PSMB8;PSMA5;PSMA6;PSMA3;PSMC5;PSMA4;PSMA1;PSMC3;PSMA2;PSMC4;PSME3;PSMC1;PSME4;PSMC2;UBA52
GO_Biological_Process_2021	mitochondrial ATP synthesis coupled proton transport (GO:0042776)	16/17	8.267726065424594e-17	9.2228659977197e-15	0	0	177.1891238670695	6561.594468611728	ATP5PF;STOML2;ATP5PD;ATP5PB;ATP5MC2;ATP5MC3;ATP5F1C;ATP5F1D;ATP5F1E;ATP5MC1;ATP5F1A;ATP5F1B;ATP5PO;ATP5MG;ATP5MF;ATP5ME
GO_Biological_Process_2021	SCF-dependent proteasomal ubiquitin-dependent protein catabolic process (GO:0031146)	36/89	1.3947463323658463e-16	1.515981975102262e-14	0	0	7.592591310368704	277.19525061743064	PSMD12;PSMD11;PSMD14;PSMD13;CUL1;PSMA7;PSMB10;PSMD8;PSMB6;PSMB7;PSMD6;PSMB4;PSMD7;PSMB5;PSMD4;PSMB2;PSMB3;PSMD2;PSMD3;FBXL18;FBXL14;PSMB8;RBX1;PSMA5;PSMA6;PSMA3;PSMC5;PSMA4;PSMA1;PSMC3;PSMA2;PSMC4;PSME3;PSMC1;PSME4;PSMC2
GO_Biological_Process_2021	positive regulation of canonical Wnt signaling pathway (GO:0090263)	44/130	1.7248889338555994e-16	1.8279510476534716e-14	0	0	5.736710452966653	208.2207832061481	PSMD12;PSMD11;DDX3X;PSMD14;PSMD13;TNKS;USP34;PSMA7;PSMB10;PSMD8;PSMB6;PSMB7;PSMD6;PSMB4;PSMD7;PSMB5;PSMD4;PSMB2;ADGRA2;PSMB3;PSMD2;PSMD3;UBR5;FAM53B;TRPM4;USP8;TGFB1;CSNK1E;PSMB8;COL1A1;PSMA5;SFRP4;PSMA6;PSMA3;PSMC5;PSMA4;PSMA1;PSMC3;PSMA2;PSMC4;PSME3;PSMC1;PSME4;PSMC2
GO_Biological_Process_2021	protein modification by small protein removal (GO:0070646)	68/276	2.1310225281424192e-16	2.2032693894623692e-14	0	0	3.695678775373098	133.35768003221384	USP31;USP32;USP34;KEAP1;PSMD8;PSMD6;UCHL1;PSMD7;SENP5;PSMD4;PSMD2;OTUD6B;PSMD3;UFD1;IKBKG;USP8;USP7;USP6;USP5;UCHL3;RAD23B;SENP3;SENP1;PSMA5;PSMA6;KAT2A;PSMA3;PSMA4;PSMA1;PSMA2;HGS;PSME3;PSME4;UBA52;STAM2;PSMD12;PSMD11;PSMD14;PSMD13;FOXK2;NEDD8;ABRAXAS2;PSMA7;PSMB10;PSMB6;PSMB7;TFPT;PSMB4;PSMB5;PSMB2;PSMB3;RPS27A;IL33;ZRANB1;TOR1A;USP9X;ADRM1;INO80;PSMB8;COPS3;PSMC5;PSMC3;PSMC4;PSMC1;COPS2;PSMC2;…
GO_Biological_Process_2021	regulation of stem cell differentiation (GO:2000736)	36/91	3.258383079897921e-16	3.288639494211259e-14	0	0	7.315696413678065	260.8786881029342	PSMD12;PSMD11;PSMD14;PSMD13;PSMA7;PSMB10;PSMD8;PSMB6;PSMB7;PSMD6;PSMB4;PSMD7;PSMB5;PSMD4;PSMB2;PSMB3;PSMD2;PSMD3;LMO1;YTHDF2;NSUN2;PSMB8;PSMA5;PSMA6;PSMA3;ITCH;PSMC5;PSMA4;PSMA1;PSMC3;PSMA2;PSMC4;PSME3;PSMC1;PSME4;PSMC2
GO_Biological_Process_2021	regulation of mRNA catabolic process (GO:0061013)	42/122	4.174050760678244e-16	4.1148374824453674e-14	0	0	5.881353591160221	208.2732841792768	PSMD12;PSMD11;PSMD14;PSMD13;PSMA7;PSMB10;PSMD8;PSMB6;PSMB7;PSMD6;PSMB4;PSMD7;PSMB5;PSMD4;PSMB2;PSMB3;PSMD2;PSMD3;DHX36;EXOSC3;RPS27A;NUP214;YTHDF2;GTPBP1;PSMB8;PSMA5;PSMA6;PSMA3;PSMC5;PSMA4;PSMA1;PSMC3;CNOT1;PSMA2;PSMC4;PSME3;PSMC1;PSME4;PSMC2;VIM;UBA52;EIF4G1
GO_Biological_Process_2021	negative regulation of mitotic cell cycle phase transition (GO:1901991)	36/92	4.9271214519149715e-16	4.746833598788082e-14	0	0	7.184665792922674	253.23508842778395	PSMD12;PSMD11;PSMD14;PSMD13;CUL1;PKD2;PSMA7;PSMB10;AURKA;PSMD8;PSMB6;PSMB7;PSMD6;PSMB4;PSMD7;PSMB5;PSMD4;PSMB2;PSMB3;PSMD2;PSMD3;PSMB8;RBX1;PSMA5;PSMA6;PSMA3;PSMC5;PSMA4;PSMA1;PSMC3;PSMA2;PSMC4;PSME3;PSMC1;PSME4;PSMC2
GO_Biological_Process_2021	Wnt signaling pathway, planar cell polarity pathway (GO:0060071)	34/85	1.4566374932823216e-15	1.3721525186719472e-13	0	0	7.443697821217674	254.2964113802505	PSMD12;PSMD11;PSMD14;PSMD13;CLTC;PSMA7;PSMB10;PSMD8;PSMB6;PSMB7;PSMD6;PSMB4;PSMD7;PSMB5;PSMD4;PSMB2;PSMB3;PSMD2;PSMD3;AP2S1;PSMB8;PSMA5;PSMA6;PSMA3;PSMC5;PSMA4;PSMA1;PSMC3;PSMA2;PSMC4;PSME3;PSMC1;PSME4;PSMC2
GO_Biological_Process_2021	regulation of G2/M transition of mitotic cell cycle (GO:0010389)	46/149	1.942901506829453e-15	1.79042597553262e-13	0	0	5.009087378640777	169.68080084666303	PSMD12;PSMD11;PSMD14;PSMD13;VPS4B;DCTN3;CUL1;PSMA7;PSMB10;AURKA;PSMD8;PSMB6;PSMB7;PSMD6;PSMB4;PSMD7;PSMB5;PSMD4;PSMB2;PSMB3;PSMD2;PSMD3;CEP76;NINL;BRD4;CSNK1E;TUBG1;TUBB4B;TUBA4A;HAUS2;PSMB8;RBX1;PSMA5;PSMA6;PSMA3;PSMC5;PSMA4;PSMA1;PSMC3;PSMA2;PSMC4;PSME3;PSMC1;PSME4;PSMC2;PAFAH1B1
GO_Biological_Process_2021	ATP synthesis coupled proton transport (GO:0015986)	16/19	4.007355363204237e-15	3.614293486089949e-13	0	0	59.05659617321249	1957.7642476535016	ATP5PF;STOML2;ATP5PD;ATP5PB;ATP5MC2;ATP5MC3;ATP5F1C;ATP5F1D;ATP5F1E;ATP5MC1;ATP5F1A;ATP5F1B;ATP5PO;ATP5MG;ATP5MF;ATP5ME
GO_Biological_Process_2021	regulation of establishment of planar polarity (GO:0090175)	34/88	5.026270420684051e-15	4.438825065266602e-13	0	0	7.029005181112695	231.42365650007417	PSMD12;PSMD11;PSMD14;PSMD13;CLTC;PSMA7;PSMB10;PSMD8;PSMB6;PSMB7;PSMD6;PSMB4;PSMD7;PSMB5;PSMD4;PSMB2;PSMB3;PSMD2;PSMD3;AP2S1;PSMB8;PSMA5;PSMA6;PSMA3;PSMC5;PSMA4;PSMA1;PSMC3;PSMA2;PSMC4;PSME3;PSMC1;PSME4;PSMC2
GO_Biological_Process_2021	positive regulation of Wnt signaling pathway (GO:0030177)	46/153	5.9272574314511606e-15	5.127682500392137e-13	0	0	4.820773544212797	157.9247559375388	PSMD12;PSMD11;DDX3X;PSMD14;PSMD13;TNKS;USP34;PSMA7;PSMB10;PSMD8;PSMB6;PSMB7;PSMD6;PSMB4;PSMD7;PSMB5;PSMD4;PSMB2;ADGRA2;PSMB3;PSMD2;PSMD3;UBR5;FAM53B;TRPM4;USP8;ZRANB1;TGFB1;CSNK1E;PSMB8;SULF2;COL1A1;PSMA5;SFRP4;PSMA6;PSMA3;PSMC5;PSMA4;PSMA1;PSMC3;PSMA2;PSMC4;PSME3;PSMC1;PSME4;PSMC2
GO_Biological_Process_2021	cellular response to hypoxia (GO:0071456)	42/131	7.354037244038583e-15	6.234752775495912e-13	0	0	5.284002731392389	171.96008528017816	PSMD12;PSMD11;PSMD14;PSMD13;NDRG1;PSMA7;PSMB10;PSMD8;PSMB6;PSMB7;PSMD6;PSMB4;PSMD7;PSMB5;PSMD4;PSMB2;FAM162A;PSMB3;PSMD2;PSMD3;UBQLN1;ELOB;RPS27A;EGLN1;TIGAR;PSMB8;RBX1;PSMA5;PSMA6;PSMA3;PSMC5;PSMA4;PSMA1;PSMC3;PSMA2;PSMC4;PSME3;PSMC1;PSME4;PSMC2;STUB1;UBA52
GO_Biological_Process_2021	cellular response to interleukin-1 (GO:0071347)	46/155	1.0179207105312779e-14	8.460717435180565e-13	0	0	4.731799576570219	152.45114999796377	PSMD12;PSMD11;PSMD14;PSMD13;PELI3;CUL1;TANK;PSMA7;PSMB10;PSMD8;PSMB6;PSMB7;PSMD6;PSMB4;PSMD7;PSMB5;PSMD4;IRAK1;PSMB2;HYAL1;PSMB3;PSMD2;PSMD3;IKBKG;RPS27A;CHUK;IL1R2;PSMB8;RBX1;PSMA5;PSMA6;PSMA3;PSMC5;PSMA4;PSMA1;PSMC3;PSMA2;PSMC4;PSME3;PSMC1;PSME4;PSMC2;UBE2N;PLCB1;SQSTM1;UBA52
GO_Biological_Process_2021	regulation of cell cycle phase transition (GO:1901987)	35/95	1.1044740459855507e-14	9.003587463332212e-13	0	0	6.514007742461287	209.3395076957269	PSMD12;PSMD11;PSMD14;PSMD13;CUL1;PSMA7;PSMB10;ANAPC11;PSMD8;PSMB6;PSMB7;PSMD6;PSMB4;PSMD7;PSMB5;PSMD4;PSMB2;PSMB3;CDC26;PSMD2;PSMD3;PSMB8;PSMA5;PSMA6;PSMA3;PSMC5;PSMA4;PSMA1;PSMC3;PSMA2;PSMC4;PSME3;PSMC1;PSME4;PSMC2
GO_Biological_Process_2021	protein-DNA complex assembly (GO:0065004)	43/143	4.5039509083016304e-14	3.602310924583134e-12	0	0	4.814785012285013	147.9642959978265	PSMD12;PSMD11;PSMD14;PSMD13;SPTY2D1;PSMA7;PSMB10;PSMD8;PSMB6;PSMB7;PSMD6;PSMB4;PSMD7;PSMB5;PSMD4;PSMB2;PSMB3;PSMD2;PSMD3;RPS27A;DAXX;NPM1;NAP1L1;RAD23B;PSMB8;RBX1;PSMA5;PSMA6;CDK7;PSMA3;PSMC5;PSMA4;PSMA1;PSMC3;PSMA2;PSMC4;GRWD1;PSME3;PSMC1;PSME4;H2BC11;PSMC2;UBA52
GO_Biological_Process_2021	regulation of mRNA stability (GO:0043488)	43/146	1.0086946370870029e-13	7.918252901132972e-12	0	0	4.6737792514491545	139.86260644970093	PSMD12;PSMD11;PSMD14;PSMD13;PSMA7;PSMB10;PSMD8;PSMB6;PSMB7;PSMD6;PSMB4;PSMD7;PSMB5;PSMD4;PSMB2;PSMB3;PSMD2;PSMD3;DHX36;EXOSC3;RPS27A;NUP214;NPM1;YTHDF2;SLC11A1;PSMB8;PSMA5;PSMA6;PSMA3;PSMC5;PSMA4;PSMA1;PSMC3;PDE12;PSMA2;PSMC4;PSME3;PSMC1;PSME4;PSMC2;VIM;UBA52;EIF4G1
GO_Biological_Process_2021	ubiquitin-dependent protein catabolic process (GO:0006511)	74/354	1.1096423555401604e-13	8.454170070145325e-12	0	0	2.986908489131407	89.0981912236592	GSK3A;TGFB1I1;KEAP1;PSMD8;PSMD6;UCHL1;PSMD7;PSMD4;CDC26;PSMD2;PSMD3;UFD1;AREL1;VPS37A;PPP2R5C;RAD23B;RBX1;PSMA5;PSMA6;RNF144B;PSMA3;PSMA4;PSMA1;KCTD10;PSMA2;PSME3;PSME4;PLAA;SQSTM1;PSMD12;PSMD11;PSMD14;PSMD13;VPS4B;VPS4A;UBR3;NEDD8;RNF4;PSMA7;PSMB10;ANAPC11;AURKA;PSMB6;PSMB7;ZNRF1;PSMB4;PSMB5;OS9;PSMB2;PSMB3;UBQLN1;MARCHF6;XBP1;ZRANB1;UBE2H;USP9X;AMFR;ADRM1;UBE2G1;FBXL14;PSMB8;COPS3;ITCH;PSMC5;NP…
GO_Biological_Process_2021	DNA-dependent DNA replication (GO:0006261)	40/129	1.1168519082994533e-13	8.454170070145325e-12	0	0	5.026212635799364	149.8972032436918	BLM;PSMD12;PSMD11;PSMD14;PSMD13;DDX21;PSMA7;PSMB10;PSMD8;PSMB6;PSMB7;PSMD6;PSMB4;PSMD7;PSMB5;PSMD4;PSMB2;PSMB3;PSMD2;PSMD3;RPS27A;TEFM;HMGA1;SIRT7;LRWD1;PSMB8;PSMA5;PSMA6;PSMA3;PSMC5;PSMA4;PSMA1;PSMC3;PSMA2;PSMC4;PSME3;PSMC1;PSME4;PSMC2;UBA52
GO_Biological_Process_2021	proteasomal ubiquitin-independent protein catabolic process (GO:0010499)	16/22	2.419814217647277e-13	1.7995776260713697e-11	0	0	29.52346424974824	857.6541399884902	PSMA7;PSMB10;PSMB8;PSMA5;PSMB6;PSMA6;PSMB7;PSMA3;PSMB4;PSMA4;PSMB5;PSMA1;PSMB2;PSMA2;PSMB3;PSME4
GO_Biological_Process_2021	cellular response to lectin (GO:1990858)	37/115	2.5945360495118985e-13	1.8641081887933794e-11	0	0	5.298363305401249	153.5476202870553	PSMD12;PSMD11;PSMD14;PSMD13;CUL1;PSMA7;PSMB10;PSMD8;PSMB6;PSMB7;PSMD6;PSMB4;PSMD7;PSMB5;PSMD4;PSMB2;PSMB3;PSMD2;PSMD3;IKBKG;FCER1G;CHUK;PSMB8;PSMA5;PSMA6;PSMA3;PSMC5;PSMA4;PSMA1;PSMC3;PSMA2;PSMC4;PSME3;PSMC1;PSME4;PSMC2;RAF1
GO_Biological_Process_2021	stimulatory C-type lectin receptor signaling pathway (GO:0002223)	37/115	2.5945360495118985e-13	1.8641081887933794e-11	0	0	5.298363305401249	153.5476202870553	PSMD12;PSMD11;PSMD14;PSMD13;CUL1;PSMA7;PSMB10;PSMD8;PSMB6;PSMB7;PSMD6;PSMB4;PSMD7;PSMB5;PSMD4;PSMB2;PSMB3;PSMD2;PSMD3;IKBKG;FCER1G;CHUK;PSMB8;PSMA5;PSMA6;PSMA3;PSMC5;PSMA4;PSMA1;PSMC3;PSMA2;PSMC4;PSME3;PSMC1;PSME4;PSMC2;RAF1
GO_Biological_Process_2021	protein deubiquitination (GO:0016579)	61/267	2.8502407762528346e-13	2.013695108422628e-11	0	0	3.333241874208527	96.28470054422812	USP31;USP32;USP34;KEAP1;PSMD8;PSMD6;UCHL1;PSMD7;PSMD4;PSMD2;OTUD6B;PSMD3;UFD1;IKBKG;USP8;USP7;USP6;USP5;UCHL3;RAD23B;PSMA5;PSMA6;KAT2A;PSMA3;PSMA4;PSMA1;PSMA2;HGS;PSME3;PSME4;UBA52;STAM2;PSMD12;PSMD11;PSMD14;PSMD13;FOXK2;NEDD8;ABRAXAS2;PSMA7;PSMB10;PSMB6;PSMB7;TFPT;PSMB4;PSMB5;PSMB2;PSMB3;RPS27A;IL33;ZRANB1;USP9X;ADRM1;INO80;PSMB8;PSMC5;PSMC3;PSMC4;PSMC1;PSMC2;OGT
GO_Biological_Process_2021	regulation of mitotic cell cycle phase transition (GO:1901990)	49/188	3.4737747965583014e-13	2.413988747968957e-11	0	0	3.953330553806031	113.41458739712854	PSMD8;PSMD6;PSMD7;PSMD4;CDC26;PSMD2;PSMD3;NINL;TMEM14B;CSNK1E;TUBG1;TUBA4A;HAUS2;PSMA5;PSMA6;PSMA3;PSMA4;PSMA1;PSMA2;PSME3;PSME4;UBA52;PAFAH1B1;PSMD12;PSMD11;PSMD14;PSMD13;DCTN3;CUL1;PSMA7;PSMB10;ANAPC11;AURKA;PSMB6;PSMB7;PSMB4;PSMB5;PSMB2;PSMB3;RPS27A;CEP76;INO80;TUBB4B;PSMB8;PSMC5;PSMC3;PSMC4;PSMC1;PSMC2
GO_Biological_Process_2021	Fc-epsilon receptor signaling pathway (GO:0038095)	36/111	4.143741790036243e-13	2.8331163625747797e-11	0	0	5.35897247706422	152.79506086064518	PSMD12;PSMD11;PSMD14;PSMD13;CUL1;PSMA7;PSMB10;PSMD8;PSMB6;PSMB7;PSMD6;PSMB4;PSMD7;PSMB5;PSMD4;PSMB2;PSMB3;PSMD2;PSMD3;IKBKG;FCER1G;CHUK;PSMB8;PSMA5;PSMA6;PSMA3;PSMC5;PSMA4;PSMA1;PSMC3;PSMA2;PSMC4;PSME3;PSMC1;PSME4;PSMC2
GO_Biological_Process_2021	Fc receptor signaling pathway (GO:0038093)	36/112	5.621008834823464e-13	3.741586092199836e-11	0	0	5.288169966199903	149.16391289381855	PSMD12;PSMD11;PSMD14;PSMD13;CUL1;PSMA7;PSMB10;PSMD8;PSMB6;PSMB7;PSMD6;PSMB4;PSMD7;PSMB5;PSMD4;PSMB2;PSMB3;PSMD2;PSMD3;IKBKG;FCER1G;CHUK;PSMB8;PSMA5;PSMA6;PSMA3;PSMC5;PSMA4;PSMA1;PSMC3;PSMA2;PSMC4;PSME3;PSMC1;PSME4;PSMC2
GO_Biological_Process_2021	ribosomal small subunit biogenesis (GO:0042274)	21/40	5.649009433847357e-13	3.741586092199836e-11	0	0	12.265071770334927	345.9010994731154	LTV1;NOP14;NPM1;RPS7;UTP4;WDR3;RPS5;TSR3;RPS6;DDX52;MRPS7;RPS15;RPS14;RPS25;EMG1;RPS17;RPS28;RPS27;NOB1;RPS19;RIOK1
GO_Biological_Process_2021	ribosomal large subunit biogenesis (GO:0042273)	25/57	6.729638467695536e-13	4.3887596099325197e-11	0	0	8.684405376670718	243.3985658098483	RPL10;PAK1IP1;NIP7;MAK16;NOP2;RPL11;PPAN;SDAD1;RPL7;RPL7A;PES1;RPL14;BRIX1;NPM1;NOP16;WDR74;RPL35A;RPL23A;RPL3L;RSL1D1;EBNA1BP2;MRTO4;RPL24;RPL26;RPL26L1
GO_Biological_Process_2021	non-canonical Wnt signaling pathway (GO:0035567)	38/124	6.915959155618217e-13	4.4419319485857006e-11	0	0	4.936228086415357	138.21327353170585	PSMD12;PSMD11;PSMD14;PSMD13;CLTC;CAMK2A;PSMA7;PSMB10;PSMD8;PSMB6;PSMB7;PSMD6;PSMB4;PSMD7;PSMB5;PSMD4;PSMB2;PSMB3;PSMD2;PSMD3;AP2S1;PSMB8;PSMA5;SFRP4;PSMA6;PSMA3;PSMC5;PSMA4;PSMA1;PSMC3;PSMA2;PSMC4;PSME3;SFRP5;PSMC1;PSME4;PSMC2;PLCB1
GO_Biological_Process_2021	regulation of primary metabolic process (GO:0080090)	39/130	7.359385982803696e-13	4.6561846538962477e-11	0	0	4.789390756302521	133.8042254664951	PSMD12;PSMD11;PSMD14;PSMD13;ACACB;PSMA7;PSMB10;PSMD8;PSMB6;PSMB7;PSMD6;PSMB4;PSMD7;PSMB5;PSMD4;SIN3B;PSMB2;PSMB3;PSMD2;OPA3;PSMD3;PMVK;MED1;PRKAB1;PSMB8;PSMA5;PSMA6;PSMA3;PSMC5;PSMA4;PSMA1;PSMC3;PSMA2;PSMC4;PSME3;PSMC1;PSME4;PSMC2;MVD
GO_Biological_Process_2021	innate immune response activating cell surface receptor signaling pathway (GO:0002220)	37/119	8.455445828445844e-13	5.2709757157032245e-11	0	0	5.038801982267069	140.07262586197632	PSMD12;PSMD11;PSMD14;PSMD13;CUL1;PSMA7;PSMB10;PSMD8;PSMB6;PSMB7;PSMD6;PSMB4;PSMD7;PSMB5;PSMD4;PSMB2;PSMB3;PSMD2;PSMD3;IKBKG;FCER1G;CHUK;PSMB8;PSMA5;PSMA6;PSMA3;PSMC5;PSMA4;PSMA1;PSMC3;PSMA2;PSMC4;PSME3;PSMC1;PSME4;PSMC2;RAF1
GO_Biological_Process_2021	proteasome-mediated ubiquitin-dependent protein catabolic process (GO:0043161)	67/321	1.7549899269093293e-12	1.0781742464012529e-10	0	0	2.972453217350325	80.46002231221023	GSK3A;PSMD8;PSMD6;UCHL1;PSMD7;PSMD4;CDC26;PSMD2;PSMD3;UFD1;MAN1A1;AREL1;PPP2R5C;RAD23B;RBX1;PSMA5;PSMA6;PSMA3;PSMA4;PSMA1;KCTD10;PSMA2;PSME3;PSME4;PLAA;UBA52;PSMD12;PSMD11;PSMD14;PSMD13;SEL1L;CUL1;DERL2;UBR3;RNF4;PSMA7;PSMB10;ANAPC11;ECPAS;AURKA;PSMB6;PSMB7;ZNRF1;PSMB4;PSMB5;OS9;PSMB2;PSMB3;UBQLN1;RPS27A;DCAF12;MARCHF6;RHBDD2;AMFR;FBXL18;UBE2G1;FBXL14;PSMB8;ITCH;PSMC5;NPLOC4;PSMC3;PSMC4;PSMC1;PSM…
GO_Biological_Process_2021	tumor necrosis factor-mediated signaling pathway (GO:0033209)	36/116	1.826984511222155e-12	1.1063696204386735e-10	0	0	5.022660550458715	135.75424896819774	PSMD12;PSMD11;PSMD14;PSMD13;PSMA7;PSMB10;PSMD8;PSMB6;PSMB7;PSMD6;PSMB4;PSMD7;PSMB5;PSMD4;PSMB2;PSMB3;PSMD2;TMSB4X;PSMD3;CHUK;ACTN4;COMMD7;PSMB8;PSMA5;PSMA6;PSMA3;PSMC5;PSMA4;PSMA1;PSMC3;PSMA2;PSMC4;PSME3;PSMC1;PSME4;PSMC2
GO_Biological_Process_2021	cristae formation (GO:0042407)	17/28	3.836627809967098e-12	2.2906289135845815e-10	0	0	17.115862372210618	449.9148720888785	ATP5PF;ATP5PD;ATP5PB;ATP5MC2;ATP5MC3;MICOS13;ATP5F1C;ATP5F1D;ATP5F1E;ATP5MC1;ATP5F1A;ATP5F1B;CHCHD3;ATP5PO;ATP5MG;ATP5MF;ATP5ME
GO_Biological_Process_2021	post-translational protein modification (GO:0043687)	69/345	6.614467708205912e-12	3.894267863206231e-10	0	0	2.817259675405743	72.5212274620239	APP;TNC;KEAP1;DCAF5;CHRDL1;PSMD8;PSMD6;PSMD7;PSMD4;PSMD2;PSMD3;WDR5;ELOB;QSOX1;UCHL3;RABGGTB;RBX1;PSMA5;PSMA6;PSMA3;VCAN;PSMA4;PSMA1;PSMA2;PSME3;PSME4;MXRA8;OBSL1;RAB1A;PSMD12;PSMD11;PSMD14;PSMD13;DCUN1D1;CUL1;NEDD8;FSTL1;ASB18;PSMA7;ASB15;PSMB10;C3;PSMB6;PSMB7;FBXO40;PSMB4;PSMB5;PSMB2;PSMB3;RBBP5;IGFBP7;DCAF13;FN1;FBXL18;BTBD6;FBXO32;FBXL14;PSMB8;COPS3;PSMC5;PSMC3;PSMC4;PSMC1;COPS2;PSMC2;ALB;COP…
GO_Biological_Process_2021	T cell receptor signaling pathway (GO:0050852)	42/158	8.326709085805851e-12	4.835194495168631e-10	0	0	4.048104400838255	103.273429184324	PSMD12;STOML2;PSMD11;PSMD14;PSMD13;CUL1;PSMA7;PSMB10;PSMD8;PSMB6;PSMB7;PSMD6;PSMB4;PSMD7;PSMB5;PSMD4;PSMB2;PSMB3;PSMD2;PSMD3;IKBKG;HLA-DQA1;HLA-DPA1;CHUK;PSMB8;PSMA5;PSMA6;PSMA3;CD4;PSMC5;PSMA4;PSMA1;PSMC3;PSMA2;PSMC4;PSME3;PSMC1;PSME4;PSMC2;UBE2N;HLA-DPB1;HLA-DRA
GO_Biological_Process_2021	inner mitochondrial membrane organization (GO:0007007)	22/49	9.141239808648923e-12	5.236448047143621e-10	0	0	9.043505603845205	229.8698610701633	TIMM8B;ATP5PF;NDUFA13;ATP5PD;ATP5PB;ATP5MC2;ATP5MC3;MICOS13;MICOS10;ATP5F1C;ATP5F1D;ATP5F1E;ATP5MC1;ATP5F1A;CHCHD3;ATP5F1B;OPA1;ATP5PO;ROMO1;ATP5MG;ATP5MF;ATP5ME
GO_Biological_Process_2021	negative regulation of canonical Wnt signaling pathway (GO:0090090)	43/165	9.647464660498386e-12	5.452747026113687e-10	0	0	3.941782132355903	99.9806468864289	PSMD12;GSK3A;PSMD11;PSMD14;PSMD13;TMEM131L;STK4;PSMA7;PSMB10;PSMD8;PSMB6;PSMB7;PSMD6;PSMB4;PSMD7;PSMB5;PSMD4;PSMB2;PSMB3;PSMD2;PSMD3;DACT3;AMFR;PSMB8;TBX18;DKK3;RBX1;PSMA5;SFRP4;PSMA6;DAB2;PSMA3;PSMC5;PSMA4;PSMA1;PSMC3;PSMA2;PSMC4;PSME3;SFRP5;PSMC1;PSME4;PSMC2
GO_Biological_Process_2021	regulation of mitotic cell cycle (GO:0007346)	45/178	9.905164656268116e-12	5.524735918147438e-10	0	0	3.786310795438781	95.93740970350808	APP;PSMD12;INTS13;PSMD11;BTG1;PSMD14;PSMD13;CUL1;PSMA7;PSMB10;ANAPC11;PSMD8;PSMB6;PSMB7;PSMD6;PSMB4;PSMD7;PSMB5;PSMD4;PSMB2;PSMB3;CDC26;PSMD2;PSMD3;PRMT5;TGFB1;CAV2;CDK11B;PSMB8;PSMA5;PSMA6;SMOC2;PSMA3;PSMC5;PSMA4;PSMA1;PSMC3;RPS6KB1;PSMA2;PSMC4;PSME3;PSMC1;PSME4;PSMC2;OBSL1
GO_Biological_Process_2021	proteasomal protein catabolic process (GO:0010498)	49/205	1.0985300354490677e-11	6.04762184450467e-10	0	0	3.519226817161466	88.80579914637576	GSK3A;PSMD8;PSMD6;UCHL1;PSMD7;PSMD4;PSMD2;DDI2;PSMD3;AREL1;PPP2R5C;RAD23B;RBX1;PSMA5;PSMA6;PSMA3;PSMA4;PSMA1;KCTD10;PSMA2;PSME3;PSME4;PLAA;PSMD12;PSMD11;PSMD14;PSMD13;SEL1L;RNF4;PSMA7;PSMB10;PSMB6;PSMB7;ZNRF1;PSMB4;PSMB5;PSMB2;PSMB3;MARCHF6;UBE2G1;PSMB8;ITCH;PSMC5;PSMC3;PSMC4;PSMC1;PSMC2;STUB1;UBE2K
GO_Biological_Process_2021	protein polyubiquitination (GO:0000209)	64/314	1.638048048954344e-11	8.902161127586492e-10	0	0	2.88003982576229	71.52558949761826	PSMD8;PSMD6;PSMD7;PSMD4;UBE2Q1;CDC26;PSMD2;PSMD3;AREL1;MUL1;ZFP91;RBX1;PSMA5;PSMA6;RNF144B;PSMA3;PSMA4;PSMA1;PSMA2;PSME3;PSME4;UBA52;PSMD12;PSMD11;PSMD14;PSMD13;TNKS;PELI3;CUL1;RNF4;PSMA7;PSMB10;ANAPC11;PSMB6;PSMB7;FBXO40;ZNRF1;PSMB4;PSMB5;HECTD1;PSMB2;PSMB3;UBR5;RPS27A;MARCHF6;UBE2H;AMFR;FBXL18;UBE2G1;FBXO32;FBXL14;PSMB8;ITCH;PSMC5;PSMC3;PSMC4;PSMC1;PSMC2;TTC3;UBE2N;TRIP12;STUB1;UBE2K;DZIP3
GO_Biological_Process_2021	maturation of SSU-rRNA (GO:0030490)	18/35	4.10782259804148e-11	2.2041848092528903e-09	0	0	11.729689334899112	280.52188868374685	NOP14;UTP4;RPS8;UTP3;WDR3;HEATR1;TSR3;DDX52;WDR46;RPS14;RPS28;NOB1;RPS19;BMS1;DHX37;NOL10;RIOK1;DCAF13
GO_Biological_Process_2021	regulation of canonical Wnt signaling pathway (GO:0060828)	53/253	3.1814329400186074e-10	1.6857617790923594e-08	0	0	2.9692119901112486	64.93226948758304	GSK3A;DDX3X;USP34;TMEM131L;PSMD8;PSMD6;PSMD7;PSMD4;ADGRA2;PSMD2;PSMD3;FAM53B;DACT3;USP8;CSNK1E;DKK3;RBX1;PSMA5;SFRP4;PSMA6;PSMA3;PSMA4;PSMA1;PSMA2;PSME3;SFRP5;PSME4;PSMD12;PSMD11;PSMD14;PSMD13;TNKS;STK4;PSMA7;PSMB10;PSMB6;PSMB7;PSMB4;PSMB5;PSMB2;PSMB3;UBR5;TRPM4;TGFB1;AMFR;PSMB8;COL1A1;PSMC5;DAB2;PSMC3;PSMC4;PSMC1;PSMC2
GO_Biological_Process_2021	negative regulation of Wnt signaling pathway (GO:0030178)	44/191	4.374226110174853e-10	2.2891783309915073e-08	0	0	3.344948551024589	72.08404706661362	PSMD12;GSK3A;PSMD11;PSMD14;LRP1;PSMD13;TMEM131L;STK4;PSMA7;PSMB10;PSMD8;PSMB6;PSMB7;PSMD6;PSMB4;PSMD7;HMGXB4;PSMB5;PSMD4;PSMB2;PSMB3;PSMD2;PSMD3;DACT3;AMFR;PSMB8;DKK3;RBX1;PSMA5;SFRP4;PSMA6;DAB2;PSMA3;PSMC5;PSMA4;PSMA1;PSMC3;PSMA2;PSMC4;PSME3;SFRP5;PSMC1;PSME4;PSMC2
GO_Biological_Process_2021	antigen receptor-mediated signaling pathway (GO:0050851)	43/185	5.112889380438729e-10	2.6431144004487527e-08	0	0	3.3828814409800327	72.37365731859929	PSMD12;STOML2;PSMD11;PSMD14;PSMD13;CUL1;PSMA7;PSMB10;PSMD8;PSMB6;PSMB7;PSMD6;PSMB4;PSMD7;PSMB5;PSMD4;PSMB2;PSMB3;PSMD2;PSMD3;IKBKG;HLA-DQA1;HLA-DPA1;MEF2C;CHUK;PSMB8;PSMA5;PSMA6;PSMA3;CD4;PSMC5;PSMA4;PSMA1;PSMC3;PSMA2;PSMC4;PSME3;PSMC1;PSME4;PSMC2;UBE2N;HLA-DPB1;HLA-DRA
GO_Biological_Process_2021	energy coupled proton transport, down electrochemical gradient (GO:0015985)	10/12	9.119654990690791e-10	4.6021687506593183e-08	0	0	55.1685731487056	1148.3569633247146	ATP5F1A;ATP5PD;ATP5PB;ATP5MC2;ATP5PO;ATP5MC3;ATP5F1C;ATP5F1D;ATP5MG;ATP5MC1
GO_Biological_Process_2021	mitochondrial electron transport, ubiquinol to cytochrome c (GO:0006122)	10/12	9.119654990690791e-10	4.6021687506593183e-08	0	0	55.1685731487056	1148.3569633247146	UQCRB;UQCRQ;UQCRC1;CYCS;UQCRFS1;UQCR11;CYC1;UQCR10;UQCRC2;UQCRH
GO_Biological_Process_2021	muscle contraction (GO:0006936)	33/129	4.0436065694213e-09	2.016570382091399e-07	0	0	3.8263698107448105	73.94891590603677	SMPX;ACTG2;MYL12A;LMOD3;CLCN1;MYLK;CKMT2;EDNRA;CALD1;TNNI1;TNNI2;CACNA1S;GAMT;MYBPC2;TPM4;CAV3;TMOD4;KCNJ12;TPM1;MYOF;ACTA2;SMTN;MYH2;MYL1;MYOT;TNNT1;MYL2;MYL3;FXYD1;TNNT3;TCAP;VIM;MYL9
GO_Biological_Process_2021	ribosome assembly (GO:0042255)	19/50	7.258116180692664e-09	3.577576103483279e-07	0	0	6.788682340076544	127.22768363137824	NPM1;DDX3X;RPL10;RPS5;NOP2;RPL11;PPAN;RPL23A;MRPS7;RPL3L;RPS15;RPS14;RPS28;RPS27;RPS19;DHX37;RPL24;BRIX1;DHX29
GO_Biological_Process_2021	mitochondrial electron transport, cytochrome c to oxygen (GO:0006123)	11/17	1.0345645298474813e-08	5.040826485084452e-07	0	0	20.23624497991968	372.0777686053256	COX8A;COX7B;NDUFA4;COX4I1;CYCS;COX5B;COX6C;COX5A;COX6A2;COX7C;COX6B1
GO_Biological_Process_2021	translational termination (GO:0006415)	27/96	1.1565645172162514e-08	5.571223850545102e-07	0	0	4.346239289114567	79.42850854530671	MRPS15;MRPS36;MRPL18;MRPS33;MRPS12;MRPS34;MRPL58;MRPL34;MRPL12;MRPL35;MRPL57;GSPT1;MRPL11;MRPL41;CHCHD1;MRPS24;MRPS22;MRPS23;MRPL27;MRPL47;MRPS7;MRPL46;MRPS18C;MRPL51;ETF1;AURKAIP1;ABCE1
GO_Biological_Process_2021	cellular respiration (GO:0045333)	17/42	1.4631664763115554e-08	6.968946846162565e-07	0	0	7.525223700120919	135.75562129353492	UQCRB;MDH2;ETFB;UQCR10;ATP5F1D;SDHB;UQCRH;NDUFS8;NDUFS7;NDUFS4;UQCRC1;UQCRFS1;CYCS;ME3;NDUFS1;UQCRC2;SLC25A14
GO_Biological_Process_2021	aerobic respiration (GO:0009060)	12/21	1.6025595862352634e-08	7.54805565116809e-07	0	0	14.7237291541089	264.2773726309675	NDUFS8;UQCRB;NDUFS7;MDH2;UQCRC1;ME3;UQCR10;UQCRC2;ATP5F1D;SDHB;UQCRH;SLC25A14
GO_Biological_Process_2021	cellular protein modification process (GO:0006464)	135/1025	5.7770082323663154e-08	2.691070098571518e-06	0	0	1.7221624824438202	28.7029287108176	APP;TP53RK;TNC;KEAP1;PARK7;DCAF5;LOXL2;PSMD8;PSMD6;PSMD7;TBK1;PSMD4;PSMD2;PSMD3;MACROD1;PDK4;TGM3;USP6;ALG5;ALG3;ALG1;CSNK1E;CEL;PRKAB1;NRBP1;RBX1;PRKAR1B;CCNE1;PSME3;PSME4;MXRA8;PHPT1;UBA52;OBSL1;PSMD12;PSMD11;PSMD14;UBA7;RPN2;PSMD13;TNKS;RPN1;CUL1;DCUN1D1;STK4;C3;FBXO40;PORCN;IRAK1;IGFBP7;TGFB2;TGFB1;PMM2;FN1;BTBD6;FBXO32;COPS3;CDK7;UBLCP1;COPS2;ALB;CPE;COPS8;RAB5A;FBN1;GSK3A;DYRK2;CHRDL1;FASTK…
GO_Biological_Process_2021	cellular response to tumor necrosis factor (GO:0071356)	40/194	7.30165332697821e-08	3.3643161362022425e-06	0	0	2.8944078606862176	47.56258854475209	PSMD12;PID1;PSMD11;PSMD14;PSMD13;TANK;PSMA7;PSMB10;PSMD8;PSMB6;PSMB7;PSMD6;PSMB4;PSMD7;PSMB5;PSMD4;PSMB2;HYAL1;PSMB3;PSMD2;TMSB4X;PSMD3;RPS3;CHUK;ACTN4;COMMD7;PSMB8;PSMA5;PSMA6;PSMA3;PSMC5;PSMA4;PSMA1;PSMC3;PSMA2;PSMC4;PSME3;PSMC1;PSME4;PSMC2
GO_Biological_Process_2021	mitochondrial translational elongation (GO:0070125)	24/89	1.7786803206981637e-07	8.021091361105867e-06	0	0	4.094493484657419	63.63753471873812	MRPS15;MRPS24;MRPS36;MRPS22;MRPL18;MRPS33;MRPS12;MRPS23;MRPS34;MRPL27;MRPL47;MRPL58;MRPL34;MRPS7;MRPL12;MRPL35;MRPL46;MRPL57;MRPS18C;MRPL11;MRPL41;MRPL51;AURKAIP1;CHCHD1
GO_Biological_Process_2021	mitochondrial translational termination (GO:0070126)	24/89	1.7786803206981637e-07	8.021091361105867e-06	0	0	4.094493484657419	63.63753471873812	MRPS15;MRPS24;MRPS36;MRPS22;MRPL18;MRPS33;MRPS12;MRPS23;MRPS34;MRPL27;MRPL47;MRPL58;MRPL34;MRPS7;MRPL12;MRPL35;MRPL46;MRPL57;MRPS18C;MRPL11;MRPL41;MRPL51;AURKAIP1;CHCHD1
GO_Biological_Process_2021	protein ubiquitination (GO:0016567)	79/525	2.0418483545425917e-07	9.110942289374784e-06	0	0	1.989708914527796	30.64995404184645	KEAP1;PSMD8;PSMD6;PSMD7;TRIM7;HERC2;PSMD4;UBE2Q1;PSMD2;PSMD3;ELOB;TRIM26;USP7;AREL1;USP5;MUL1;UCHL3;RBX1;PSMA5;PSMA6;RNF144B;PSMA3;PSMA4;PSMA1;PSMA2;KCTD10;PSME3;PSME4;H2BC11;UBA52;TRIM55;OBI1;PSMD12;PSMD11;PSMD14;TNKS;PSMD13;PELI3;CUL1;UBR3;NEDD8;DTX3;DTX4;RNF4;PSMA7;PSMB10;ANAPC11;PSMB6;PSMB7;FBXO40;ZNRF1;PSMB4;PSMB5;PSMB2;OS9;PSMB3;UBR5;RPS27A;MARCHF6;BRAP;UBE2H;USP9X;AMFR;FBXL18;UBE2G1;FBXO32…
GO_Biological_Process_2021	maturation of SSU-rRNA from tricistronic rRNA transcript (SSU-rRNA, 5.8S rRNA, LSU-rRNA) (GO:0000462)	13/30	2.851840959000133e-07	1.251927827524791e-05	0	0	8.445895125239481	127.28074522908116	NOP14;UTP4;RPS8;UTP3;HEATR1;WDR46;RPS14;RPS19;BMS1;DHX37;NOL10;RPS21;DCAF13
GO_Biological_Process_2021	translational elongation (GO:0006414)	26/104	2.864755821417899e-07	1.251927827524791e-05	0	0	3.698277608915906	55.71681749373301	MRPS15;MRPS36;MRPL18;MRPS33;MRPS12;MRPS34;MRPL58;MRPL12;MRPL34;MRPL35;MRPL57;MRPL11;MRPL41;CHCHD1;MRPS24;MRPS22;MRPS23;MRPL27;MRPL47;MRPS7;GTPBP1;MRPL46;MRPS18C;MRPL51;MTRES1;AURKAIP1
GO_Biological_Process_2021	cytokine-mediated signaling pathway (GO:0019221)	88/621	6.150681759334106e-07	2.6604836712058445e-05	0	0	1.85608108668676	26.54480439242356	IFITM3;SPI1;CSF3R;IFITM2;PITPNA;SLA;IFIT1;PSMD8;PSMD6;PSMD7;PSMD4;PSMD2;TMSB4X;PSMD3;TRIM26;IKBKG;HLA-DPA1;JAGN1;ANXA1;FCER1G;CHUK;IL11RA;IL1R2;MMP2;HLA-B;ACTN4;HLA-F;OSMR;COMMD7;RBX1;HLA-E;PSMA5;PSMA6;HCK;PSMA3;PSMA4;PSMA1;PSMA2;PSME3;PSME4;TCP1;CANX;LCP1;PLCB1;UBA52;SQSTM1;CD44;CAMK2B;PSMD12;PSMD11;PSMD14;PSMD13;PELI3;CAMK2A;FPR1;CUL1;SAMHD1;PSMA7;PSMB10;PSMB6;PSMB7;IL1RL1;PSMB4;PSMB5;PSMB2;IRA…
GO_Biological_Process_2021	mitochondrial translation (GO:0032543)	25/105	1.2870059357697037e-06	5.51072541588664e-05	0	0	3.46464914945322	46.99170168648182	MRPS15;MRPS36;MRPL18;MRPS33;MRPS12;MRPS34;MRPL58;MRPL12;MRPL34;MRPL35;MRPL57;MRPL11;MRPL41;CHCHD1;NDUFA7;MRPS24;MRPS22;MRPS23;MRPL27;MRPL47;MRPS7;MRPL46;MRPS18C;MRPL51;AURKAIP1
GO_Biological_Process_2021	extracellular matrix organization (GO:0030198)	50/300	1.9037562006598904e-06	8.070022534597275e-05	0	0	2.23059839605182	29.38073201904479	APP;COL18A1;ECM2;COL12A1;TNC;LOXL2;ADAMTSL5;ADAMTSL4;CTSK;TIMP2;QSOX1;ITGB6;ATP7A;FGB;EXOC8;CTRB2;MMP2;CTRB1;BGN;DCN;ADAM19;MMP14;VCAN;MMP15;COL6A2;COL6A1;COL8A2;COL6A3;LCP1;CD44;DDR2;COL15A1;LAMA2;LAMA4;HTRA1;DPT;FURIN;FLRT2;JAM3;TGFB2;TGFB1;LUM;FN1;COL1A1;SMOC2;COL3A1;COL1A2;MFAP2;RECK;FBN1
GO_Biological_Process_2021	ribonucleoprotein complex assembly (GO:0022618)	29/136	2.156982005576199e-06	9.05291754617575e-05	0	0	3.0077179641877354	39.241096338068864	RPL10;NOP2;RPL11;PPAN;DDX20;USP39;RPS15;RPS14;RPS19;CLP1;LUC7L;RPL38;BRIX1;RBM5;SRPK3;PRMT5;PRMT7;XRCC5;RPS5;RPL23A;MRPS7;RPL3L;RPS28;RPS27;SNRPG;RPL24;NAF1;DHX29;SNRPC
GO_Biological_Process_2021	MAPK cascade (GO:0000165)	50/303	2.555554454846482e-06	0.00010620583660876704	0	0	2.203782859845945	28.37864376941388	PSMD8;FGF6;PSMD6;PSMD7;PSMD4;PSMD2;PSMD3;IKBKG;MEF2C;CHUK;IL17RD;RBX1;PSMA5;PSMA6;PSMA3;PSMA4;PSMA1;PSMA2;PSME3;PSME4;RAF1;UBA52;CAMK2B;PSMD12;PSMD11;PSMD14;PSMD13;CAMK2A;CUL1;PSMA7;PSMB10;RASGRP3;PSMB6;PSMB7;PSMB4;PSMB5;PSMB2;PSMB3;SHOC2;RPS27A;BRAP;TGFB1;PSMB8;PSMC5;PSMC3;PSMC4;ABHD17A;PSMC1;PSMC2;LAMTOR2
GO_Biological_Process_2021	actin-myosin filament sliding (GO:0033275)	13/38	6.830718221455724e-06	0.0002767377259262831	0	0	5.740699638118215	68.28034495988429	MYBPC2;TPM4;TPM1;MYH2;MYL1;TNNT1;MYL2;MYL3;TNNT3;TNNI1;TNNI2;TCAP;VIM
GO_Biological_Process_2021	muscle filament sliding (GO:0030049)	13/38	6.830718221455724e-06	0.0002767377259262831	0	0	5.740699638118215	68.28034495988429	MYBPC2;TPM4;TPM1;MYH2;MYL1;TNNT1;MYL2;MYL3;TNNT3;TNNI1;TNNI2;TCAP;VIM
GO_Biological_Process_2021	proteasome assembly (GO:0043248)	7/11	6.854791512682171e-06	0.0002767377259262831	0	0	19.27208533653846	229.15593826982203	PSMD11;PSMD4;PSMD13;OTUD6B;ADRM1;POMP;PSMG2
GO_Biological_Process_2021	protein alpha-1,2-demannosylation (GO:0036508)	10/24	1.0612890171439764e-05	0.0004214442674415404	0	0	7.876064333017975	90.20804005431869	OS9;AMFR;EDEM2;SEL1L;MAN1C1;DERL2;MAN1A1;RPS27A;UBA52;MARCHF6
GO_Biological_Process_2021	antigen processing and presentation of exogenous peptide antigen (GO:0002478)	23/103	1.063801288422855e-05	0.0004214442674415404	0	0	3.1836089199029125	36.455750403724814	CD74;SEC13;SEC24B;FCER1G;SEC24A;DCTN4;CLTC;DCTN3;HLA-F;HLA-E;DYNC1LI1;HLA-DMA;KIF3B;RACGAP1;CANX;AP2S1;HLA-DPB1;HLA-DRA;RILP;ACTR10;SEC24C;HLA-DQA1;HLA-DPA1
GO_Biological_Process_2021	ATP synthesis coupled electron transport (GO:0042773)	5/6	2.2605931781146176e-05	0.0008872828224099874	0	0	55.006002400960384	588.415611459383	NDUFB6;NDUFA12;NDUFS2;NDUFV1;COA6
GO_Biological_Process_2021	external encapsulating structure organization (GO:0045229)	37/217	2.372649516067844e-05	0.0009227212200561092	0	0	2.28312593499252	24.31282131057901	APP;COL18A1;COL15A1;ECM2;LAMA2;LAMA4;TNC;FURIN;ADAMTSL5;ADAMTSL4;ITGB6;ATP7A;TGM3;JAM3;FGB;LUM;MMP2;FN1;BGN;DCN;COL1A1;ADAM19;SMOC2;MMP14;COL3A1;VCAN;COL1A2;MMP15;COL6A2;COL6A1;MFAP2;COL8A2;COL6A3;RECK;CD44;DDR2;FBN1
GO_Biological_Process_2021	ribosomal small subunit assembly (GO:0000028)	8/17	2.8551539160524174e-05	0.0011002724954678	0	0	9.792209527627447	102.4637192376146	RPS15;RPS14;RPS28;RPS27;RPS19;XRCC5;RPS5;MRPS7
GO_Biological_Process_2021	ribosomal subunit export from nucleus (GO:0000054)	7/13	3.066943377809975e-05	0.0011712408088771	0	0	12.846654647435898	133.50557021635692	LTV1;RPS15;NPM1;LSG1;NUP88;SDAD1;ABCE1
GO_Biological_Process_2021	myofibril assembly (GO:0030239)	13/43	3.105920202897557e-05	0.0011755353339359	0	0	4.782609569762767	49.6416480948207	TMOD4;TPM1;LMOD3;CSRP3;TNNT1;MYL2;TNNT3;CAPN3;TCAP;CASQ1;MYOZ1;MYOZ2;OBSL1
GO_Biological_Process_2021	antigen processing and presentation of exogenous peptide antigen via MHC class II (GO:0019886)	21/98	4.86335387067087e-05	0.001824403279449	0	0	3.0168595041322317	29.96102656435351	CD74;SEC13;SEC24B;FCER1G;SEC24A;DCTN4;CLTC;DCTN3;DYNC1LI1;HLA-DMA;KIF3B;RACGAP1;CANX;AP2S1;HLA-DPB1;HLA-DRA;RILP;ACTR10;SEC24C;HLA-DQA1;HLA-DPA1
GO_Biological_Process_2021	extracellular structure organization (GO:0043062)	36/216	4.9890621488481865e-05	0.0018484224834294	0	0	2.2200611620795105	21.99120994400158	APP;COL18A1;COL15A1;ECM2;LAMA2;LAMA4;TNC;FURIN;ADAMTSL5;ADAMTSL4;ITGB6;ATP7A;JAM3;FGB;LUM;MMP2;FN1;BGN;DCN;COL1A1;ADAM19;SMOC2;MMP14;COL3A1;VCAN;COL1A2;MMP15;COL6A2;COL6A1;MFAP2;COL8A2;COL6A3;RECK;CD44;DDR2;FBN1
GO_Biological_Process_2021	mitochondrion organization (GO:0007005)	31/175	5.014592724566728e-05	0.0018484224834294	0	0	2.387089261517615	23.63355210777181	STOML2;PID1;COX7A2;ATP2A1;PARK7;COX7A1;HK2;CHCHD2;CHCHD3;ATP5F1B;OPA1;MYH14;MFN2;MTERF1;ATP7A;RAB5IF;ESRRA;TIMM8B;FIS1;MIGA1;CAV2;VPS13C;MUL1;CHCHD10;PPRC1;ATP5F1D;CYCS;NDUFS1;SLIRP;SLC25A4;SLC25A36
GO_Biological_Process_2021	positive regulation of rRNA processing (GO:2000234)	6/10	5.271932528925548e-05	0.0019265277577685	0	0	16.50900900900901	162.6224631863068	UTP15;HEATR1;BUD23;RIOK1;SIRT7;WDR43
GO_Biological_Process_2021	modification-dependent protein catabolic process (GO:0019941)	34/201	5.881226418342773e-05	0.0021308135715688	0	0	2.258798225174574	22.003315258549144	PSMD11;PSMD14;PSMD13;KEAP1;UBR3;NEDD8;ANAPC11;AURKA;OS9;CDC26;PSMD3;UBQLN1;UFD1;RPS27A;XBP1;UBE2H;AREL1;AMFR;ADRM1;UBE2G1;FBXL14;RBX1;RNF144B;COPS3;ITCH;NPLOC4;KCTD10;PSMC2;TTC3;TRIP12;STUB1;UBA52;SQSTM1;UBE2K
GO_Biological_Process_2021	antigen processing and presentation of peptide antigen via MHC class II (GO:0002495)	21/100	6.647031898266261e-05	0.0023878617132839	0	0	2.940161104718067	28.28068944743434	CD74;SEC13;SEC24B;FCER1G;SEC24A;DCTN4;CLTC;DCTN3;DYNC1LI1;HLA-DMA;KIF3B;RACGAP1;CANX;AP2S1;HLA-DPB1;HLA-DRA;RILP;ACTR10;SEC24C;HLA-DQA1;HLA-DPA1
GO_Biological_Process_2021	endoplasmic reticulum mannose trimming (GO:1904380)	8/19	7.624469078798977e-05	0.0027159768424394	0	0	8.010933143825508	75.95616548078523	OS9;AMFR;EDEM2;SEL1L;DERL2;RPS27A;UBA52;MARCHF6
GO_Biological_Process_2021	regulation of signal transduction by p53 class mediator (GO:1901796)	28/156	8.96540862971763e-05	0.0031670305984477	0	0	2.423291996348144	22.583995234129937	BLM;DYRK2;TP53RK;PHF20;PAK1IP1;NOP2;RPL11;CHD3;AURKA;RPS15;RPL37;MTA2;PRMT5;DAXX;SUPT16H;USP7;BRPF1;TBP;RPL23;CSNK2A2;PPP2R5C;SSRP1;HIPK1;PRKAB1;JMY;TAF4B;RPS20;TAF3
GO_Biological_Process_2021	mitochondrial gene expression (GO:0140053)	12/42	0.0001149662445303218	0.0040098022776478	0	0	4.41205545509343	40.02119028348668	MRPS15;NDUFA7;MRPL51;MRPS24;MRPS12;MRPS34;FASTKD5;MRPL47;MRPL12;MRPS7;MRPL57;TEFM
GO_Biological_Process_2021	ribosomal large subunit assembly (GO:0000027)	9/25	0.00011540360412197284	0.0040098022776478	0	0	6.197991877256317	56.19765703200257	DDX28;RPL10;NOP2;RPL11;PPAN;RPL24;BRIX1;RPL23A;RPL3L
GO_Biological_Process_2021	regulation of rRNA processing (GO:2000232)	7/16	0.00016330683608038214	0.00558842298265	0	0	8.563034188034187	74.66862795896446	UTP15;YTHDF2;HEATR1;SIRT7;BUD23;RIOK1;WDR43
GO_Biological_Process_2021	maturation of LSU-rRNA (GO:0000470)	9/26	0.00016347356684326636	0.00558842298265	0	0	5.833085580802718	50.85785218027578	RPL7A;DDX18;RSL1D1;NIFK;PES1;MAK16;NOP2;RPL35;RPL7
GO_Biological_Process_2021	antigen processing and presentation of peptide antigen via MHC class I (GO:0002474)	10/33	0.0002493527358948506	0.0084560499796661	0	0	4.791770279820956	39.75560281631269	SEC13;SEC24B;FCER1G;SEC24A;CANX;HLA-B;IDE;HLA-F;SEC24C;HLA-E
GO_Biological_Process_2021	regulation of muscle contraction (GO:0006937)	9/28	0.00031006340457623353	0.0103492816692807	0	0	5.218506555196656	42.15892503471236	CNN1;TNNT1;MYL2;TPM1;MYL3;TNNT3;ANXA6;TNNI1;MYL9
GO_Biological_Process_2021	sarcomere organization (GO:0045214)	9/28	0.00031006340457623353	0.0103492816692807	0	0	5.218506555196656	42.15892503471236	CSRP3;TNNT1;TPM1;TNNT3;CAPN3;TCAP;CASQ1;MYOZ1;MYOZ2
GO_Biological_Process_2021	transcription elongation from RNA polymerase II promoter (GO:0006368)	15/67	0.0003413231197096161	0.0113036617535083	0	0	3.183702619843924	25.414482299122003	CCNK;SETD2;SUPT16H;CTDP1;ADRM1;EAF1;SSRP1;AFF4;GTF2F2;CDK7;POLR2B;ELOB;POLR2G;POLR2I;POLR2L
GO_Biological_Process_2021	regulation of type I interferon production (GO:0032479)	18/89	0.00035131029952135555	0.011544219842411	0	0	2.800235167812684	22.27262439359724	UBA7;XRCC5;DTX4;ITCH;TBK1;NPLOC4;DHX33;IFI16;IRAK1;STING1;POLR3C;POLR1C;DHX36;POLR3E;TAX1BP1;UFD1;LRRFIP1;POLR2L
GO_Biological_Process_2021	macroautophagy (GO:0016236)	22/120	0.00035942417477200466	0.0117199928989117	0	0	2.481912352569894	19.68406503986438	VPS33A;VPS4B;CSNK2A2;VPS33B;VPS4A;VPS37A;PRKAB1;VAMP7;HGS;ATG16L1;FUNDC1;RB1CC1;PLEKHM1;UBQLN1;PLAA;MFN2;PIK3C3;ATP13A2;SQSTM1;STAM2;ARL8B;TOMM6
GO_Biological_Process_2021	regulation of transcription by RNA polymerase I (GO:0006356)	7/18	0.0003912788440860731	0.0126613054968004	0	0	7.005354020979021	54.96463880244213	UTP15;DHX33;HEATR1;FLNA;SIRT7;WDR43;POLR2L
GO_Biological_Process_2021	DNA-templated transcription, elongation (GO:0006354)	15/69	0.000477596489778657	0.0153373600013009	0	0	3.0654522275899088	23.440729488099247	CCNK;SETD2;SUPT16H;CTDP1;ADRM1;EAF1;SSRP1;AFF4;GTF2F2;CDK7;POLR2B;ELOB;POLR2G;POLR2I;POLR2L
GO_Biological_Process_2021	positive regulation of type I interferon production (GO:0032481)	16/77	0.0005356741335075841	0.0170731026461552	0	0	2.895230548264078	21.80683173403767	SETD2;DDX3X;CHUK;XRCC5;PTPN11;TBK1;DHX33;IFI16;IRAK1;STING1;POLR3C;POLR1C;DHX36;POLR3E;LRRFIP1;POLR2L
GO_Biological_Process_2021	snRNA transcription by RNA polymerase II (GO:0042795)	15/70	0.000561600056493857	0.0177658405931153	0	0	3.009552042160738	22.52565618075165	INTS11;CCNK;INTS13;INTS14;TBP;PHAX;GTF2F2;GTF2E1;ELL2;CDK7;POLR2B;INTS5;POLR2G;POLR2I;POLR2L
GO_Biological_Process_2021	regulation of ATP metabolic process (GO:1903578)	13/56	0.0005765177930610192	0.018102658702116	0	0	3.334333885039414	24.8691438018974	NDC1;NUP214;FIS1;SEC13;SEH1L;NUP188;COX7A2;COX7A1;ATP5IF1;NUP88;ATP7A;RAE1;OGT
GO_Biological_Process_2021	RNA metabolic process (GO:0016070)	23/133	0.0006333348217803162	0.0196389285624502	0	0	2.311545675198588	17.02340431782021	RBFOX2;DDX3X;NUFIP1;TP53RK;DHX8;WTAP;WDR74;DDX20;DDX54;RNASE4;GTF2F2;RNASEH1;CLP1;DKC1;POLR2B;XRN2;DHX36;MPHOSPH10;POLR2G;POLR2I;RBM5;RBM6;POLR2L
GO_Biological_Process_2021	acetyl-CoA biosynthetic process from pyruvate (GO:0006086)	4/6	0.0006347094156772063	0.0196389285624502	0	0	21.98800239952009	161.88322163890152	PDHA1;DLAT;PDHB;DLD
GO_Biological_Process_2021	platelet degranulation (GO:0002576)	22/125	0.0006435062973093338	0.0197668347412627	0	0	2.3607835287052463	17.348403660465493	CFD;LGALS3BP;FGB;APP;ITIH4;TGFB2;TGFB1;BRPF3;ACTN1;STXBP2;ENDOD1;FN1;VEGFB;ACTN4;TUBA4A;ISLR;TMSB4X;ALB;SERPING1;FLNA;TAGLN2;QSOX1
GO_Biological_Process_2021	snRNA transcription (GO:0009301)	15/71	0.0006578797078892333	0.0200629646168522	0	0	2.9556482919254656	21.65452309702332	INTS11;CCNK;INTS13;INTS14;TBP;PHAX;GTF2F2;GTF2E1;ELL2;CDK7;POLR2B;INTS5;POLR2G;POLR2I;POLR2L
GO_Biological_Process_2021	positive regulation of establishment of protein localization to telomere (GO:1904851)	5/10	0.0007131155681572345	0.0215921206672751	0	0	10.998799519807925	79.69583917869986	CCT6A;CCT2;DKC1;TCP1;CCT5
GO_Biological_Process_2021	transcription, DNA-templated (GO:0006351)	33/221	0.0007870017017425412	0.0236602852034512	0	0	1.9440320317979891	13.89454154645558	CCNK;CTDP1;GTF3C4;DDX21;MRPL12;TTF1;PWP1;GTF2E1;AFF4;TAF5L;POLR2B;MTERF1;ELOB;POLR2G;ZBTB7B;POLR2I;TEFM;POLR2L;PRMT5;XBP1;SUPT16H;TBP;EAF1;SSRP1;GTF2F2;CDK7;NFIC;COPS2;POLR1C;TAF4B;PTMA;TAF3;NFKBIB
GO_Biological_Process_2021	ncRNA export from nucleus (GO:0097064)	10/38	0.0008664263571486636	0.0256377830466043	0	0	3.9350219317106734	27.746364734875645	NDC1;NUP214;NPM1;SEC13;SEH1L;NUP188;PHAX;NUP88;RAE1;NOL6
GO_Biological_Process_2021	positive regulation of telomerase RNA localization to Cajal body (GO:1904874)	6/15	0.0008709225663390001	0.0256377830466043	0	0	7.335335335335335	51.6844609262896	CCT6A;CCT2;DKC1;TCP1;NAF1;CCT5
GO_Biological_Process_2021	ubiquinone biosynthetic process (GO:0006744)	6/15	0.0008709225663390001	0.0256377830466043	0	0	7.335335335335335	51.6844609262896	NDUFA9;COQ3;UBIAD1;PDSS1;COQ9;COQ5
GO_Biological_Process_2021	positive regulation of protein localization to Cajal body (GO:1904871)	5/11	0.001217583623811	0.035111135927448	0	0	9.16516606642657	61.50639399601167	CCT6A;CCT2;DKC1;TCP1;CCT5
GO_Biological_Process_2021	regulation of establishment of protein localization to telomere (GO:0070203)	5/11	0.001217583623811	0.035111135927448	0	0	9.16516606642657	61.50639399601167	CCT6A;CCT2;DKC1;TCP1;CCT5
GO_Biological_Process_2021	regulation of protein localization to Cajal body (GO:1904869)	5/11	0.001217583623811	0.035111135927448	0	0	9.16516606642657	61.50639399601167	CCT6A;CCT2;DKC1;TCP1;CCT5
GO_Biological_Process_2021	transcription by RNA polymerase II (GO:0006366)	43/320	0.0013167514535185	0.0377142527801694	0	0	1.7213120570521292	11.416752997989812	INTS11;NOTCH3;CCNK;INTS13;SETD2;INTS14;CTDP1;DDX21;PHAX;GTF2E1;AFF4;TAF5L;CLP1;POLR2B;ELOB;POLR2G;ZBTB7B;POLR2I;NR2C2AP;POLR2L;ESRRA;MED1;CPSF4;XBP1;SUPT16H;TBP;NR1H2;CPSF3;EAF1;CPSF2;ADRM1;SSRP1;ELL2;GTF2F2;NRBP1;CDK7;SNW1;NFIC;COPS2;INTS5;SNRPG;TAF4B;TAF3
GO_Biological_Process_2021	malate metabolic process (GO:0006108)	4/7	0.0013828078436399	0.0385639634815116	0	0	14.657868426314735	96.50211683224865	FH;MDH1;MDH2;ME3
GO_Biological_Process_2021	positive regulation of membrane depolarization (GO:1904181)	4/7	0.0013828078436399	0.0385639634815116	0	0	14.657868426314735	96.50211683224865	MLLT11;MYOC;DCN;TRPM4
GO_Biological_Process_2021	positive regulation of RNA polymerase II transcription preinitiation complex assembly (GO:0045899)	4/7	0.0013828078436399	0.0385639634815116	0	0	14.657868426314735	96.50211683224865	PSMC5;PSMC3;PSMC4;PSMC2
GO_Biological_Process_2021	ribosomal small subunit export from nucleus (GO:0000056)	4/7	0.0013828078436399	0.0385639634815116	0	0	14.657868426314735	96.50211683224865	LTV1;RPS15;NPM1;NUP88
GO_Biological_Process_2021	striated muscle contraction (GO:0006941)	12/54	0.0013971444628819	0.0387091201186695	0	0	3.1494015327650047	20.70203918375701	CSRP3;SMPX;TNNT1;TPM1;MYL3;TNNT3;TNNI1;MYH14;TNNI2;TCAP;LMOD3;SCN2B
GO_Biological_Process_2021	striated muscle tissue development (GO:0014706)	9/34	0.0014903069589046	0.041022150641539	0	0	3.964765342960289	25.805758279910947	CSRP3;MEF2C;RBP4;SGCD;MYH14;MYOZ1;NDUFV2;MYOZ2;SGCG
GO_Biological_Process_2021	mRNA modification (GO:0016556)	7/22	0.0015575540385053	0.0425965907691886	0	0	5.13613782051282	33.20327487224755	PUS3;WTAP;DKC1;NSUN2;PUS1;TRMT6;TRMT61B
GO_Biological_Process_2021	heart contraction (GO:0060047)	10/41	0.0016321874934784	0.0443515563131752	0	0	3.5536307315841604	22.806612641944813	CSRP3;SGCD;MYL2;TPM1;MYL3;TNNI1;TNNI2;TCAP;SGCG;SCN2B
GO_Biological_Process_2021	regulation of gene silencing by RNA (GO:0060966)	12/55	0.0016534229385551	0.0443598723831337	0	0	3.0759914210017243	19.701440927341626	NDC1;NUP214;SEC13;SEH1L;NUP188;POLR2B;NUP88;POLR2G;POLR2I;RAE1;POLR2L;EIF4G1
GO_Biological_Process_2021	regulation of posttranscriptional gene silencing (GO:0060147)	12/55	0.0016534229385551	0.0443598723831337	0	0	3.0759914210017243	19.701440927341626	NDC1;NUP214;SEC13;SEH1L;NUP188;POLR2B;NUP88;POLR2G;POLR2I;RAE1;POLR2L;EIF4G1
GO_Biological_Process_2021	DNA-templated transcription, termination (GO:0006353)	14/70	0.0017196332147345	0.0458460704230177	0	0	2.756940253470127	17.54970089454969	PRMT5;CPSF4;TBP;CPSF3;CPSF2;TTF1;CDK7;CLP1;POLR1A;POLR1B;POLR1C;SNRPG;MTERF1;POLR2L
GO_Biological_Process_2021	COPII vesicle coating (GO:0048208)	13/63	0.0018465339292533	0.0483176378154633	0	0	2.8664294330518696	18.042582266366825	RAB1A;SEC16B;MCFD2;SEC13;SEC24B;TRAPPC2L;SEC24A;GOSR2;TRAPPC10;PPP6R1;TMED2;SEC22B;SEC24C
GO_Biological_Process_2021	vesicle coating (GO:0006901)	13/63	0.0018465339292533	0.0483176378154633	0	0	2.8664294330518696	18.042582266366825	RAB1A;SEC16B;MCFD2;SEC13;SEC24B;TRAPPC2L;SEC24A;GOSR2;TRAPPC10;PPP6R1;TMED2;SEC22B;SEC24C
GO_Biological_Process_2021	vesicle targeting, rough ER to cis-Golgi (GO:0048207)	13/63	0.0018465339292533	0.0483176378154633	0	0	2.8664294330518696	18.042582266366825	RAB1A;SEC16B;MCFD2;SEC13;SEC24B;TRAPPC2L;SEC24A;GOSR2;TRAPPC10;PPP6R1;TMED2;SEC22B;SEC24C
GO_Biological_Process_2021	dolichol-linked oligosaccharide biosynthetic process (GO:0006488)	6/17	0.0018616006644946	0.0484130381398344	0	0	6.000982800982801	37.72408973425606	ALG3;DOLK;MVD;ALG1;DHDDS;MPDU1
