# Supplementary material for: Gene co-expression networks reveal sex-biased differences in musculoskeletal ageing
Source: Front Aging. 2024 Sep 18;5:1469479. doi: 10.3389/fragi.2024.1469479 (PMC11445131; doi:10.3389/fragi.2024.1469479)
Supplement: Supplementary file 2 [file DataSheet2.zip › SupplMat2/female_Y_GO_Biological_Process_2021.csv]

Gene_set	Term	Overlap	P-value	Adjusted P-value	Old P-value	Old Adjusted P-value	Odds Ratio	Combined Score	Genes
GO_Biological_Process_2021	cytoplasmic translation (GO:0002181)	71/93	1.258248681871115e-33	6.715273215146139e-30	0	0	14.364544956686249	1088.1945387687524	RPL4;EIF4A1;RPL5;RPL30;RPL3;RPL32;RPL31;RPL34;RPLP1;RPLP0;RPL10A;RPL9;RPL6;RPL7;RPS15;RPL7A;RPS14;RPS17;RPS16;RPL18A;RPS19;RPS18;RPL35;RPL38;RPS11;RPS10;RPS13;RPS12;RPS9;RPL21;RPS7;RPS8;RPL23;RPS5;RPL22;RPS6;RPL13A;RPS3A;RPSA;RPL37A;RPL24;RPL27;RPL26;RPL29;RPL28;UBA52;RPL10;RPL12;RPL11;GSPT1;RPS2;RPL18;RPS27A;RPL17;RPL19;EIF2B3;RPL41;TMA7;RPL35A;RPS25;RPS28;RPS27;RPS29;EIF3I;RPL27A;DRG1;DRG2;RPL2…
GO_Biological_Process_2021	SRP-dependent cotranslational protein targeting to membrane (GO:0006614)	68/90	8.995796889958493e-32	2.400528400085424e-28	0	0	13.746300211416491	982.667542937922	RPL4;RPL5;SRP19;RPL30;RPL3;RPL32;RPL31;RPL34;RPLP1;RPLP0;RPL10A;SRP14;RPL9;RPL6;RPL7;RPS15;RPL7A;RPS14;RPS17;RPS16;RPL18A;RPS19;RPS18;RPL35;RPLP2;RPL38;SEC61B;RPS11;RPS10;RPS13;RPS12;RPS9;RPL21;RPS7;RPS8;RPL23;RPS5;RPL22;RPS6;RPL13A;RPS3A;RPSA;SRP9;RPL37A;RPL24;RPL27;RPL26;RPL29;RPL28;UBA52;RPL10;RPL12;RPL11;RPS2;RPL18;RPS27A;RPL17;RPL19;RPL41;RPL35A;RPS25;RPS28;RPS27;RPS29;RPL27A;RPS20;RPS24;RPS…
GO_Biological_Process_2021	protein targeting to ER (GO:0045047)	73/103	5.92178448672116e-31	9.304270529748509e-28	0	0	10.831333333333331	753.8770474957903	RPL4;RPL5;SRP19;RPL30;RPL3;RPL32;RPL31;RPL34;RPLP1;RPLP0;RPL10A;SRP14;RPL9;RPL6;RPL7;RPS15;RPS14;RPL7A;RPS17;RPS16;RPL18A;RPS19;RPS18;RPL35;RPLP2;RPL38;MAN1A1;RPS11;GET3;RPS10;RPS13;RPS12;RPS9;RPL21;RPS7;RPS8;RPL23;RPS5;RPL22;RPS6;RPL13A;RPSA;RPS3A;SRP9;RPL37A;CHMP4B;RPL24;CHMP4A;RPL27;RPL26;RPL29;RPL28;UBA52;RPL10;RPL12;RPL11;RPS2;RPL18;RPS27A;RPL17;RPL19;RPL41;RPL35A;RPS25;RPS28;RPS27;SPCS1;RPS…
GO_Biological_Process_2021	cotranslational protein targeting to membrane (GO:0006613)	69/94	6.973408678844677e-31	9.304270529748509e-28	0	0	12.275730706075532	852.4026027986656	RPL4;RPL5;SRP19;RPL30;TRAM1;RPL3;RPL32;RPL31;RPL34;RPLP1;RPLP0;RPL10A;SRP14;RPL9;RPL6;RPL7;RPS15;RPL7A;RPS14;RPS17;RPS16;RPL18A;RPS19;RPS18;RPL35;RPLP2;RPL38;RPS11;RPS10;SIL1;RPS13;RPS12;RPS9;RPL21;RPS7;RPS8;RPL23;RPS5;RPL22;RPS6;RPL13A;RPS3A;RPSA;SRP9;RPL37A;RPL24;RPL27;RPL26;RPL29;RPL28;UBA52;RPL10;RPL12;RPL11;RPS2;RPL18;RPS27A;RPL17;RPL19;RPL41;RPL35A;RPS25;RPS28;RPS27;RPS29;RPL27A;RPS20;RPS24…
GO_Biological_Process_2021	translation (GO:0006412)	112/214	7.56164941227561e-29	8.071304582662988e-26	0	0	4.918522379874132	318.4835628240492	RPL4;RPL5;RPL30;RPL3;RPL32;RPL31;RPL34;RPL10A;YARS1;RPL9;YARS2;RPL6;RPL7;RPS15;RPS14;RPS17;RPS16;RPL18A;RPS19;RPS18;RPL35;RPL38;RPS11;RPS10;RPS13;RPS12;RPS9;RPL21;RPS7;RPS8;RPL23;RPS5;RPL22;RPS6;MRPS18A;RPSA;GTPBP1;MRPS18C;TUFM;PPA2;LARS1;RPL24;RPL27;RPL26;RPL29;CARS1;RPL28;UBA52;MRPL16;MRPL13;GSPT1;MRPL11;VARS1;RPL41;TMA7;MRPL28;EEF2;MRPL24;RPL3L;RPS25;RPS28;RPS27;RPS29;RPL27A;AGO2;RPS20;RSL24D1…
GO_Biological_Process_2021	rRNA processing (GO:0006364)	96/173	1.662707359082337e-27	1.4789781959037387e-24	0	0	5.568624923463633	343.36893208275967	RPL4;RPL5;RPL30;RPL3;RPL32;RPL31;RPL34;RPLP1;RPLP0;THUMPD1;RPL10A;RPL9;WDR46;RPL6;RPL7;RRP9;RPS15;FBL;RPS14;RPL7A;SART1;RPS17;RPS16;MRPL1;RPL18A;RPS19;RPL35;RPLP2;RPL38;RIOK2;RRP12;RPS9;RPL21;RPS7;IMP3;DIS3;RPL23;TEX10;RPL22;RPS6;RPL13A;DDX52;SENP3;EBNA1BP2;MRTO4;XRN2;C1D;RPL37A;NHP2;PIH1D2;RPL24;RPL27;RPL26;RPL29;RPL28;UBA52;DDX27;RPL10;PRKDC;RPL12;NOP2;HEATR1;MAK16;RPL11;TSR3;NOLC1;SNU13;NOC4L;…
GO_Biological_Process_2021	ribosome biogenesis (GO:0042254)	102/192	4.461719309572613e-27	3.401742279312719e-24	0	0	5.066353677621283	307.39727712684606	RPL4;RPL5;RPL30;RPL3;RPL32;RPL31;RPL34;NOC2L;RPL10A;RPL9;RPL6;RPL7;RRP9;RPS15;FBL;RPS14;RPS17;RPS16;RPL18A;RPS19;RPL35;RPL38;EIF2A;RPS9;RPL21;RPS7;IMP3;RPL23;RPL22;RPS6;EBNA1BP2;MRTO4;XRN2;PIH1D2;RPL24;RPL27;RPL26;RPL29;RPL28;UBA52;NOLC1;SNU13;RPF2;EMG1;PDCD11;DHX37;SURF6;RPL41;LTO1;MRPL22;RPS25;RPS28;RPS27;LAS1L;RPL27A;MPHOSPH10;DHX29;NOL11;RPS24;PAK1IP1;RPLP1;RPLP0;WDR46;RPL7A;RPLP2;RIOK2;RRP12…
GO_Biological_Process_2021	nuclear-transcribed mRNA catabolic process, nonsense-mediated decay (GO:0000184)	72/113	4.707957744778271e-26	3.140796310485204e-23	0	0	7.80936729663106	455.4263556021407	RPL4;RPL5;RPL30;SMG1;RPL3;RPL32;RPL31;RPL34;RPLP1;RPLP0;RPL10A;RPL9;RPL6;RPL7;RPS15;RPS14;RPL7A;RPS17;RPS16;RPL18A;RPS19;PPP2R1A;RPS18;RPL35;RPLP2;RPL38;RPS11;RPS10;RPS13;RPS12;UPF2;RPS9;RPL21;RPS7;RPS8;RPL23;RPS5;RPL22;RPS6;RPL13A;RPSA;RPS3A;RPL37A;RPL24;RPL27;RPL26;RPL29;RPL28;UBA52;RBM8A;RPL10;RPL12;RPL11;GSPT1;DHX34;RPS2;RPL18;RPS27A;RPL17;RPL19;RPL41;RPL35A;RPS25;RPS28;RPS27;RPS29;RPL27A;RNP…
GO_Biological_Process_2021	peptide biosynthetic process (GO:0043043)	90/162	6.39725084064029e-26	3.793569748499692e-23	0	0	5.575626204238921	323.449570172793	RPL4;RPL5;RPL30;RPL3;RPL32;RPL31;RPL34;RPLP1;MRPS12;RPLP0;MRPL37;RPL10A;RPL9;YARS2;MRPL35;RPL6;RPL7;RPS15;RPS14;RPL7A;RPS17;RPS16;RPL18A;RPS19;RPS18;RPL35;RPLP2;RPL38;RPS11;RPS10;RPS13;RPS12;RPS9;RPL21;RPS7;RPS8;RPL23;RPS5;RPL22;RPS6;MRPS18A;RPL13A;RPSA;RPS3A;MRPS7;MRPS18C;MRPL52;MRPL51;RPL37A;RPL24;RPL27;RPL26;RPL29;RPL28;RPL10;MRPS36;MRPS33;RPL12;RPL11;SRBD1;FURIN;MRPL13;GSPT1;MRPL11;DMD;RPS2;R…
GO_Biological_Process_2021	rRNA metabolic process (GO:0016072)	88/162	1.906904353384018e-24	1.0177148534010506e-21	0	0	5.300806721439459	289.51183397955583	RPL4;TRIR;RPL5;RPL30;RPL3;RPL32;RPL31;RPL34;RPLP1;DIS3L;RPLP0;RPL10A;RPL9;WDR46;RPL6;RPL7;RRP9;RPS15;FBL;RPS14;RPL7A;RPS17;RPS16;RPL18A;RPS19;RPL35;RPLP2;RPL38;RRP12;RPS9;RPL21;RPS7;IMP3;DIS3;RPL23;TEX10;RPL22;RPS6;RPL13A;DDX52;SENP3;EBNA1BP2;MRTO4;XRN2;C1D;RPL37A;PIH1D2;RPL24;RPL27;RPL26;RPL29;RPL28;UBA52;DDX27;RPL10;RPL12;HEATR1;RPL11;NOLC1;SNU13;NOC4L;EMG1;EXOSC5;EXOSC4;PDCD11;PES1;DHX37;RPS2;…
GO_Biological_Process_2021	nuclear-transcribed mRNA catabolic process (GO:0000956)	91/171	2.2521842056216533e-24	1.0927188277638874e-21	0	0	5.072711316079295	276.2098501081189	RPL4;RPL5;RPL30;SMG1;RPL3;RPL32;RPL31;RPL34;RPLP1;RPLP0;RPL10A;RPL9;TENT4B;RPL6;RPL7;RPS15;RPS14;RPL7A;RPS17;RPS16;RPL18A;RPS19;PPP2R1A;RPS18;RPL35;RPLP2;TNKS1BP1;RPL38;RPS11;RPS10;RPS13;RPS12;DIS3L2;UPF2;RPS9;RPL21;RPS7;RPS8;RPL23;RPS5;RPL22;RPS6;RPL13A;RPSA;RPS3A;RC3H2;PDE12;MRTO4;XRN2;RPL37A;RPL24;RPL27;RPL26;RPL29;RPL28;UBA52;RBM8A;RPL10;RPL12;RPL11;GSPT1;EXOSC5;EXOSC4;DHX34;POLR2D;POLR2G;RPS…
GO_Biological_Process_2021	gene expression (GO:0010467)	142/356	3.5969777872262486e-21	1.4856424654207422e-18	0	0	2.9764384719978496	140.1134389749357	RPL4;RPL5;RPL30;RPL3;RPL32;RPL31;RPL34;RPL10A;RPL9;YARS2;RPL6;RPL7;RPS15;RPS14;ALKBH5;RPS17;RPS16;RPL18A;RPS19;CLP1;RPS18;RPL35;RPL38;RPS11;RPS10;RPS13;RPS12;NUP214;RPS9;RPL21;RPS7;RPS8;RPL23;RPS5;RPL22;RPS6;MRPS18A;RPSA;THOC7;MRPS18C;THAP1;THOC6;DDX39A;SARNP;XRN2;DNAJB11;RPL24;RPL27;SRSF4;RPL26;RPL29;RPL28;DHX8;RBM8A;MRPL13;GSPT1;MRPL11;TPR;DHX38;SYMPK;NUP88;CPSF4;RPL41;MRPL28;MRPL24;RPL3L;RPS25…
GO_Biological_Process_2021	ncRNA processing (GO:0034470)	96/201	3.6187656081074846e-21	1.4856424654207422e-18	0	0	4.076600102406554	191.8780413244536	RPL4;INTS11;RPL5;RPL30;RPL3;RPL32;RPL31;RPL34;RPLP1;RPLP0;RPL10A;RPL9;WDR46;RPL6;RPL7;RRP9;RPS15;RPS14;FBL;RPL7A;RPS17;RPS16;RPL18A;RPS19;RPL35;RPLP2;RPL38;RRP12;RPS9;RPL21;RPS7;IMP3;DIS3;RPL23;TEX10;RPL22;RPS6;RPL13A;TRPT1;DICER1;DDX52;SENP3;EBNA1BP2;XRN2;MRTO4;C1D;RPL37A;RPP21;PIH1D2;RPL24;RPL27;RPL26;RPL29;RPL28;UBA52;DDX27;RPL10;KARS1;RPL12;HEATR1;RPL11;SRRT;NOLC1;SNU13;NOC4L;EXOSC5;EMG1;EXOS…
GO_Biological_Process_2021	cellular macromolecule biosynthetic process (GO:0034645)	129/314	1.1834882074591176e-20	4.511626116578079e-18	0	0	3.1221224563461627	143.25308046787714	RPL4;RPL5;RPL30;RPL3;RPL32;RPL31;RPL34;RPL10A;RPL9;YARS2;RPL6;RPL7;RPS15;RPS14;RPS17;RPS16;KAT5;RPL18A;RPS19;RPS18;RPL35;KAT7;RPL38;RPS11;LARGE1;RPS10;RPS13;RPS12;RPS9;RPL21;RPS7;RPS8;RPL23;RPS5;RPL22;RPS6;MRPS18A;RPSA;GTPBP1;MRPS18C;THAP1;TUFM;GRWD1;RPL24;RPL27;RPL26;RPL29;RPL28;BLM;RNASEH2A;MRPL13;GSPT1;MRPL11;ORC4;ORC1;ORC3;RPL41;TREX1;MRPL28;EEF2;MRPL24;RPL3L;FAM111A;RPS25;RPS28;RPS27;RPS29;R…
GO_Biological_Process_2021	aerobic electron transport chain (GO:0019646)	47/70	7.038680446272342e-19	2.5043625027836995e-16	0	0	9.035553768273644	377.66533005781525	COX7B;NDUFA13;NDUFB8;NDUFB7;NDUFB10;NDUFB6;UQCRB;COX15;COX4I1;NDUFB4;NDUFA10;NDUFB3;UQCR11;UQCR10;COX5B;COX6A2;COX7C;UQCRH;UQCRFS1;CYC1;NDUFV2;NDUFV1;COX8A;NDUFA9;NDUFA8;NDUFA7;NDUFA6;NDUFA5;NDUFA4;NDUFC2;NDUFC1;SDHC;SDHD;SDHA;UQCRHL;COX6B1;NDUFS8;NDUFS7;NDUFS6;NDUFS4;NDUFAB1;NDUFS3;UQCRC1;NDUFS2;CYCS;NDUFS1;UQCRC2
GO_Biological_Process_2021	mitochondrial ATP synthesis coupled electron transport (GO:0042775)	47/71	1.7071954548112736e-18	5.694563838954853e-16	0	0	8.658539626405513	354.2354001656728	COX7B;NDUFA13;NDUFB8;NDUFB7;NDUFB10;NDUFB6;UQCRB;COX15;COX4I1;NDUFB4;NDUFA10;NDUFB3;UQCR11;UQCR10;COX5B;COX6A2;COX7C;UQCRH;UQCRFS1;CYC1;NDUFV2;NDUFV1;COX8A;NDUFA9;NDUFA8;NDUFA7;NDUFA6;NDUFA5;NDUFA4;NDUFC2;NDUFC1;SDHC;SDHD;SDHA;UQCRHL;COX6B1;NDUFS8;NDUFS7;NDUFS6;NDUFS4;NDUFAB1;NDUFS3;UQCRC1;NDUFS2;CYCS;NDUFS1;UQCRC2
GO_Biological_Process_2021	mitochondrial respiratory chain complex assembly (GO:0033108)	51/90	8.780617151361175e-16	2.756597278636152e-13	0	0	5.782763532763533	200.48155790412093	NDUFA13;FASTKD3;NDUFA10;IMMP2L;UQCRFS1;NDUFC2;NDUFC1;TIMM21;NDUFS8;NDUFS7;NDUFS6;SDHAF3;NDUFS4;NDUFS3;NDUFS2;NDUFS1;SDHAF4;NDUFB8;NDUFB7;COX16;DMAC1;NDUFB10;NDUFB6;DMAC2;COX18;NDUFB4;COX17;NDUFB3;OMA1;FOXRED1;PET117;SAMM50;NDUFV2;NDUFV1;NDUFA9;COA3;NDUFA8;NDUFA7;COA1;NDUFA6;NDUFA5;NUBPL;NDUFAF8;NDUFAF7;NDUFAF4;LYRM7;NDUFAB1;NDUFAF5;NDUFAF2;NDUFAF3;SLC25A33
GO_Biological_Process_2021	mitochondrial respiratory chain complex I assembly (GO:0032981)	37/58	4.3666340064041465e-14	1.2265645101146803e-11	0	0	7.770353719349921	239.03316617064948	NDUFA13;NDUFB8;NDUFB7;DMAC1;NDUFB10;NDUFB6;DMAC2;NDUFB4;NDUFA10;NDUFB3;FOXRED1;NDUFV2;NDUFV1;NDUFA9;NDUFA8;NDUFA7;COA1;NDUFA6;NDUFA5;NUBPL;NDUFC2;NDUFC1;TIMM21;NDUFAF8;NDUFS8;NDUFS7;NDUFS6;NDUFAF7;NDUFAF4;NDUFS4;NDUFAB1;NDUFAF5;NDUFS3;NDUFAF2;NDUFS2;NDUFAF3;NDUFS1
GO_Biological_Process_2021	NADH dehydrogenase complex assembly (GO:0010257)	37/58	4.3666340064041465e-14	1.2265645101146803e-11	0	0	7.770353719349921	239.03316617064948	NDUFA13;NDUFB8;NDUFB7;DMAC1;NDUFB10;NDUFB6;DMAC2;NDUFB4;NDUFA10;NDUFB3;FOXRED1;NDUFV2;NDUFV1;NDUFA9;NDUFA8;NDUFA7;COA1;NDUFA6;NDUFA5;NUBPL;NDUFC2;NDUFC1;TIMM21;NDUFAF8;NDUFS8;NDUFS7;NDUFS6;NDUFAF7;NDUFAF4;NDUFS4;NDUFAB1;NDUFAF5;NDUFS3;NDUFAF2;NDUFS2;NDUFAF3;NDUFS1
GO_Biological_Process_2021	cellular respiration (GO:0045333)	30/42	1.1789564993002268e-13	3.146045418382655e-11	0	0	11.01069591118332	327.7771476559692	UQCRB;COX15;ETFDH;ETFA;ETFB;UQCR10;UQCRH;ETFRF1;UQCRFS1;ME3;NDUFA5;MDH2;SDHC;SDHA;ATP5F1D;COQ10B;SDHB;COQ10A;UQCRHL;SIRT3;NDUFS8;NDUFS7;LYRM7;NDUFS4;UQCRC1;CYCS;NDUFS1;SDHAF4;UQCRC2;SLC25A14
GO_Biological_Process_2021	cellular protein metabolic process (GO:0044267)	138/417	7.351985801300213e-13	1.8684546772161544e-10	0	0	2.2072494413701054	61.66753816317881	RPL4;RPL5;APP;RPL30;RPL3;RPL32;RPL31;RPL34;UBE2D3;UBE2L6;RPL10A;TTF1;RPL9;YARS2;RPL6;RPL7;LOXL2;RPS15;RPS14;RPS17;RPS16;RPL18A;RPS19;RPS18;FDXR;RPL35;RPL38;RPS11;RPS10;RPS13;RPS12;ATG3;RPS9;RPL21;RPS7;RPS8;RPL23;IGFBP3;RPS5;FBXO2;RPL22;RPS6;MRPS18A;ADAM10;RPSA;MRPS18C;ADAM17;MXRA8;RPL24;RPL27;RPL26;RPL29;RPL28;UBA52;UBA7;PRKDC;SDC2;PSEN2;HTRA2;OMA1;PSEN1;MRPL13;CSF2RA;GSPT1;MRPL11;IGFBP7;LTA4H;RP…
GO_Biological_Process_2021	ribonucleoprotein complex biogenesis (GO:0022613)	35/60	9.084796478755094e-12	2.203889036687088e-09	0	0	6.16941431670282	156.85377343869493	RPL5;PAK1IP1;RPL11;MALSU1;NOC2L;RPF2;RPL7;RPS15;RPS17;EMG1;RPS16;RPS19;PES1;DHX37;SURF6;RIOK2;RPL38;ZNF622;NPM1;RPS7;RPS6;DDX31;LTO1;RPL35A;URB2;BYSL;CUL4A;BOP1;RPS25;EBNA1BP2;RPS28;MRTO4;NAF1;RPL26;RPS24
GO_Biological_Process_2021	regulation of hematopoietic progenitor cell differentiation (GO:1901532)	40/75	1.5048316372163718e-11	3.4918636729668603e-09	0	0	5.03999069081882	125.5953332172372	PSMD12;SPI1;PSMD11;PSMD14;PRKDC;PSMD13;PSMA7;PSMD8;PSMB6;PSMB7;METTL14;PSMD6;PSMB4;PSMD7;PSMD4;PSMB2;PSMB3;PSMD2;DHX36;PSMF1;LMO1;YTHDF2;TCF12;SETD1A;EIF2AK2;RUNX1;PSMA5;PSMA3;ITCH;PSMC5;PSMA4;PSMC6;PSMA1;PSMC3;PSMA2;PSMC4;PSME4;PSMC2;PDCD2;TCF3
GO_Biological_Process_2021	ribosomal large subunit biogenesis (GO:0042273)	33/57	4.7328363722450155e-11	1.0524644882779854e-08	0	0	6.056334688346883	143.98276395208666	RPL5;RPL3;RPL10;PAK1IP1;RPLP0;MAK16;NOP2;RPL11;SNU13;MALSU1;NOC2L;RPL10A;RPF2;RPL6;RPL7;RPL7A;MRPL1;PES1;SURF6;ZNF622;NPM1;LTO1;RPL35A;RPL3L;TRAF7;BOP1;EBNA1BP2;LAS1L;MRTO4;NHP2;RPL24;RPL26;RSL24D1
GO_Biological_Process_2021	mitochondrial electron transport, NADH to ubiquinone (GO:0006120)	26/39	6.148145710910347e-11	1.3125061463651409e-08	0	0	8.798485258317555	206.8724973347131	NDUFA13;NDUFB8;NDUFB7;NDUFB10;NDUFB6;NDUFB4;NDUFA10;NDUFB3;NDUFV2;NDUFV1;NDUFA9;NDUFA8;NDUFA7;NDUFA6;NDUFA5;NDUFA4;NDUFC2;NDUFC1;NDUFS8;NDUFS7;NDUFS6;NDUFAB1;NDUFS4;NDUFS3;NDUFS2;NDUFS1
GO_Biological_Process_2021	regulation of cellular ketone metabolic process (GO:0010565)	35/64	1.1048619853783108e-10	2.2679416984477097e-08	0	0	5.317151619418056	121.90171193038626	PANK2;PSMD12;PSMD11;PSMD14;PSMD13;PRKAG2;OAZ2;PSMA7;PSMD8;PSMB6;PSMB7;PSMD6;PSMB4;PSMD7;PSMD4;PSMB2;PSMB3;PSMD2;PDK4;PSMF1;CAV1;SIRT5;SIRT1;PSMA5;PSMA3;PSMC5;PSMA4;PSMC6;PSMA1;PSMC3;PSMA2;PSMC4;PSME4;PSMC2;FGFR4
GO_Biological_Process_2021	protein modification by small protein removal (GO:0070646)	95/276	2.6239433934467077e-10	5.186661441046327e-08	0	0	2.328604408925058	51.37174385625836	OTUD5;USP37;USP38;USP31;USP34;KEAP1;OTUD7B;PSMD8;BABAM1;YY1;POLB;PSMD6;PSMD7;SENP5;PSMD4;MYC;PSMD2;OTUD6B;SENP8;RUVBL1;UFD1;SKP2;USP47;USP7;USP5;USP42;USP4;DESI2;USP45;TRAF2;RAD23B;SENP3;RHOA;UCHL5;SENP1;PSMA5;KAT2B;KAT2A;PSMA3;PSMA4;RNF128;PSMA1;PSMA2;HGS;TRAF3;PSME4;TP53;UBA52;STAM2;INO80B;USP14;PSMD12;PSMD11;USP27X;PSMD14;PSMD13;GPS1;USP12;FOXK2;COPS7A;NEDD8;ABRAXAS2;BRCC3;PSMA7;PSMB6;PSMB7;AT…
GO_Biological_Process_2021	pre-replicative complex assembly (GO:0036388)	34/64	5.757958165045342e-10	1.0975079545302497e-07	0	0	4.991397849462365	106.1933269584699	PSMD12;PSMD11;PSMD14;PSMD13;PSMA7;PSMD8;PSMB6;ORC4;PSMB7;PSMD6;PSMB4;PSMD7;PSMD4;ORC1;PSMB2;PSMB3;PSMD2;ORC3;PSMF1;RPS27A;PSMA5;PSMA3;PSMC5;PSMA4;PSMC6;PSMA1;PSMC3;PSMA2;PSMC4;PSME4;PSMC2;MCM4;UBA52;MCM2
GO_Biological_Process_2021	regulation of hematopoietic stem cell differentiation (GO:1902036)	36/71	9.922694417428831e-10	1.8016814928024963e-07	0	0	4.531070556782518	93.93374347276846	PSMD12;PSMD11;PSMD14;PRKDC;PSMD13;PSMA7;PSMD8;PSMB6;PSMB7;PSMD6;PSMB4;PSMD7;PSMD4;PSMB2;PSMB3;PSMD2;PSMF1;LMO1;YTHDF2;TCF12;SETD1A;EIF2AK2;RUNX1;PSMA5;PSMA3;ITCH;PSMC5;PSMA4;PSMC6;PSMA1;PSMC3;PSMA2;PSMC4;PSME4;PSMC2;TCF3
GO_Biological_Process_2021	mitochondrial ATP synthesis coupled proton transport (GO:0042776)	15/17	1.012749574369025e-09	1.8016814928024963e-07	0	0	32.91868932038835	681.7657034805338	ATP5PF;STOML2;ATP5PD;ATP5PB;ATP5MC3;ATP5F1C;ATP5F1D;ATP5F1E;ATP5MC1;ATP5F1A;ATP5F1B;ATP5PO;ATP5MG;ATP5MF;ATP5ME
GO_Biological_Process_2021	protein ubiquitination (GO:0016567)	154/525	1.0579472404787254e-09	1.821375620140309e-07	0	0	1.8499553281136836	38.23290720716832	UBE2D4;FBXO28;UBE2D3;KEAP1;UBE2L6;UBE3A;FBXO21;PSMD8;PSMD6;PSMD7;PSMD4;PSMD2;TRIM24;TRIM26;TRIM27;SKP2;FBXO9;ATG3;USP7;WSB1;AREL1;FBXW5;NHLRC3;FBXW8;USP5;UBE2E3;FBXO2;MUL1;UBE4A;RC3H2;RNF40;RNF41;RNF126;SELENOS;HECW2;PSME4;TRIM13;UBE2V2;UBA52;TRIM11;OBI1;CUL9;CUL7;PSMD12;PSMD11;CUL5;PSMD14;PRKDC;PSMD13;CUL3;CTR9;FBXO45;UBR2;BCL10;DTX3;UBE2J2;DTX4;ANAPC11;VCPIP1;UBR5;VPS11;PSMF1;LONRF1;BRAP;UBE2H;…
GO_Biological_Process_2021	regulation of cellular amino acid metabolic process (GO:0006521)	30/54	1.4168946489237872e-09	2.3631146066582042e-07	0	0	5.501286217167614	112.08759666362177	PSMD12;PSMD11;PSMD14;PSMD13;PPM1K;OAZ2;PSMA7;PSMD8;PSMB6;PSMB7;PSMD6;PSMB4;PSMD7;PSMD4;PSMB2;PSMB3;PSMD2;PSMF1;PSMA5;BCKDK;PSMA3;PSMC5;PSMA4;PSMC6;PSMA1;PSMC3;PSMA2;PSMC4;PSME4;PSMC2
GO_Biological_Process_2021	interleukin-1-mediated signaling pathway (GO:0070498)	43/94	1.5556210202474894e-09	2.51586345001844e-07	0	0	3.7175937766410914	75.39797296734405	PSMD12;PSMD11;PSMD14;PSMD13;PELI3;PELI2;PSMA7;RELA;PSMD8;RPS6KA4;PSMB6;PSMB7;PSMD6;PSMB4;PSMD7;PSMD4;IRAK1;PSMB2;PSMB3;PSMD2;PSMF1;RPS27A;EGR1;CHUK;NFKB1;PSMA5;NFKBIA;PSMA3;PSMC5;PSMA4;PSMC6;PSMA1;PSMC3;PSMA2;PSMC4;TNIP2;PSME4;PSMC2;UBE2N;TAB3;TAB2;PLCB1;UBA52
GO_Biological_Process_2021	proteasome-mediated ubiquitin-dependent protein catabolic process (GO:0043161)	104/321	1.8448658037147874e-09	2.895896704242888e-07	0	0	2.126819155939658	42.77216079572017	UBE2D3;AUP1;PSMD8;PSMD6;PSMD7;KAT5;PSMD4;PSMD2;SKP2;FBXO9;AREL1;FBXW5;NHLRC3;FBXO2;UBE4A;RNF126;SELENOS;HECW2;PSME4;TRIM13;PLAA;UBA52;PSMD12;PSMD11;CUL5;PSMD14;PSMD13;CUL3;FBXO45;UBR2;AGAP3;UBE2J2;ANAPC11;ATXN3;COP1;SHARPIN;PSMF1;UBE2B;ERLIN2;UBE2A;NSFL1C;NPLOC4;CDK2;MDM2;FBXL6;RNF187;GSK3A;UBXN1;UBXN8;UFD1;MAN1A1;SEC61B;UBXN4;SIRT1;RAD23B;SIRT2;TOPORS;DDB1;PSMA5;PSMA3;PSMA4;PSMA1;PSMA2;MAN1B1;DM…
GO_Biological_Process_2021	proteasomal protein catabolic process (GO:0010498)	74/205	2.306317390066997e-09	3.516804545939305e-07	0	0	2.4994906060219364	49.70890383915179	GSK3A;UBXN1;UBE2D3;PRPF19;PSMD8;PSMD6;PSMD7;KAT5;PSMD4;PSMD2;ENC1;SKP2;AREL1;FBXW5;NHLRC3;SIRT1;RAD23B;SIRT2;TOPORS;RNF41;DDB1;PSMA5;RNF126;PSMA3;PSMA4;PSMA1;PSMA2;HECW2;PSME4;TRIM13;PLAA;PSMD12;PSMD11;PSMD14;PSMD13;CUL3;FBXO45;AGAP3;PSMA7;PCNP;PSMB6;PSMB7;ATXN3;ZNRF1;PSMB4;COP1;SHARPIN;PSMB2;PSMB3;PSMF1;TBL1X;MARCHF6;CRBN;UBE2B;FEM1B;FBXL17;WWP1;UBE2A;PML;CUL4A;NSFL1C;ITCH;PSMC5;SPSB1;GID4;PSMC6…
GO_Biological_Process_2021	regulation of mRNA catabolic process (GO:0061013)	51/122	2.446982413785315e-09	3.62765142843673e-07	0	0	3.17018779342723	62.85978410388255	YWHAB;PSMD8;PSMD6;PSMD7;PSMD4;KHSRP;PSMD2;NUP214;DIS3;GTPBP1;RC3H2;PSMA5;PSMA3;PSMA4;PSMA1;PSMA2;PSME4;UBA52;PSMD12;PSMD11;ANP32A;PSMD14;PSMD13;PSMA7;FXR1;PSMB6;PSMB7;EXOSC5;PSMB4;EXOSC4;PSMB2;PSMB3;DHX36;PSMF1;EXOSC3;RPS27A;EXOSC1;YTHDF1;YTHDF2;YTHDF3;SAMD4A;SAMD4B;PSMC5;CNOT7;PSMC6;PSMC3;PSMC4;PSMC2;VIM;CNOT8;EIF4G1
GO_Biological_Process_2021	ribonucleoprotein complex assembly (GO:0022618)	55/136	2.520581527335669e-09	3.6357685436190457e-07	0	0	2.9981690159807206	59.36007734886992	ISY1;RPL5;RPL3;HSP90AB1;CELF2;RPLP0;PRPF19;RPL6;RPS15;RPS14;SART1;SART3;RPS19;SNRPD2;CLP1;RPL38;TXNL4A;RBM5;PRMT5;HSP90AA1;PRMT7;RPS5;RPSA;DICER1;MRPS7;GCFC2;TRAF7;SNRPG;RPL24;LUC7L3;NAF1;GEMIN7;SNRPF;SNRNP200;SNRPC;LUC7L2;RPL10;PRKDC;NOP2;RPL11;DDX20;RPF2;PUF60;POLR2D;SRPK3;CPSF6;XRCC5;ERAL1;LSM4;RPL3L;BOP1;RPS28;RPS27;DHX29;RSL24D1
GO_Biological_Process_2021	ribosome assembly (GO:0042255)	28/50	3.919999505244211e-09	5.505536147233777e-07	0	0	5.598966662566121	108.38017363957266	RPL5;DDX3X;RPL3;RPL10;RPLP0;NOP2;RPL11;RPF2;RPL6;RPS15;RPS14;RPS19;DHX37;EIF2A;NPM1;RPS5;RPSA;ERAL1;MRPS7;RPL3L;MRPL22;TRAF7;BOP1;RPS28;RPS27;RPL24;DHX29;RSL24D1
GO_Biological_Process_2021	regulation of transcription from RNA polymerase II promoter in response to stress (GO:0043618)	40/87	4.7781901810106985e-09	6.538769486167716e-07	0	0	3.750411609407225	71.85490105368945	PSMD12;PSMD11;PSMD14;PSMD13;HIGD1A;BACH1;PSMA7;PSMD8;PSMB6;PSMB7;PSMD6;PSMB4;PSMD7;MAPK7;PSMD4;PSMB2;PSMB3;PSMD2;ANKRD2;PSMF1;RPS27A;GCN1;STOX1;EGLN1;CREBBP;EGLN2;PSMA5;IMPACT;PSMA3;PSMC5;PSMA4;PSMC6;PSMA1;PSMC3;PSMA2;PSMC4;PSME4;PSMC2;TP53;UBA52
GO_Biological_Process_2021	protein deubiquitination (GO:0016579)	89/267	5.7681511576357375e-09	7.696155682075482e-07	0	0	2.21505228398459	42.02156689678436	OTUD5;USP37;USP38;USP31;USP34;KEAP1;OTUD7B;PSMD8;BABAM1;YY1;POLB;PSMD6;PSMD7;PSMD4;MYC;PSMD2;OTUD6B;SENP8;RUVBL1;UFD1;SKP2;ATXN7L3;USP47;USP7;USP5;USP42;USP4;DESI2;USP45;TRAF2;RAD23B;RHOA;UCHL5;PSMA5;KAT2B;KAT2A;PSMA3;PSMA4;RNF128;PSMA1;PSMA2;HGS;TRAF3;PSME4;TP53;UBA52;STAM2;INO80B;USP14;PSMD12;PSMD11;USP27X;PSMD14;PSMD13;USP12;FOXK2;NEDD8;ABRAXAS2;BRCC3;PSMA7;PSMB6;PSMB7;ATXN3;VCPIP1;TFPT;PSMB4;…
GO_Biological_Process_2021	regulation of transcription from RNA polymerase II promoter in response to hypoxia (GO:0061418)	36/75	6.671669821667244e-09	8.684561423960507e-07	0	0	4.06534393190211	76.53170801315397	PSMD12;PSMD11;PSMD14;PSMD13;HIGD1A;BACH1;PSMA7;PSMD8;PSMB6;PSMB7;PSMD6;PSMB4;PSMD7;PSMD4;PSMB2;PSMB3;PSMD2;PSMF1;RPS27A;STOX1;EGLN1;CREBBP;EGLN2;SIRT2;PSMA5;PSMA3;PSMC5;PSMA4;PSMC6;PSMA1;PSMC3;PSMA2;PSMC4;PSME4;PSMC2;UBA52
GO_Biological_Process_2021	regulation of cellular amine metabolic process (GO:0033238)	28/51	7.148228189373858e-09	9.083355677782924e-07	0	0	5.355203859504618	100.44435272124184	PSMD12;PSMD11;PSMD14;PSMD13;OAZ2;PSMA7;PSMD8;PSMB6;PSMB7;PSMD6;PSMB4;PSMD7;PSMD4;PSMB2;PSMB3;PSMD2;PSMF1;PSMA5;PSMA3;PSMC5;PSMA4;PSMC6;PSMA1;PSMC3;PSMA2;PSMC4;PSME4;PSMC2
GO_Biological_Process_2021	DNA-dependent DNA replication (GO:0006261)	52/129	7.749472195206391e-09	9.465277833743704e-07	0	0	2.980185164875985	55.65686855000727	PSMD8;POLB;PSMD6;PSMD7;PSMD4;PSMD2;REV3L;POLG;RFC3;BAZ1A;SIRT7;PSMA5;PSMA3;DBF4;PSMA4;PSMA1;PSMA2;PSME4;MCM4;UBA52;MCM2;BLM;PSMD12;PSMD11;PSMD14;PSMD13;PNKP;PSMA7;POLD3;PSMB6;ORC4;POLD4;PSMB7;PSMB4;ORC1;PSMB2;PSMB3;ORC3;PSMF1;RPS27A;TEFM;HMGA1;LRWD1;POLE4;PSMC5;PSMC6;PSMC3;PSMC4;RPA3;CDK2;PSMC2;CDK2AP1
GO_Biological_Process_2021	ribosomal small subunit biogenesis (GO:0042274)	24/40	7.803489313935226e-09	9.465277833743704e-07	0	0	6.5940794809407945	123.10285768154716	NPM1;RPS7;RPS5;TSR3;RPS6;SNU13;RPSA;DDX52;ERAL1;MRPS7;RPS15;RPS14;RPS25;EMG1;RPS17;RPS28;RPS16;LSM6;RPS27;RPS19;SURF6;RIOK2;NOL11;RPS24
GO_Biological_Process_2021	ubiquitin-dependent protein catabolic process (GO:0006511)	110/354	8.800688008477078e-09	1.0437615978053814e-06	0	0	2.000551287926568	37.10709740026184	UBE2D4;UBE2D3;KEAP1;UBE2L6;FBXO21;PSMD8;PSMD6;PSMD7;KAT5;PSMD4;PSMD2;SKP2;AREL1;FBXW5;NHLRC3;UBE4A;RC3H2;RNF40;RNF126;RNF128;HECW2;PSME4;TRIM13;PLAA;VPS28;PSMD12;PSMD11;PSMD14;PSMD13;CUL3;FBXO45;AGAP3;ANAPC11;ATXN3;COP1;SHARPIN;PSMF1;NDFIP2;XBP1;ZRANB1;UBE2H;UBE2B;UBE2A;NSFL1C;NPLOC4;MDM2;RNF187;GSK3A;RNF11;UBXN1;TGFB1I1;OTUD7B;UFD1;RNF150;VPS37C;VPS37A;SIRT1;RAD23B;SIRT2;TOPORS;DDB1;PSMA5;RNF144…
GO_Biological_Process_2021	protein polyubiquitination (GO:0000209)	100/314	1.0240660807190924e-08	1.188139276695173e-06	0	0	2.0717843683011705	38.11440919769449	ANKRD39;UBE2D4;FBXO28;UBE2D3;UBE2L6;UBE3A;FBXO21;PSMD8;PSMD6;PSMD7;PSMD4;PSMD2;TRIM27;SKP2;FBXO9;WSB1;AREL1;FBXW5;NHLRC3;FBXW8;FBXO2;UBE2E3;MUL1;UBE4A;RC3H2;RNF41;RNF126;HECW2;PSME4;UBE2V2;UBA52;PSMD12;PSMD11;PSMD14;PSMD13;CUL3;UBR2;UBE2J2;ANAPC11;SHARPIN;UBR5;PSMF1;LONRF1;UBE2H;UBE2B;LNPEP;UBE2A;FBXO32;BCL2;MDM2;UBE2N;TPP2;DZIP3;RNF187;PRPF19;UBE2Q1;TRIM69;ZFP91;TRAF2;TRAF1;TOPORS;PSMA5;RNF144B;…
GO_Biological_Process_2021	positive regulation of canonical Wnt signaling pathway (GO:0090263)	52/130	1.0595139454498938e-08	1.2031118993332092e-06	0	0	2.9417960592027605	54.019820022596974	DDX3X;USP34;PSMD8;PSMD6;PSMD7;PSMD4;ADGRA2;PSMD2;RUVBL1;FAM53B;DACT1;USP47;AXIN1;CSNK1D;CSNK1E;PSMA5;PPM1A;PPM1B;PSMA3;PSMA4;PSMA1;PSMA2;PSME4;PSMD12;PSMD11;PSMD14;PSMD13;PSMA7;PSMB6;PSMB7;PSMB4;PSMB2;TNKS2;PSMB3;UBR5;PSMF1;TBL1X;TRPM4;UBE2B;CAV1;NFKB1;COL1A1;RNF146;PSMC5;PSMC6;PSMC3;BAMBI;PSMC4;WNK2;CAPRIN2;PSMC2;PIN1
GO_Biological_Process_2021	NIK/NF-kappaB signaling (GO:0038061)	35/74	1.744943007620767e-08	1.9401585065983404e-06	0	0	3.951346014795039	70.58668260733032	PSMD12;PSMD11;PSMD14;PSMD13;PSMA7;RELA;RELB;PSMD8;PSMB6;PSMB7;PSMD6;PSMB4;PSMD7;PSMD4;IRAK1;PSMB2;PSMB3;PSMD2;PSMF1;CHUK;ZFP91;TRAF2;DICER1;PSMA5;PSMA3;PSMC5;PSMA4;PSMC6;PSMA1;PSMC3;PSMA2;PSMC4;PSME4;PSMC2;CHI3L1
GO_Biological_Process_2021	ATP synthesis coupled proton transport (GO:0015986)	15/19	1.9713010817378885e-08	2.1471089537214518e-06	0	0	16.45732200647249	291.9855926265787	ATP5PF;STOML2;ATP5PD;ATP5PB;ATP5MC3;ATP5F1C;ATP5F1D;ATP5F1E;ATP5MC1;ATP5F1A;ATP5F1B;ATP5PO;ATP5MG;ATP5MF;ATP5ME
GO_Biological_Process_2021	protein-DNA complex assembly (GO:0065004)	55/143	2.0719960155233333e-08	2.2116485469696057e-06	0	0	2.758485550708833	48.80359073367918	CCNH;CETN2;HMGB2;PSMD8;PSMD6;PSMD7;SART3;PSMD4;PSMD2;DAXX;RAD23B;DDB1;PSMA5;PSMA3;PSMA4;PSMA1;KAT6B;PSMA2;GRWD1;PSME4;H2BC11;MCM4;UBA52;ASF1A;MCM2;PSMD12;PSMD11;PSMD14;PSMD13;SPTY2D1;PSMA7;PSMB6;ORC4;PSMB7;PSMB4;ORC1;PSMB2;PSMB3;ORC3;PSMF1;RPS27A;NPM1;SMARCA5;GTF2H1;GTF2H3;GTF2H5;CUL4A;PSMC5;PSMC6;PSMC3;PSMC4;RPA3;ERCC2;PSMC2;TCF4
GO_Biological_Process_2021	regulation of stem cell differentiation (GO:2000736)	40/91	2.322381678238872e-08	2.430304120933501e-06	0	0	3.455409858757513	60.73949684354571	PSMD12;PSMD11;PSMD14;PRKDC;PSMD13;PSMA7;PSMD8;PSMB6;PSMB7;PSMD6;PSMB4;PSMD7;PSMD4;PSMB2;PSMB3;PSMD2;NELFB;PSMF1;LMO1;JAG1;YTHDF2;TCF12;ESRRB;SETD1A;EIF2AK2;RUNX1;PSMA5;PSMA3;ITCH;PSMC5;PSMA4;PSMC6;PSMA1;PSMC3;PSMA2;PSMC4;PSME4;PSMC2;OCIAD1;TCF3
GO_Biological_Process_2021	antigen processing and presentation of exogenous peptide antigen via MHC class I (GO:0042590)	36/78	2.450462863404248e-08	2.5150231349977827e-06	0	0	3.774264791351854	66.14174030235202	PSMD12;PSMD11;PSMD14;NCF2;PSMD13;NCF4;IFI30;PSMA7;PSMD8;PSMB6;PSMB7;PSMD6;PSMB4;PSMD7;PSMD4;PSMB2;PSMB3;PSMD2;PSMF1;B2M;FCER1G;CHUK;HLA-B;LNPEP;HLA-E;PSMA5;PSMA3;PSMC5;PSMA4;PSMC6;PSMA1;PSMC3;PSMA2;PSMC4;PSME4;PSMC2
GO_Biological_Process_2021	negative regulation of cell cycle G2/M phase transition (GO:1902750)	29/57	3.775369744376273e-08	3.729101013328376e-06	0	0	4.55585312089102	77.86947262335367	PSMD12;PSMD11;PSMD14;PSMD13;PSMA7;AURKA;PSMD8;PSMB6;PSMB7;PSMD6;PSMB4;PSMD7;PSMD4;PSMB2;PSMB3;PSMD2;PSMF1;USP47;PSMA5;PSMA3;PSMC5;PSMA4;PSMC6;PSMA1;PSMC3;PSMA2;PSMC4;PSME4;PSMC2
GO_Biological_Process_2021	mitochondrial translational elongation (GO:0070125)	39/89	3.8429933620584726e-08	3.729101013328376e-06	0	0	3.435684039087948	58.66234374035531	MRPS35;GFM2;MRPS36;MRPS33;MRPS12;MRPL16;MRPL39;MRPS10;MRPL17;MRPL37;MRPL15;MRPS30;MRPL35;MRPL13;MRPL57;MRPL11;MRPL2;MRPL1;MRPL40;MRPS28;PTCD3;TSFM;MRPL49;MRPS18A;MRPL28;ERAL1;MRPL45;MRPS7;MRPL46;MRPL24;MRPL21;MRPS18C;TUFM;MRPL22;MRPL52;MRPL30;MRPS9;MRPL51;DAP3
GO_Biological_Process_2021	SCF-dependent proteasomal ubiquitin-dependent protein catabolic process (GO:0031146)	39/89	3.8429933620584726e-08	3.729101013328376e-06	0	0	3.435684039087948	58.66234374035531	PSMD12;PSMD11;CUL5;PSMD14;DMAC2;PSMD13;PSMA7;PSMD8;PSMB6;AMN1;PSMB7;PSMD6;PSMB4;PSMD7;PSMD4;PSMB2;PSMB3;PSMD2;PSMF1;SKP2;FBXO9;FBXW5;FBXO2;FBXL17;FBXL18;FBXL14;PSMA5;CUL4A;PSMA3;PSMC5;PSMA4;PSMC6;PSMA1;PSMC3;PSMA2;PSMC4;PSME4;PSMC2;FBXL6
GO_Biological_Process_2021	cellular response to hypoxia (GO:0071456)	51/131	4.19892295268834e-08	4.0017235354460125e-06	0	0	2.8119791666666667	47.76386389624488	ACAA2;BACH1;PSMD8;PSMD6;PSMD7;PSMD4;FAM162A;MYC;PSMD2;NKX3-1;SIRT1;SIRT2;PSMA5;PSMA3;PSMA4;PSMA1;PSMA2;PSME4;TP53;UBA52;PSMD12;PSMD11;PSMD14;PSMD13;HIGD1A;PSMA7;PSMB6;PSMB7;PSMB4;PSMB2;PSMB3;UBQLN1;PSMF1;RPS27A;STOX1;EGLN1;CREBBP;TIGAR;EGLN2;BAD;MT3;HIPK2;SLC8A3;PSMC5;TBL2;PSMC6;PSMC3;PSMC4;PSMC2;MDM2;STUB1
GO_Biological_Process_2021	translational elongation (GO:0006414)	43/104	6.252233006087308e-08	5.797854335604717e-06	0	0	3.1062366357804705	51.52545210109074	MRPS35;GFM2;MRPS36;MRPS33;MRPS12;MRPL16;MRPL17;MRPL39;MRPS10;MRPL15;MRPL37;MRPS30;MRPL13;MRPL35;MRPL57;MRPL11;MRPL2;MRPL1;MRPL40;RACK1;MRPS28;PTCD3;TSFM;MRPL49;MRPS18A;MRPL28;ERAL1;EEF2;MRPL45;MRPS7;GTPBP1;MRPL24;MRPL46;MRPL21;MRPS18C;TUFM;MRPL22;MRPL30;MRPL52;MRPS9;MRPL51;ZNF598;DAP3
GO_Biological_Process_2021	Fc-epsilon receptor signaling pathway (GO:0038095)	45/111	6.300834766068458e-08	5.797854335604717e-06	0	0	3.005153492510752	49.82544074904591	PSMD12;PSMD11;PSMD14;PSMD13;BCL10;PIK3R1;PSMA7;RELA;PSMD8;PSMB6;PPP3CA;MAPK9;PSMB7;PSMD6;PPP3CB;PSMB4;PSMD7;PSMD4;PSMB2;PSMB3;PSMD2;PSMF1;PAK2;MAP2K4;FCER1G;CHUK;SYK;NFKB1;VAV1;PSMA5;PSMA3;PSMC5;PSMA4;PSMC6;PIK3CA;PSMA1;PSMC3;PSMA2;PSMC4;PSME4;PSMC2;BTK;TAB3;PRKCQ;TAB2
GO_Biological_Process_2021	branched-chain amino acid catabolic process (GO:0009083)	15/20	6.518179455449253e-08	5.797920625622111e-06	0	0	13.16504854368932	217.83002054843095	ACAD8;BCKDHA;ECHS1;HIBADH;BCKDHB;ACADSB;HSD17B10;ACAT1;BCKDK;ALDH6A1;AUH;IVD;DLD;SLC25A44;HIBCH
GO_Biological_Process_2021	branched-chain amino acid metabolic process (GO:0009081)	15/20	6.518179455449253e-08	5.797920625622111e-06	0	0	13.16504854368932	217.83002054843095	ACAD8;BCKDHA;ECHS1;HIBADH;BCKDHB;ACADSB;HSD17B10;ACAT1;BCKDK;ALDH6A1;AUH;IVD;DLD;SLC25A44;HIBCH
GO_Biological_Process_2021	Fc receptor signaling pathway (GO:0038093)	45/112	8.645901353172411e-08	7.483051186184725e-06	0	0	2.960117844707945	48.14215886587083	PSMD12;PSMD11;PSMD14;PSMD13;BCL10;PIK3R1;PSMA7;RELA;PSMD8;PSMB6;PPP3CA;MAPK9;PSMB7;PSMD6;PPP3CB;PSMB4;PSMD7;PSMD4;PSMB2;PSMB3;PSMD2;PSMF1;PAK2;MAP2K4;FCER1G;CHUK;SYK;NFKB1;VAV1;PSMA5;PSMA3;PSMC5;PSMA4;PSMC6;PIK3CA;PSMA1;PSMC3;PSMA2;PSMC4;PSME4;PSMC2;BTK;TAB3;PRKCQ;TAB2
GO_Biological_Process_2021	mitochondrial translation (GO:0032543)	43/105	8.693070517958647e-08	7.483051186184725e-06	0	0	3.055947580645161	49.684067995135095	MRPS35;GFM2;MRPS36;MRPS33;MRPS12;MRPL16;MRPL17;MRPL39;MRPS10;MRPL15;MRPL37;MRPS30;MTIF3;MRPL13;MRPL35;MRPL57;MRPL11;MRPL2;MRPL1;MRPL40;IARS2;MRPS28;PTCD3;TSFM;NDUFA7;MRPL49;MRPS18A;MRPL28;GATB;ERAL1;MRPL45;MRPS7;MRPL24;MRPL46;MRPL21;MRPS18C;TUFM;MRPL22;MRPL30;MRPL52;MRPS9;MRPL51;DAP3
GO_Biological_Process_2021	regulation of mRNA stability (GO:0043488)	54/146	1.2824764018171394e-07	1.0864407232536624e-05	0	0	2.58923175370614	41.08930259778086	YWHAB;FASTKD3;PSMD8;PSMD6;METTL14;PSMD7;PSMD4;KHSRP;PSMD2;NUP214;DIS3;RC3H2;PSMA5;PSMA3;PSMA4;PSMA1;PDE12;PSMA2;PSME4;UBA52;PSMD12;PSMD11;ANP32A;PSMD14;PSMD13;ROCK2;GIGYF2;PSMA7;FXR1;PSMB6;PSMB7;EXOSC5;PSMB4;EXOSC4;PSMB2;PSMB3;DHX36;PSMF1;EXOSC3;RPS27A;EXOSC1;NPM1;YTHDF1;YTHDF2;YTHDF3;SAMD4A;SAMD4B;PSMC5;PSMC6;PSMC3;PSMC4;PSMC2;VIM;EIF4G1
GO_Biological_Process_2021	antigen processing and presentation of exogenous peptide antigen via MHC class I, TAP-dependent (GO:0002479)	33/73	1.7137806019216985e-07	1.4291323550712665e-05	0	0	3.630223577235773	56.55668284616573	PSMD12;PSMD11;PSMD14;NCF2;PSMD13;NCF4;PSMA7;PSMD8;PSMB6;PSMB7;PSMD6;PSMB4;PSMD7;PSMD4;PSMB2;PSMB3;PSMD2;PSMF1;B2M;CHUK;HLA-B;HLA-E;PSMA5;PSMA3;PSMC5;PSMA4;PSMC6;PSMA1;PSMC3;PSMA2;PSMC4;PSME4;PSMC2
GO_Biological_Process_2021	aerobic respiration (GO:0009060)	15/21	1.886185412455113e-07	1.5487033148112208e-05	0	0	10.97019956850054	169.85751463040862	UQCRB;MDH2;SDHC;UQCR10;ATP5F1D;SDHB;UQCRH;UQCRHL;SIRT3;NDUFS8;NDUFS7;UQCRC1;ME3;UQCRC2;SLC25A14
GO_Biological_Process_2021	maturation of LSU-rRNA (GO:0000470)	17/26	2.0842964920382216e-07	1.6854379360618163e-05	0	0	8.291539245667686	127.5542560081503	DDX18;MAK16;NOP2;SNU13;URB1;RPF2;RPL10A;RPL7;FTSJ3;RPL7A;BOP1;MRPL1;LAS1L;PES1;RPL7L1;NHP2;RPL35
GO_Biological_Process_2021	regulation of G2/M transition of mitotic cell cycle (GO:0010389)	54/149	2.764709687639156e-07	2.20227695566122e-05	0	0	2.5070017644274216	37.85863480733257	CETN2;CEP164;PSMD8;PSMD6;PSMD7;TUBA1A;PSMD4;PPP2R1A;PSMD2;USP47;HSP90AA1;CEP131;CSNK1D;HAUS6;CSNK1E;PSMA5;PSMA3;PSMA4;PSMA1;PSMA2;AKAP9;PSME4;MAPRE1;PSMD12;PSMD11;PSMD14;DCTN2;PSMD13;DCTN1;SSNA1;VPS4B;PSMA7;AURKA;PSMB6;PSMB7;PSMB4;PSMB2;PSMB3;CEP192;PSMF1;PCNT;CEP76;STOX1;BRD4;DYNC1H1;ODF2;NDE1;NEDD1;PSMC5;PSMC6;PSMC3;PSMC4;CDK2;PSMC2
GO_Biological_Process_2021	positive regulation of Wnt signaling pathway (GO:0030177)	55/153	2.929271306412819e-07	2.2990472003419434e-05	0	0	2.475477377428616	37.23945270226778	DDX3X;USP34;PSMD8;PSMD6;PSMD7;PSMD4;ADGRA2;PSMD2;RUVBL1;FAM53B;DACT1;USP47;AXIN1;CSNK1D;CSNK1E;PSMA5;PPM1A;PPM1B;PSMA3;PSMA4;PSMA1;PSMA2;PSME4;PSMD12;PSMD11;PSMD14;PSMD13;PSMA7;PSMB6;PSMB7;PSMB4;PSMB2;TNKS2;PSMB3;UBR5;PSMF1;TBL1X;TRPM4;ZRANB1;UBE2B;CAV1;SULF1;NFKB1;SMARCA4;COL1A1;RNF146;PSMC5;PSMC6;PSMC3;BAMBI;PSMC4;WNK2;CAPRIN2;PSMC2;PIN1
GO_Biological_Process_2021	regulation of establishment of planar polarity (GO:0090175)	37/88	3.070765068435174e-07	2.375170024672249e-05	0	0	3.1936527188194868	47.89255561911269	PSMD12;PSMD11;PSMD14;PSMD13;CLTC;AP2A1;PSMA7;PSMD8;CDC42;PSMB6;PSMB7;PSMD6;PSMB4;PSMD7;PARD6A;PSMD4;PSMB2;PSMB3;PSMD2;DVL2;PSMF1;DACT1;FZD4;RHOA;PSMA5;PSMA3;PSMC5;PSMA4;PSMC6;VANGL2;PSMA1;PSMC3;PSMA2;PSMC4;PSME4;PSMC2;PFN1
GO_Biological_Process_2021	Wnt signaling pathway, planar cell polarity pathway (GO:0060071)	36/85	3.558962492925151e-07	2.71345468924879e-05	0	0	3.233689244615665	48.0158440792182	PSMD12;PSMD11;PSMD14;PSMD13;CLTC;AP2A1;PSMA7;PSMD8;CDC42;PSMB6;PSMB7;PSMD6;PSMB4;PSMD7;PARD6A;PSMD4;PSMB2;PSMB3;PSMD2;DVL2;PSMF1;FZD4;RHOA;PSMA5;PSMA3;PSMC5;PSMA4;PSMC6;VANGL2;PSMA1;PSMC3;PSMA2;PSMC4;PSME4;PSMC2;PFN1
GO_Biological_Process_2021	mitochondrial translational termination (GO:0070126)	37/89	4.31847270319105e-07	3.246153354497273e-05	0	0	3.1320432822738846	45.90070145501858	MRPS35;GFM2;MRPS36;MRPS33;MRPS12;MRPL16;MRPL39;MRPS10;MRPL17;MRPL37;MRPL15;MRPS30;MRPL35;MRPL13;MRPL57;MRPL11;MRPL2;MRPL1;MRPL40;MRPS28;PTCD3;MRPL49;MRPS18A;MRPL28;ERAL1;MRPL45;MRPS7;MRPL46;MRPL24;MRPL21;MRPS18C;MRPL22;MRPL52;MRPL30;MRPS9;MRPL51;DAP3
GO_Biological_Process_2021	negative regulation of G2/M transition of mitotic cell cycle (GO:0010972)	30/66	5.323079629173197e-07	3.945732775124632e-05	0	0	3.6648163191623793	52.94209646976947	PSMD12;PSMD11;PSMD14;PSMD13;PSMA7;AURKA;PSMD8;PSMB6;PSMB7;PSMD6;PSMB4;PSMD7;PSMD4;PSMB2;PSMB3;PSMD2;PSMF1;CDK5RAP3;USP47;PSMA5;PSMA3;PSMC5;PSMA4;PSMC6;PSMA1;PSMC3;PSMA2;PSMC4;PSME4;PSMC2
GO_Biological_Process_2021	mitochondrion organization (GO:0007005)	60/175	5.677110062956402e-07	4.150511836438125e-05	0	0	2.3020332585549976	33.107044300391884	PID1;ATP2A1;PARK7;IFIT2;CHCHD2;IMMP2L;OPA1;AIFM2;TIMM17B;MTERF1;DNM1L;RAB5IF;TOMM70;MIGA1;VPS13C;AIP;TOMM34;MUL1;SIRT5;TFB2M;PPRC1;ATAD3A;DNM1;NIPSNAP2;SIRT3;SUPV3L1;NDUFS1;SLC25A4;ATPAF1;STOML2;TOMM40;MTFP1;COX7A2;MIEF2;OMA1;TIMM10;HIGD1A;TRAK1;COX7A1;HSD17B10;PRDX3;RHOT2;ATP5F1B;SAMM50;MSTO1;MYH14;WASF1;FIS1;PTCD2;CAV2;MTX2;NUBPL;MX1;ATP5F1D;HIGD2A;DNAJA3;CYCS;BAX;SLC25A33;BCL2L1
GO_Biological_Process_2021	protein modification by small protein conjugation (GO:0032446)	116/409	7.998360251449931e-07	5.768547116484903e-05	0	0	1.7544043578517692	24.629835582300224	UBE2D4;UBE2D3;KEAP1;TRIM28;TRIM24;TRIM26;TRIM27;CDK5RAP3;FBXO9;NUP214;ATG3;PIAS3;USP7;AREL1;FBXW5;FBXW8;USP5;UBE2E3;FBXO2;ATG10;MUL1;RNF40;RNF41;SELENOS;HECW2;TRIM13;UBE2V2;UBA52;TRIM11;CUL9;CUL7;CUL5;UBA7;PRKDC;CUL3;DCUN1D3;UBA5;CTR9;DCUN1D1;DCUN1D2;FBXO45;UBR2;BCL10;DTX3;UBE2J2;DTX4;ANAPC11;VCPIP1;TPR;VPS11;NUP88;TRPM4;BRAP;UBE2H;UBE2B;KLHL24;UBE2A;FBXO32;MDM2;MKRN2;UBE2N;RNF181;RNF187;UBE2M;MO…
GO_Biological_Process_2021	tumor necrosis factor-mediated signaling pathway (GO:0033209)	44/116	8.119669030559093e-07	5.77795648214585e-05	0	0	2.6917791670441846	37.74898952632996	PSMD12;TNFRSF6B;PSMD11;PSMD14;PSMD13;TRADD;FOXO3;PSMA7;RELA;TXNDC17;PSMD8;PSMB6;PSMB7;PSMD6;PSMB4;PSMD7;PSMD4;PSMB2;PSMB3;PSMD2;TMSB4X;TNFRSF14;PSMF1;EIF5A;CHUK;TRAF2;TRAF1;NFKBIA;PSMA5;ADAM17;PSMA3;PSMC5;PSMA4;PSMC6;PSMA1;PSMC3;PSMA2;TRAF3;PSMC4;PSME4;PSMC2;TNFRSF25;LTBR;TP53
GO_Biological_Process_2021	cristae formation (GO:0042407)	17/28	9.772758303604048e-07	6.862790929780896e-05	0	0	6.783152627189325	93.86863660997273	ATP5PF;ATP5PD;APOOL;ATP5PB;ATP5MC3;ATP5F1C;ATP5F1D;ATP5F1E;ATP5MC1;APOO;ATP5F1A;ATP5F1B;SAMM50;ATP5PO;ATP5MG;ATP5MF;ATP5ME
GO_Biological_Process_2021	mRNA processing (GO:0006397)	90/300	1.056503605732989e-06	7.322804862073978e-05	0	0	1.895363925917188	26.08124170652398	ISY1;DBR1;DDX46;CCNH;DDX42;DDX41;PRPF19;EFTUD2;PNN;RBM4;SART1;ALKBH5;METTL14;SART3;SNRPD2;CLP1;PCF11;RAVER2;CWC22;DHX15;TXNL4A;CTNNBL1;RBM5;RBM14;RBM19;PRPF40B;ZCRB1;GTF2F2;THOC7;THOC6;GCFC2;SFPQ;DDX39A;SARNP;FRG1;SNRPG;PPIE;SRSF4;GEMIN7;SNRNP25;SNRPF;DNAJC8;SNRNP200;SNRPC;SRSF8;SF3B4;SF3B5;SF3B2;SF3B3;DHX8;RBM8A;RNMT;POLDIP3;SF3B6;CSTF2;SRRT;PRCC;SNU13;PRPF8;RNF113A;FIP1L1;PUF60;POLR2D;POLR2E;DH…
GO_Biological_Process_2021	translational termination (GO:0006415)	38/96	1.3195367126371282e-06	9.028676199159428e-05	0	0	2.883647592757217	39.03948394092823	MRPS35;GFM2;MRPS36;MRPS33;MRPS12;MRPL16;MRPL39;MRPS10;MRPL17;MRPL37;MRPL15;MRPS30;MRPL35;MRPL13;MRPL57;GSPT1;MRPL11;MRPL2;MRPL1;MRPL40;MRPS28;PTCD3;MRPL49;MRPS18A;MRPL28;ERAL1;MRPL45;MRPS7;MRPL46;MRPL24;MRPL21;MRPS18C;MRPL22;MRPL52;MRPL30;MRPS9;MRPL51;DAP3
GO_Biological_Process_2021	inner mitochondrial membrane organization (GO:0007007)	24/49	1.3670015743516345e-06	9.235047344702118e-05	0	0	4.217875101378751	56.95350710668938	TOMM70;ATP5PF;TIMM8A;NDUFA13;ATP5PD;APOOL;ATP5PB;MTX2;ATP5MC3;TIMM10;ATP5F1C;ATP5F1D;ATP5F1E;ATP5MC1;APOO;ATP5F1A;ATP5F1B;SAMM50;OPA1;ATP5PO;ROMO1;ATP5MG;ATP5MF;ATP5ME
GO_Biological_Process_2021	myofibril assembly (GO:0030239)	22/43	1.466206937689986e-06	9.78143303306432e-05	0	0	4.601484798188392	61.81097135386034	FHOD3;PDGFRB;TMOD4;FLII;TPM1;LMOD1;CFLAR;LMOD3;MYLK3;MYOM2;MYPN;LMOD2;CSRP3;SYNPO2L;TNNT1;MYL2;CAPN3;TCAP;PGM5;CASQ1;MYOZ1;OBSL1
GO_Biological_Process_2021	mitochondrial electron transport, ubiquinol to cytochrome c (GO:0006122)	10/12	2.256101084232054e-06	0.00014865199366106754	0	0	21.91624023700512	284.9521594545572	UQCRB;UQCRC1;CYCS;UQCRFS1;UQCR11;CYC1;UQCR10;UQCRC2;UQCRH;UQCRHL
GO_Biological_Process_2021	RNA splicing, via transesterification reactions with bulged adenosine as nucleophile (GO:0000377)	77/251	2.4480903158344075e-06	0.00015933485384888088	0	0	1.9544816867485075	25.25229878496668	ISY1;DBR1;DDX46;DDX42;DDX41;PRPF19;EFTUD2;PNN;RBM4;SART1;METTL14;SART3;SNRPD2;CLP1;PCF11;RAVER2;CWC22;DHX15;TXNL4A;CTNNBL1;RBM5;RBM14;RBM19;PRPF40B;ZCRB1;GTF2F2;GCFC2;SFPQ;DDX39A;FRG1;SNRPG;PPIE;SRSF4;GEMIN7;SNRNP25;SNRPF;DNAJC8;SNRNP200;SNRPC;SRSF8;SF3B4;SF3B5;SF3B2;SF3B3;DHX8;RBM8A;SF3B6;CSTF2;SRRT;PRCC;SNU13;PRPF8;RNF113A;FIP1L1;PUF60;POLR2D;POLR2E;DHX38;SYMPK;POLR2G;POLR2H;HNRNPA1;POLR2I;SRSF…
GO_Biological_Process_2021	anaphase-promoting complex-dependent catabolic process (GO:0031145)	34/84	2.58983933371677e-06	0.00016652978944634218	0	0	2.991152073732719	38.47792518354394	PSMD12;PSMD11;PSMD14;PSMD13;CUL3;PSMA7;ANAPC11;AURKA;PSMD8;PSMB6;PSMB7;PSMD6;PSMB4;PSMD7;PSMD4;PSMB2;PSMB3;PSMD2;PSMF1;SKP2;RPS27A;PSMA5;PSMA3;PSMC5;PSMA4;PSMC6;PSMA1;PSMC3;PSMA2;PSMC4;PSME4;CDK2;PSMC2;UBA52
GO_Biological_Process_2021	transcription, DNA-templated (GO:0006351)	69/221	4.065251794696971e-06	0.000258288676527354	0	0	2.0032570650764843	24.866499811919702	GMEB2;THRB;CCNT1;CCNH;TTF1;TRIM24;ELOA;MTERF1;NELFB;NELFA;NELFE;PRMT5;SUPT16H;TBP;PAX5;TFB2M;GTF2F2;MLF1;TOPORS;THAP1;TFDP1;NFX1;TP53;GTF3C2;GTF3C3;CTDP1;NFIX;GTF3C4;RNMT;GTF3C6;CTR9;MLLT1;FOXO3;MLLT3;GTF2E1;GTF2E2;TAF5L;MNT;POLR2D;POLR2E;POLR2G;POLR2H;ZBTB7B;POLR2I;POLR2K;TEFM;XBP1;BRF2;POLR3GL;MBD1;SMARCA5;GTF2H1;DEK;SSRP1;GTF2H3;GTF2H5;HIPK3;NFKB1;CDK9;COPS2;ERCC2;PIR;DRG1;TAF4B;RNPS1;POLR3H;S…
GO_Biological_Process_2021	post-translational protein modification (GO:0043687)	98/345	5.163732696781816e-06	0.0003242216635614653	0	0	1.7545050956303223	21.359083348264328	APP;KEAP1;DCAF5;FBXO21;DCAF6;PSMD8;PSMD6;PSMD7;PSMD4;PSMD2;SKP2;FBXO9;WSB1;FBXW5;FBXW8;FBXO2;IGFBP3;ADAM10;PSME4;MXRA8;OBSL1;CUL9;CUL7;PSMD12;PSMD11;CUL5;PSMD14;PSMD13;DCUN1D3;SDC2;CUL3;DCUN1D1;COPS7A;COP1;BTBD1;IGFBP7;PSMF1;WDTC1;FN3K;BTBD6;FBXO32;COPS4;COPS2;RAB5A;FBN1;UBE2M;CHM;CHRDL1;KBTBD13;SENP8;WDR5;UBXN7;QSOX1;COMMD1;LRRC41;DDB1;PSMA5;PTP4A2;PSMA3;RCN1;PSMA4;PSMA1;ENAM;PSMA2;VWA1;GAS6;MFG…
GO_Biological_Process_2021	nucleotide-excision repair (GO:0006289)	39/105	6.057358009627247e-06	0.0003759083685741933	0	0	2.600224558286448	31.239713641317863	ISY1;CCNH;CETN2;OGG1;GPS1;PNKP;COPS7A;PRPF19;POLB;POLD3;ATXN3;POLD4;POLR2D;POLR2E;POLL;POLR2G;POLR2H;POLR2I;RPS27A;POLR2K;SLC30A9;USP7;RFC3;USP45;GTF2H1;COMMD1;GTF2H3;RAD23B;SIRT1;GTF2H5;COPS4;DDB1;CUL4A;COPS2;RPA3;ERCC2;PPIE;TP53;UBA52
GO_Biological_Process_2021	mRNA splicing, via spliceosome (GO:0000398)	81/274	6.615874903810657e-06	0.0004058497053061779	0	0	1.8534540891669729	22.104364841238183	ISY1;DBR1;DDX46;DDX42;DDX41;PRPF19;EFTUD2;PNN;RBM4;SART1;METTL14;SART3;SNRPD2;CLP1;PCF11;RAVER2;CWC22;DHX15;TXNL4A;CTNNBL1;RBM5;PRMT5;RBM14;PRMT7;RBM19;PRPF40B;ZCRB1;GTF2F2;GCFC2;SFPQ;DDX39A;FRG1;SNRPG;PPIE;SRSF4;GEMIN7;SNRNP25;SNRPF;DNAJC8;SNRNP200;SNRPC;SRSF8;SF3B4;SF3B5;SF3B2;SF3B3;DHX8;RBM8A;SF3B6;CSTF2;SRRT;PRCC;DDX20;SNU13;PRPF8;RNF113A;FIP1L1;PUF60;POLR2D;POLR2E;DHX38;SYMPK;POLR2G;POLR2H;H…
GO_Biological_Process_2021	regulation of mitotic cell cycle phase transition (GO:1901990)	60/188	7.879253639007043e-06	0.0004778588258111431	0	0	2.0665694103194103	24.28483035420119	CETN2;CEP164;PSMD8;PSMD6;PSMD7;TUBA1A;PSMD4;PPP2R1A;PSMD2;RIOK2;HSP90AA1;CEP131;CSNK1D;HAUS6;CSNK1E;SIRT2;DDB1;PSMA5;PSMA3;PSMA4;PSMA1;PSMA2;HECW2;AKAP9;PSME4;MAPRE1;UBA52;PSMD12;PSMD11;PSMD14;DCTN2;PSMD13;DCTN1;CUL3;SSNA1;PSMA7;ANAPC11;AURKA;PSMB6;PSMB7;PSMB4;PSMB2;PSMB3;CEP192;PSMF1;PCNT;RPS27A;CEP76;DYNC1H1;ODF2;NDE1;NEDD1;PSMC5;PSMC6;PSMC3;PSMC4;CDK2;ERCC2;PSMC2;PTPN6
GO_Biological_Process_2021	antigen receptor-mediated signaling pathway (GO:0050851)	59/185	9.570987706589992e-06	0.0005739366448322561	0	0	2.0640747383378386	23.85404557802909	DENND1B;PSMD8;PSMD6;PSMD7;PSMD4;PSMD2;CD38;HLA-DPA1;MEF2C;BTN3A1;CHUK;SYK;NFAM1;RC3H2;PSMA5;PSMA3;PSMA4;PIK3CA;PSMA1;PSMA2;PSME4;BTK;PRKCQ;PSMD12;STOML2;PSMD11;PSMD14;PSMD13;WAS;BCL10;PIK3R1;THY1;PSMA7;RELA;PSMB6;PSMB7;PSMB4;PSMB2;PSMB3;NCKAP1L;PSMF1;PAK2;EIF2B4;EIF2B3;EIF2B2;NFKB1;CD4;PSMC5;PSMC6;PSMC3;THEMIS2;PSMC4;PSMC2;BCL2;UBE2N;HLA-DPB1;HLA-DRA;TAB2;BCAR1
GO_Biological_Process_2021	negative regulation of mitotic cell cycle phase transition (GO:1901991)	35/92	9.684135693583764e-06	0.0005742692466295171	0	0	2.70055561898238	31.177972701581517	CDKN1A;PSMD12;PSMD11;PSMD14;PSMD13;DCUN1D3;PSMA7;AURKA;PSMD8;PSMB6;PSMB7;PSMD6;PSMB4;PSMD7;PSMD4;PSMB2;PSMB3;PSMD2;PSMF1;DACT1;USP47;CDKN2C;PSMA5;PSMA3;PSMC5;PSMA4;CDK6;PSMC6;PSMA1;APC;PSMC3;PSMA2;PSMC4;PSME4;PSMC2
GO_Biological_Process_2021	regulation of primary metabolic process (GO:0080090)	45/130	1.0564305329677058e-05	0.0006195790938954556	0	0	2.330678437769888	26.704982670453443	PSMD12;PSMD11;MVK;PSMD14;PSMD13;ROCK2;GPS2;IRS2;ACACB;OAZ2;PSMA7;PSMD8;PSMB6;PSMB7;PSMD6;PSMB4;PSMD7;RXRA;PSMD4;SIN3B;PSMB2;SIN3A;PSMB3;PSMD2;PSAP;SC5D;PSMF1;TBL1X;CREBBP;NFYB;EDF1;PSMA5;PSMA3;PSMC5;NCOR1;PSMA4;PSMC6;PSMA1;GPAM;PSMC3;PSMA2;PSMC4;PSME4;PSMC2;FGFR4
GO_Biological_Process_2021	cellular response to lectin (GO:1990858)	41/115	1.1400455750110956e-05	0.0006542390574015288	0	0	2.438168885887517	27.75089015029908	PSMD12;PSMD11;PSMD14;PSMD13;CLEC10A;BCL10;PSMA7;RELA;RELB;PSMD8;PSMB6;PSMB7;PSMD6;PSMB4;PSMD7;PSMD4;PSMB2;PSMB3;PSMD2;PSMF1;PAK2;CREBBP;FCER1G;CHUK;SYK;NFKB1;PSMA5;PSMA3;PSMC5;TYROBP;PSMA4;PSMC6;PSMA1;PSMC3;CD209;PSMA2;PSMC4;PSME4;PSMC2;TAB3;TAB2
GO_Biological_Process_2021	stimulatory C-type lectin receptor signaling pathway (GO:0002223)	41/115	1.1400455750110956e-05	0.0006542390574015288	0	0	2.438168885887517	27.75089015029908	PSMD12;PSMD11;PSMD14;PSMD13;CLEC10A;BCL10;PSMA7;RELA;RELB;PSMD8;PSMB6;PSMB7;PSMD6;PSMB4;PSMD7;PSMD4;PSMB2;PSMB3;PSMD2;PSMF1;PAK2;CREBBP;FCER1G;CHUK;SYK;NFKB1;PSMA5;PSMA3;PSMC5;TYROBP;PSMA4;PSMC6;PSMA1;PSMC3;CD209;PSMA2;PSMC4;PSME4;PSMC2;TAB3;TAB2
GO_Biological_Process_2021	T cell receptor signaling pathway (GO:0050852)	52/158	1.1847229496665224e-05	0.0006704264010962336	0	0	2.1609761362643463	24.512852393632905	DENND1B;PSMD8;PSMD6;PSMD7;PSMD4;PSMD2;HLA-DPA1;BTN3A1;CHUK;RC3H2;PSMA5;PSMA3;PSMA4;PIK3CA;PSMA1;PSMA2;PSME4;PRKCQ;PSMD12;STOML2;PSMD11;PSMD14;PSMD13;WAS;BCL10;PIK3R1;THY1;PSMA7;RELA;PSMB6;PSMB7;PSMB4;PSMB2;PSMB3;PSMF1;PAK2;EIF2B4;EIF2B3;EIF2B2;NFKB1;CD4;PSMC5;PSMC6;PSMC3;THEMIS2;PSMC4;PSMC2;UBE2N;HLA-DPB1;HLA-DRA;TAB2;BCAR1
GO_Biological_Process_2021	innate immune response activating cell surface receptor signaling pathway (GO:0002220)	42/119	1.1933765805535357e-05	0.0006704264010962336	0	0	2.400533451878195	27.21278019615624	PSMD12;PSMD11;PSMD14;PSMD13;CLEC10A;BCL10;LILRA2;PSMA7;RELA;RELB;PSMD8;PSMB6;PSMB7;PSMD6;PSMB4;PSMD7;PSMD4;PSMB2;PSMB3;PSMD2;PSMF1;PAK2;CREBBP;FCER1G;CHUK;SYK;NFKB1;PSMA5;PSMA3;PSMC5;TYROBP;PSMA4;PSMC6;PSMA1;PSMC3;CD209;PSMA2;PSMC4;PSME4;PSMC2;TAB3;TAB2
GO_Biological_Process_2021	fatty acid beta-oxidation (GO:0006635)	23/52	1.9240208151703168e-05	0.0010696353219337	0	0	3.482795899347624	37.81796815968757	ACAA2;MECR;ECHS1;ECI1;ECI2;ETFDH;ETFA;ETFB;HSD17B10;ACAT1;HADHA;AUH;CPT2;SCP2;EHHADH;IVD;ECHDC1;ACADM;ACAD11;HADH;ACAD10;CRAT;DECR1
GO_Biological_Process_2021	neutrophil activation involved in immune response (GO:0002283)	127/485	2.008953911836988e-05	0.0011053388688117	0	0	1.5704235308008276	16.984619390254448	ATP8A1;TMEM179B;SRP14;PSMD6;PSMD7;PLAU;PSMD2;FTH1;C3AR1;CPNE1;SIRPA;B2M;KCMF1;NHLRC3;CD93;CD300A;KRT1;HLA-B;ADAM10;RNASE2;SCAMP1;ILF2;OSCAR;TYROBP;BIN2;SLPI;PPIE;PPIA;VCL;RAB5B;PSMD12;PSMD11;PSMD14;BRI3;PSMD13;STXBP2;C5AR1;MGST1;PSEN1;SYNGR1;PSAP;NCKAP1L;LTA4H;RAB6A;S100A11;TRAPPC1;SIGLEC14;STK11IP;XRCC5;SURF4;PA2G4;EEF2;NFKB1;BST2;GPI;SNAP25;SIGLEC9;HSP90AB1;ITGAM;B4GALT1;DDX3X;ITGB2;CTSZ;SLC2A3…
GO_Biological_Process_2021	regulation of cell cycle phase transition (GO:1901987)	35/95	2.1793274829997196e-05	0.0011868439568132	0	0	2.565053326102676	27.533049315477697	CDKN1A;PSMD12;PSMD11;PSMD14;PSMD13;PSMA7;ANAPC11;PSMD8;PSMB6;PSMB7;PSMD6;PSMB4;PSMD7;PSMD4;PSMB2;PSMB3;PSMD2;PSMF1;DDB1;PSMA5;PSMA3;PSMC5;DBF4;PSMA4;PSMC6;PSMA1;PSMC3;TRIM39;PSMA2;PSMC4;PSME4;ERCC2;PSMC2;NEK10;TP53
GO_Biological_Process_2021	respiratory electron transport chain (GO:0022904)	10/14	2.3678520586443896e-05	0.0012764875188873	0	0	10.956773498518718	116.69996150661052	SLC25A18;NDUFA5;ETFDH;ETFRF1;UQCRFS1;ETFA;ETFB;SDHA;SLC25A12;SDHB
GO_Biological_Process_2021	regulation of canonical Wnt signaling pathway (GO:0060828)	74/253	2.416355644989221e-05	0.0012896090077307	0	0	1.8237980559455331	19.38818614523292	GSK3B;GSK3A;DDX3X;CTNND1;USP34;TMEM131L;PSMD8;PSMD6;PSMD7;PSMD4;ADGRA2;PSMD2;RUVBL2;RUVBL1;FAM53B;LZTS2;SCYL2;DACT1;USP47;AXIN1;CSNK1D;CSNK1E;DKK3;TLE5;PSMA5;PPM1A;PSMA3;PPM1B;PSMA4;PSMA1;PSMA2;FRMD8;PSME4;PFDN5;PSMD12;PSMD11;PSMD14;PSMD13;CUL3;PSEN1;MLLT3;PSMA7;LRP6;PSMB6;PSMB7;PSMB4;PSMB2;TNKS2;PSMB3;UBR5;DVL2;PSMF1;TBL1X;TRPM4;TCF7L2;UBE2B;FZD4;CAV1;AMFR;NFKB1;COL1A1;MAD2L2;RNF146;PSMC5;PSMC6;…
GO_Biological_Process_2021	organelle organization (GO:0006996)	112/420	2.6322952379989724e-05	0.0013909465034851	0	0	1.6081166133783138	16.957701106925978	USP6NL;AUP1;PARK7;CHCHD2;GOLGA5;KIF5C;DPYSL2;MYC;TRAPPC12;MTERF1;DYNC2H1;PRKCI;FBXW8;TPM1;COG1;CSNK1D;ATAD3A;BSCL2;GOLGA8B;TMEM135;ZFYVE16;CHMP4B;CHMP4A;TNIK;OBSL1;PPIA;CUL7;PEX11A;ARL1;TOR1AIP2;THY1;PLD2;PRDX3;RHOT2;VPS11;SEC31B;SEC31A;SEC16B;ZRANB1;TOR1A;ATP8B2;ATP8B1;ODF2;CAV2;CAV1;SURF4;MICAL3;MICAL2;TRAPPC8;LARP4;TOR1B;TJAP1;NSFL1C;NPLOC4;GOLGB1;CHMP2A;CYCS;TMCC1;SNX11;SYNE3;OPA1;TMED3;TMED1…
GO_Biological_Process_2021	proteasomal ubiquitin-independent protein catabolic process (GO:0010499)	13/22	2.8946404476698e-05	0.0015145780460013	0	0	6.333752620545074	66.18812378767701	PSMA7;PSMA5;PSMB6;PSMB7;PSMA3;PSMB4;PSMA4;PSMA1;PSMB2;PSMA2;PSMB3;ENC1;PSME4
GO_Biological_Process_2021	regulation of type I interferon production (GO:0032479)	33/89	3.1824677732695315e-05	0.0016490126704795	0	0	2.590461672473868	26.82492626053455	OTUD5;UBA7;PRKDC;NLRC5;UBE2L6;DDX41;GPATCH3;DTX4;RELA;TBK1;IRAK1;DHX36;POLR2E;UFD1;LRRFIP1;POLR2H;IKBKE;POLR2K;CREBBP;POLR3GL;XRCC5;TREX1;NFKB1;ITCH;NPLOC4;IRF3;STING1;TRAF3;POLR3E;POLR3F;PIN1;IRF5;POLR3H
GO_Biological_Process_2021	ribosomal large subunit assembly (GO:0000027)	14/25	3.270631478714697e-05	0.0016784000194134	0	0	5.581607392338047	57.64651956904962	RPL5;RPL3;RPL10;NOP2;RPL11;RPLP0;RPF2;RPL6;RPL3L;DHX30;BOP1;TRAF7;RPL24;RSL24D1
GO_Biological_Process_2021	neutrophil degranulation (GO:0043312)	125/481	3.3812657117975275e-05	0.0017055922848525	0	0	1.553707271830168	15.99491195961328	ATP8A1;TMEM179B;SRP14;PSMD6;PSMD7;PLAU;PSMD2;FTH1;C3AR1;CPNE1;SIRPA;B2M;KCMF1;NHLRC3;CD93;CD300A;KRT1;HLA-B;ADAM10;RNASE2;SCAMP1;ILF2;OSCAR;TYROBP;BIN2;SLPI;PPIE;PPIA;VCL;RAB5B;PSMD12;PSMD11;PSMD14;BRI3;PSMD13;STXBP2;C5AR1;MGST1;PSEN1;SYNGR1;PSAP;NCKAP1L;LTA4H;RAB6A;S100A11;TRAPPC1;SIGLEC14;STK11IP;XRCC5;SURF4;PA2G4;EEF2;NFKB1;BST2;GPI;SNAP25;SIGLEC9;HSP90AB1;ITGAM;B4GALT1;DDX3X;ITGB2;CTSZ;SLC2A3…
GO_Biological_Process_2021	energy coupled proton transport, down electrochemical gradient (GO:0015985)	9/12	3.387535735326425e-05	0.0017055922848525	0	0	13.145395799676898	135.30322867711004	ATP5F1A;ATP5PD;ATP5PB;ATP5PO;ATP5MC3;ATP5F1C;ATP5F1D;ATP5MG;ATP5MC1
GO_Biological_Process_2021	non-canonical Wnt signaling pathway (GO:0035567)	42/124	3.69172251280729e-05	0.0018413759860609	0	0	2.2534637326813365	23.000726436593094	PSMD12;PSMD11;PSMD14;PSMD13;CLTC;AP2A1;PSMA7;PSMD8;CDC42;PSMB6;PPP3CA;PSMB7;PSMD6;PPP3CB;PSMB4;PSMD7;PARD6A;PSMD4;PSMB2;PSMB3;PSMD2;DVL2;PSMF1;TCF7L2;FZD4;RHOA;PSMA5;PSMA3;PSMC5;VANGL2;PSMA4;PSMC6;PSMA1;PSMC3;AGO4;PSMA2;PSMC4;PSME4;AGO2;PSMC2;PFN1;PLCB1
GO_Biological_Process_2021	ribosomal small subunit assembly (GO:0000028)	11/17	3.728237083068764e-05	0.0018423704918831	0	0	8.036144037356323	81.94448018597741	RPS15;RPS14;RPS28;RPS27;RPS19;PRKDC;XRCC5;RPS5;RPSA;ERAL1;MRPS7
GO_Biological_Process_2021	neutrophil mediated immunity (GO:0002446)	126/488	4.323942890326405e-05	0.0021171452482267	0	0	1.540026449297066	15.475352752819418	ATP8A1;TMEM179B;SRP14;PSMD6;PSMD7;PLAU;PSMD2;FTH1;C3AR1;CPNE1;SIRPA;B2M;KCMF1;NHLRC3;CD93;CD300A;KRT1;HLA-B;ADAM10;RNASE2;SCAMP1;ILF2;OSCAR;ADAM17;TYROBP;BIN2;SLPI;PPIE;PPIA;VCL;RAB5B;PSMD12;PSMD11;PSMD14;BRI3;PSMD13;STXBP2;C5AR1;MGST1;PSEN1;SYNGR1;PSAP;NCKAP1L;LTA4H;RAB6A;S100A11;TRAPPC1;SIGLEC14;STK11IP;XRCC5;SURF4;PA2G4;EEF2;NFKB1;BST2;GPI;SNAP25;SIGLEC9;HSP90AB1;ITGAM;B4GALT1;DDX3X;ITGB2;CTSZ…
GO_Biological_Process_2021	antigen processing and presentation of exogenous peptide antigen via MHC class II (GO:0019886)	35/98	4.646820048837795e-05	0.0022545526000588	0	0	2.442456013497228	24.3677543228963	SEC23A;DCTN2;DCTN1;DCTN4;CLTC;AP2A1;IFI30;KLC1;HLA-DMA;KLC2;ACTR1B;HLA-DMB;RACGAP1;KIF5A;AP1S2;KIF3C;CTSF;SEC31A;HLA-DPA1;CD74;DYNC1H1;SEC13;SEC24B;FCER1G;SEC24A;AP1B1;KIF22;KIF2A;CAPZA2;HLA-DPB1;HLA-DRA;OSBPL1A;FCGR2B;ACTR10;SEC24C
GO_Biological_Process_2021	regulation of translation (GO:0006417)	55/178	5.064601980405745e-05	0.0024351153846329	0	0	1.9692838967648127	19.477497601629555	APP;RPL5;DDX3X;RBM4;PAIP2B;METTL14;ALKBH1;ENC1;RACK1;EIF2A;TSFM;RPL13A;ILF3;IMPACT;NCL;PRR16;RPL26;ZNF598;RPL10;PRKDC;POLDIP3;NOLC1;MALSU1;FOXO3;MRPL13;THBS1;GIGYF2;GSPT1;FXR1;TCOF1;DHX36;EIF4E;EIF2B4;TRAP1;NPM1;YTHDF1;EIF2B2;YTHDF3;SAMD4A;EIF2AK2;SAMD4B;CNOT10;EEF2;LARP4;PUM3;CNOT7;RPS6KB1;EIF3H;VIM;CNOT8;CPEB3;EIF3D;EIF4G2;EIF4G1;EIF3B
GO_Biological_Process_2021	actomyosin structure organization (GO:0031032)	29/76	5.111984152484453e-05	0.0024359517340901	0	0	2.710951629439344	26.787828939971963	FHOD3;ITGB1;ROCK2;CUL3;FLII;LMOD1;LMOD3;MYLK3;MYOM2;MYPN;LMOD2;EPB41L4B;CSRP3;EPB41L1;EPB41L2;CAPN3;MYH14;PGM5;MYOZ1;TMOD4;TPM1;FHDC1;RHOA;FRMD3;SYNPO2L;TNNT1;MYH9;TCAP;CASQ1
GO_Biological_Process_2021	endomembrane system organization (GO:0010256)	60/199	5.260659455760224e-05	0.0024846141164063	0	0	1.901731685904348	18.73713296925289	USP6NL;LAPTM4B;GOLGA5;TMED3;TRAPPC12;TMED1;TMED7;DNM1L;TMED5;TMED4;DYNC2H1;SUN2;SUN1;CR1;EXOC8;FBXW8;MYOF;COG1;CSNK1D;LEMD3;LEMD2;DNM1;GOLGA8B;TLCD2;OBSL1;RAB1A;CUL7;ARL1;HTT;TOR1AIP2;SNX33;CDC42;SYNGR1;ALS2CL;LMAN2;VPS11;SEC31B;SEC31A;CLASP2;ARFGEF1;SEC16B;ARFGEF2;TOR1A;ATP8B2;CAV3;ATP8B1;CAV2;SURF4;AP3D1;TRAPPC8;HOOK3;LYSMD3;TOR1B;PHETA1;TJAP1;NSFL1C;GOLPH3;NPLOC4;GOLGB1;TMCC1
GO_Biological_Process_2021	maturation of SSU-rRNA (GO:0030490)	17/35	5.444351453055669e-05	0.00254881611447	0	0	4.143476044852192	40.68208486692168	UTP6;RPS8;HEATR1;TSR3;NGDN;SNU13;DDX52;WDR46;RPS14;RPS28;RPS16;LSM6;RPS19;DHX37;RIOK2;NOL11;DCAF13
GO_Biological_Process_2021	positive regulation of viral transcription (GO:0050434)	14/26	5.872557959963146e-05	0.0026969517248953	0	0	5.11615889278332	49.8448695014276	CTDP1;CCNT1;GTF2F2;CDK9;MDFIC;POLR2D;POLR2E;NELFB;POLR2G;NELFA;POLR2H;POLR2I;POLR2K;NELFE
GO_Biological_Process_2021	ubiquinone biosynthetic process (GO:0006744)	10/15	5.912373089989858e-05	0.0026969517248953	0	0	8.764880150821439	85.33380537631913	NDUFA9;COQ3;UBIAD1;COQ2;FDXR;COQ9;COQ10B;COQ7;COQ10A;COQ6
GO_Biological_Process_2021	ubiquinone metabolic process (GO:0006743)	10/15	5.912373089989858e-05	0.0026969517248953	0	0	8.764880150821439	85.33380537631913	COQ3;UBIAD1;COQ2;AIFM2;FDXR;COQ9;COQ10B;COQ7;COQ10A;COQ6
GO_Biological_Process_2021	protein deacetylation (GO:0006476)	20/45	6.110284809772692e-05	0.0027590708376358	0	0	3.511099108830678	34.06802639817373	RBM14;HDAC11;PRDM5;SIRT5;SIRT6;SIRT7;HDAC9;SIRT1;SIRT2;HDAC7;SIRT3;BRMS1;SIN3B;MIER3;SIN3A;FLNA;TBL1X;MTA2;RCOR3;RCOR1
GO_Biological_Process_2021	antigen processing and presentation of exogenous peptide antigen (GO:0002478)	36/103	6.151947342676969e-05	0.0027590708376358	0	0	2.362313736443899	22.905364380895566	SEC23A;DCTN2;DCTN1;DCTN4;CLTC;AP2A1;IFI30;KLC1;HLA-DMA;KLC2;ACTR1B;HLA-DMB;RACGAP1;KIF5A;AP1S2;KIF3C;CTSF;SEC31A;HLA-DPA1;CD74;DYNC1H1;SEC13;SEC24B;FCER1G;SEC24A;AP1B1;KIF22;HLA-E;KIF2A;CAPZA2;HLA-DPB1;HLA-DRA;OSBPL1A;FCGR2B;ACTR10;SEC24C
GO_Biological_Process_2021	antigen processing and presentation of peptide antigen via MHC class II (GO:0002495)	35/100	7.486366282090186e-05	0.0033020443675632	0	0	2.3670115134323377	22.486235218745264	SEC23A;DCTN2;DCTN1;DCTN4;CLTC;AP2A1;IFI30;KLC1;HLA-DMA;KLC2;ACTR1B;HLA-DMB;RACGAP1;KIF5A;AP1S2;KIF3C;CTSF;SEC31A;HLA-DPA1;CD74;DYNC1H1;SEC13;SEC24B;FCER1G;SEC24A;AP1B1;KIF22;KIF2A;CAPZA2;HLA-DPB1;HLA-DRA;OSBPL1A;FCGR2B;ACTR10;SEC24C
GO_Biological_Process_2021	positive regulation of translation (GO:0045727)	35/100	7.486366282090186e-05	0.0033020443675632	0	0	2.3670115134323377	22.486235218745264	RPL5;CDC123;DDX3X;PRKDC;POLDIP3;FASTKD3;YBX3;THBS1;RCC1L;FXR1;METTL14;DHX36;POLR2D;POLR2G;EIF5A;JMJD4;COA3;RPS9;NPM1;YTHDF1;YTHDF2;YTHDF3;SAMD4A;EEF2;LARP4;UHMK1;RPS6KB1;AGO2;RPUSD3;RPS6KB2;PRR16;RPL26;VIM;CPEB3;EIF3D
GO_Biological_Process_2021	endoplasmic reticulum to Golgi vesicle-mediated transport (GO:0006888)	56/185	8.146563003704592e-05	0.0035637874385878	0	0	1.911640168018552	17.998721769118145	MCFD2;CTSZ;IER3IP1;USE1;TRAPPC12;TMED3;TMED1;TMED7;SPTAN1;TMED5;TMED4;SEC13;TRAPPC2L;COG5;COG1;ANK2;ARFGAP3;NRBP1;ARFGAP1;COPZ1;TRAPPC6A;VAMP7;GAS6;NAPA;COPB2;RAB1A;COPA;SEC23A;DCTN2;PEF1;DCTN1;CUL3;DCTN4;SCFD1;SPAST;LMAN2;VTI1A;STX5;CD55;SEC31A;SEC16B;DYNC1H1;SEC24B;TRAPPC1;SEC24A;TRAPPC5;TRAPPC8;YIF1A;TMEM115;GOLGB1;CAPZA2;RANGRF;COPG2;ACTR10;SEC24C;COPE
GO_Biological_Process_2021	macroautophagy (GO:0016236)	40/120	8.365532594945785e-05	0.003629824996685	0	0	2.198886777083899	20.644920185442725	PRKAA2;TOMM40;VPS4B;PRKAG2;TCIRG1;MAP1LC3B;ATG101;FUNDC1;MVB12A;UBQLN1;PIP4K2B;VPS16;TOMM70;ATG3;CSNK2A2;LIX1L;ATG10;VPS37C;VPS37A;ATG13;VAMP7;HGS;ATG16L1;NBR1;VPS41;ULK3;CHMP2A;CHMP4B;PLAA;ATG4B;CHMP4A;VDAC1;PIK3C3;ATP13A2;CHMP6;STAM2;VPS28;TECPR1;ARL8B;TOMM6
GO_Biological_Process_2021	negative regulation of canonical Wnt signaling pathway (GO:0090090)	51/165	9.228951412199676e-05	0.0039721704586217	0	0	1.9691764132553609	18.294791059332304	GSK3B;GSK3A;CTNND1;TMEM131L;PSMD8;PSMD6;PSMD7;PSMD4;PSMD2;RUVBL2;LZTS2;SCYL2;DACT1;AXIN1;DKK3;TLE5;PSMA5;PSMA3;PSMA4;PSMA1;FRMD8;PSMA2;PSME4;PFDN5;PSMD12;PSMD11;PSMD14;PSMD13;CUL3;MLLT3;PSMA7;LRP6;PSMB6;PSMB7;PSMB4;PSMB2;PSMB3;DVL2;PSMF1;TCF7L2;FZD4;CAV1;AMFR;TBX18;MAD2L2;PSMC5;PSMC6;APC;PSMC3;PSMC4;PSMC2
GO_Biological_Process_2021	positive regulation of B cell activation (GO:0050871)	22/53	9.402891376910434e-05	0.0040146585022856	0	0	3.115217334460608	28.884009240698887	SASH3;CD74;MEF2C;XBP1;PAXIP1;SYK;CD81;IRS2;MAD2L2;MMP14;PPP2R3C;SHLD3;TNIP2;HMCES;CLCF1;SHLD2;SHLD1;BTK;BCL2;CD38;NCKAP1L;CD320
GO_Biological_Process_2021	regulation of mitotic cell cycle (GO:0007346)	54/178	0.00010135822449558589	0.0042932447947058	0	0	1.917244744546725	17.63261144488185	APP;PSMD8;PSMD6;PSMD7;PSMD4;PSMD2;RCC1;PIM3;CDK5RAP3;TMEM8B;NKX3-1;PRMT5;SIRT1;RNF40;THAP1;DDB1;PSMA5;PSMA3;PSMA4;PSMA1;PSMA2;PSME4;CKS2;HECA;TTLL12;OBSL1;CUL9;CUL7;PSMD12;PSMD11;PSMD14;PSMD13;PSMA7;ANAPC11;PSMB6;PSMB7;PSMB4;PSMB2;PSMB3;EIF4EBP1;PSMF1;EIF4E;CAV2;CDK9;PSMC5;PSMC6;PSMC3;RPS6KB1;PSMC4;CCDC8;ERCC2;PSMC2;MDM2;PIN1
GO_Biological_Process_2021	regulation of translational initiation (GO:0006446)	26/68	0.00011805142011565716	0.0049245227582059	0	0	2.718484743099296	24.58703694528806	PPP1R15B;CDC123;CEBPB;DDX3X;RBM4;PAIP2B;ALKBH1;POLR2D;TPR;NCK2;EIF4EBP1;POLR2G;NPM1;YTHDF1;EIF2B2;YTHDF2;YTHDF3;UHMK1;IMPACT;RPS6KB1;AGO2;RPS6KB2;EIF3H;EIF4G2;EIF3B;EIF4G1
GO_Biological_Process_2021	positive regulation of cellular protein metabolic process (GO:0032270)	35/102	0.0001181073473956072	0.0049245227582059	0	0	2.2960711626250525	20.765476156070363	RPL5;DDX3X;PRKDC;POLDIP3;THBS1;CLN6;FXR1;METTL14;VPS11;CAPN3;BAK1;DACT1;HSP90AA1;NPM1;YTHDF1;YTHDF3;BAD;NR1H2;RDX;ATG10;SAMD4A;MSN;EEF2;LARP4;NFKBIA;RPS6KB1;PRR16;STUB1;RPL26;VIM;EZR;CPEB3;FGFR4;EIF3D;EIF4G1
GO_Biological_Process_2021	synaptic vesicle transport (GO:0048489)	8/11	0.00013776086518082058	0.0056994553292251	0	0	11.6816509645581	103.8497747081	SNAPIN;TOR1A;CDK5;SYNJ1;KIF5C;KIF5B;KIF5A;SPG11
GO_Biological_Process_2021	transcription by RNA polymerase II (GO:0006366)	86/320	0.00016188009988919676	0.0066458007162203	0	0	1.6211562549203462	14.150513035711	INTS11;GMEB2;THRB;MAML2;CCNT1;CCNH;MAML1;PHAX;LSM10;CLP1;PCF11;TRIM24;ELOA;NELFB;NELFA;NELFE;SUPT16H;TBP;PAX5;GTF2F2;NRBP1;MED7;KAT2B;NCOR1;TFDP1;NFX1;RARA;SNRPG;SNRPF;NOTCH3;CTDP1;NFIX;RNMT;CSTF2;CTR9;SRRT;C5AR1;ZBTB1;MLLT1;MLLT3;GTF2E1;HDAC9;GTF2E2;TAF5L;HDAC7;MNT;RXRA;FIP1L1;POLR2D;POLR2E;SYMPK;E2F3;POLR2G;TBL1X;POLR2H;ZBTB7B;POLR2I;POLR2K;NR2C2AP;ZNF143;CPSF4;CREBBP;XBP1;INTS1;MBD1;NR1H2;ESRR…
GO_Biological_Process_2021	transcription-coupled nucleotide-excision repair (GO:0006283)	27/73	0.0001692109607571065	0.0068760612845429	0	0	2.5776221061547147	22.385009482647348	ISY1;CCNH;GPS1;COPS7A;PRPF19;POLD3;POLD4;POLR2D;POLR2E;POLR2G;POLR2H;POLR2I;RPS27A;POLR2K;RFC3;USP7;GTF2H1;GTF2H3;GTF2H5;DDB1;COPS4;CUL4A;COPS2;RPA3;ERCC2;PPIE;UBA52
GO_Biological_Process_2021	JNK cascade (GO:0007254)	18/41	0.00017135397242724692	0.0068760612845429	0	0	3.4333392008449217	29.773159217092346	PTGER4;MAP2K4;SH2D3A;GPS1;SH2D3C;GPS2;CRKL;MAPK9;IRAK1;UBE2N;MAP3K10;TAB3;TAB2;RPS27A;UBA52;MAP3K11;ARHGEF6;MAP3K12
GO_Biological_Process_2021	regulation of viral transcription (GO:0046782)	18/41	0.00017135397242724692	0.0068760612845429	0	0	3.4333392008449217	29.773159217092346	HEXIM1;CTDP1;CCNT1;GTF2F2;CDK9;MDFIC;POLR2D;POLR2E;TRIM13;NELFB;POLR2G;NELFA;POLR2H;TRIM27;POLR2I;POLR2K;TRIM11;NELFE
GO_Biological_Process_2021	negative regulation of response to endoplasmic reticulum stress (GO:1903573)	13/25	0.00017279745940555953	0.006882239110802	0	0	4.749438454627134	41.14623953323367	USP25;XBP1;UBXN1;NR1H2;TXNDC12;PARK7;CLU;CREB3;OPA1;SELENOS;ALOX5;RACK1;BCL2L1
GO_Biological_Process_2021	regulation of mitochondrion organization (GO:0010821)	20/48	0.00018188314528291732	0.0071904470101846	0	0	3.134331237220786	26.99331865351436	GSK3B;FIS1;GSK3A;PID1;STAT2;CSNK2A2;PDE2A;HTRA2;MUL1;MIEF2;OMA1;SIRT7;RHOT2;GOLPH3;INF2;ATP13A2;VDAC1;DNM1L;STOX1;MARCHF5
GO_Biological_Process_2021	retrograde vesicle-mediated transport, Golgi to endoplasmic reticulum (GO:0006890)	30/85	0.0002002044157616862	0.0078565512273538	0	0	2.395982571449671	20.40459881191509	NAPA;COPB2;RAB1A;COPA;HTT;KLC1;USE1;SCFD1;KLC2;RACGAP1;LMAN2;KIF5A;TMED3;KIF1C;KIF3C;TMED7;RAB6A;SURF4;KIF22;ARFGAP3;ARFGAP1;COPZ1;RINT1;GOLPH3;KIF2A;RER1;TMEM115;COPG2;ARF5;COPE
GO_Biological_Process_2021	negative regulation of gene expression (GO:0010629)	86/322	0.00020297883547198132	0.007907284999372	0	0	1.607217253929715	13.66521819262146	CREBZF;APP;RNH1;SPI1;DDX3X;PHF1;PARK7;CRKL;RPS6KA4;YY1;RBM4;PAIP2B;ENC1;CPNE1;RACK1;FLOT2;ITGB8;TRIM27;CD34;RPS13;DIS3L2;NKX3-1;ZC3H10;MEF2C;MAP2K2;SLC2A10;DNMT3A;ADAM10;RPL13A;CNPY2;DICER1;NUDT16L1;SIRT1;RUNX1;TLE5;KAT2B;SLC7A5;ILF3;NCOR1;AEBP2;SMO;PTRH2;NCL;MTF2;APLNR;MYADM;SMCR8;PTGER4;PRKAA2;SLC24A3;ROCK2;LRP3;MALSU1;PSEN1;MACROH2A2;MRPL13;HDAC9;GIGYF2;AURKA;FXR1;DHX36;ATOH8;ZNF148;STOX1;SUZ1…
GO_Biological_Process_2021	maturation of LSU-rRNA from tricistronic rRNA transcript (SSU-rRNA, 5.8S rRNA, LSU-rRNA) (GO:0000463)	9/14	0.00021441996604732867	0.0082328011424071	0	0	7.886268174474959	66.6198340498877	DDX18;BOP1;PES1;RPL7L1;RPL35;URB1;RPF2;FTSJ3;RPL7
GO_Biological_Process_2021	quinone biosynthetic process (GO:1901663)	9/14	0.00021441996604732867	0.0082328011424071	0	0	7.886268174474959	66.6198340498877	COQ3;UBIAD1;COQ2;FDXR;COQ9;COQ10B;COQ7;COQ10A;COQ6
GO_Biological_Process_2021	cellular protein modification process (GO:0006464)	235/1025	0.00021844352610388333	0.0083273792772601	0	0	1.3207833730112646	11.13286064878048	APP;TP53RK;MAML1;TESK2;KEAP1;UBE2L6;DCAF5;DCAF6;PSMD8;RPS6KA4;PSMD6;PSMD7;TBK1;PSMD4;PPP2R1A;PSMD2;PDK4;SKP2;FBXO9;ATG3;JMJD4;PRKCI;WSB1;FBXO2;KRT1;ATG10;CSNK1D;CSNK1E;PRKAR1B;PSME4;BTK;MXRA8;SIK2;ALG10B;UBA52;OBSL1;PRKDC;SDC2;DCUN1D3;DCUN1D1;COPS7A;MTMR6;MTMR7;ART1;PSMF1;ST3GAL3;TIPARP;PMM2;EIF2AK2;FAM220A;WNK2;SETD3;GPAA1;PRKAG2;CHM;WDR45;CHRDL1;PPP3CA;PPP3CB;FASTK;UBXN7;QSOX1;IKBKE;PARP6;ANXA1…
GO_Biological_Process_2021	cellular response to antibiotic (GO:0071236)	5/5	0.00022302355681531525	0.0083822304417136	0	0	81385.0	684304.0554124637	MEF2C;RPL23;MDM2;CRIP1;TP53
GO_Biological_Process_2021	ciliary neurotrophic factor-mediated signaling pathway (GO:0070120)	5/5	0.00022302355681531525	0.0083822304417136	0	0	81385.0	684304.0554124637	CNTFR;CNTF;LIFR;IL6ST;IL6R
GO_Biological_Process_2021	positive regulation of RNA polymerase II transcription preinitiation complex assembly (GO:0045899)	6/7	0.00024403541503481856	0.009005623228499	0	0	26.272800645682	218.54233675703563	PSMC5;PSMC6;PSMC3;PSMC4;PSMC2;TP53
GO_Biological_Process_2021	nuclear-transcribed mRNA catabolic process, deadenylation-dependent decay (GO:0000288)	22/56	0.00024511784629535616	0.009005623228499	0	0	2.839820716181636	23.609620415398528	DIS3;LSM1;SAMD4A;SAMD4B;CNOT10;LSM4;RC3H2;LSM3;EDC3;EDC4;PAN2;EXOSC5;EXOSC4;CNOT7;LSM6;PAN3;PDE12;POLR2D;TNKS1BP1;EXOSC3;CNOT8;EXOSC1
GO_Biological_Process_2021	mitochondrial gene expression (GO:0140053)	18/42	0.0002480381677567923	0.009005623228499	0	0	3.290080971659919	27.314015082276825	MRPS28;PTCD3;NDUFA7;GFM2;MRPS12;MRPL16;GATB;MRPS18A;TFB2M;FOXO3;MRPS7;MRPL57;MRPL2;MRPL51;FASTKD5;IARS2;SLC25A33;TEFM
GO_Biological_Process_2021	regulation of ubiquitin-dependent protein catabolic process (GO:2000058)	18/42	0.0002480381677567923	0.009005623228499	0	0	3.290080971659919	27.314015082276825	RPL5;CAV3;RPS7;RPL23;RPL11;CSNK2A2;GLMN;AXIN1;LAPTM5;UBE3A;COMMD1;CLU;RAD23B;PML;HIPK2;UFL1;TRIM39;CDK5RAP3
GO_Biological_Process_2021	transcription elongation from RNA polymerase II promoter (GO:0006368)	25/67	0.00024804695795191173	0.009005623228499	0	0	2.613220788585851	21.694678021553383	CTDP1;CCNT1;CCNH;CTR9;MLLT1;MLLT3;POLR2D;POLR2E;ELOA;NELFB;POLR2G;NELFA;POLR2H;POLR2I;POLR2K;NELFE;SUPT16H;ADRM1;GTF2H1;SSRP1;GTF2H3;GTF2F2;GTF2H5;CDK9;ERCC2
GO_Biological_Process_2021	mitochondrial electron transport, cytochrome c to oxygen (GO:0006123)	10/17	0.0002655483536455384	0.009575888941934	0	0	6.259859182024547	51.54188774939003	COX8A;COX7B;COX15;NDUFA4;COX4I1;CYCS;COX5B;COX6A2;COX7C;COX6B1
GO_Biological_Process_2021	cellular response to interleukin-1 (GO:0071347)	47/155	0.0002789212080261112	0.0099906207197003	0	0	1.914175532986741	15.666725127749974	PSMD12;PSMD11;PSMD14;PSMD13;PELI3;PELI2;MYLK3;PSMA7;RELA;PSMD8;RPS6KA4;PSMB6;PSMB7;PSMD6;PSMB4;PSMD7;PSMD4;IRAK1;PSMB2;PSMB3;PSMD2;SIRPA;PSMF1;RPS27A;GBP1;NKX3-1;EGR1;CHUK;NFKB1;NFKBIA;PSMA5;PSMA3;PSMC5;PSMA4;PSMC6;PSMA1;PSMC3;PSMA2;PSMC4;TNIP2;PSME4;PSMC2;UBE2N;TAB3;TAB2;PLCB1;UBA52
GO_Biological_Process_2021	nucleic acid phosphodiester bond hydrolysis (GO:0090305)	27/75	0.0002829733212195059	0.01006819076899	0	0	2.469916801948052	20.17961036087845	FBH1;OGG1;EDC3;EDC4;POLD3;POLD4;RPS27A;RFC3;TREX1;RNASE6;RNASE4;GTF2H1;DICER1;RNASE2;GTF2H3;RNASE1;REXO4;GTF2H5;DDB1;CUL4A;ISG20;PDE12;RPA3;XRN2;ERCC2;UBA52;DNASE1L1
GO_Biological_Process_2021	positive regulation of transcription initiation from RNA polymerase II promoter (GO:0060261)	12/23	0.00029601669942701936	0.0104625240055761	0	0	4.781656500330712	38.85141183186559	MED12;MED14;PSMC5;PAXIP1;MED13;PSMC6;PSMC3;PSMC4;SUB1;DHX36;PSMC2;TP53
GO_Biological_Process_2021	negative regulation of intrinsic apoptotic signaling pathway (GO:2001243)	24/64	0.0003001373295131659	0.0105383745237616	0	0	2.6337388483373885	21.362968022442637	NDUFA13;URI1;XBP1;DDX3X;HTRA2;TXNDC12;ENO1;PARK7;NOC2L;CLU;YBX3;SIRT1;DNAJA1;CREB3;MAPK7;CXCL12;OPA1;SELENOS;NDUFS3;PPIF;BCL2;MDM2;PPIA;BCL2L1
GO_Biological_Process_2021	tRNA modification (GO:0006400)	24/65	0.0003927278820064483	0.0136992725899896	0	0	2.56934306569343	20.14979960976916	PUS3;MOCS3;AARS2;METTL1;WDR4;TPRKB;THUMPD3;BCDIN3D;TRMT1;THUMPD1;THADA;ADAT3;TARBP1;DTWD2;DUS2;QTRT1;CTU2;QTRT2;ALKBH1;TRMT6;TRMT12;PUSL1;TRMT61A;TRMT61B
GO_Biological_Process_2021	DNA-templated transcription, elongation (GO:0006354)	25/69	0.0004187594288605988	0.0145124615053832	0	0	2.494130734057721	19.399882489713395	CTDP1;CCNT1;CCNH;CTR9;MLLT1;MLLT3;POLR2D;POLR2E;ELOA;NELFB;POLR2G;NELFA;POLR2H;POLR2I;POLR2K;NELFE;SUPT16H;ADRM1;GTF2H1;SSRP1;GTF2H3;GTF2F2;GTF2H5;CDK9;ERCC2
GO_Biological_Process_2021	organelle assembly (GO:0070925)	107/425	0.00043124551115655504	0.0148487567293066	0	0	1.4850254981354707	11.50721458369258	DYNC2I2;CEP19;AUP1;EDC3;WDR90;NEK1;RCC1;CAPN3;MYOZ1;EIF2A;DYNC2H1;ATG3;TMOD4;STARD9;CEP131;ATG9A;CSNK1D;ATG13;ATXN2L;BSCL2;GOLGA8B;IFT88;BIN2;HGS;TMEM138;ULK2;CHMP4B;CHMP4A;CEP20;ATP6V0D1;STAM2;VPS28;TUBGCP2;FLII;CORO1A;ATG101;DHX37;RAB3IP;HPS1;PRRC2C;CPLANE2;FHDC1;LSM4;EIF2S1;LSM3;MRPL22;EHD2;NSFL1C;ATG16L2;ATG16L1;CHMP2A;TUBGCP6;DHX29;DZIP1;RPS23;SPAG16;DDX3X;CEP164;LMOD1;WDR45;LMOD3;LMOD2;RPGR…
GO_Biological_Process_2021	electron transport chain (GO:0022900)	9/15	0.0004473657590880007	0.0153050708734144	0	0	6.571486268174475	50.68018297466964	POR;NDUFA5;ETFDH;ETFRF1;UQCRFS1;ETFA;ETFB;SDHA;SDHB
GO_Biological_Process_2021	positive regulation of type I interferon production (GO:0032481)	27/77	0.0004596710810763718	0.0156258889153159	0	0	2.3708279220779223	18.21981107660184	DDX3X;PRKDC;DDX41;RELA;TBK1;IRAK1;DHX36;FLOT1;POLR2E;LRRFIP1;POLR2H;POLR2K;TOMM70;HSP90AA1;CREBBP;CHUK;POLR3GL;XRCC5;NFKB1;IRF3;STING1;OAS2;OAS3;POLR3E;POLR3F;IRF5;POLR3H
GO_Biological_Process_2021	positive regulation of cellular amide metabolic process (GO:0034250)	28/81	0.0004747762815635384	0.0159932087687286	0	0	2.3196670666632624	17.75163926655067	RPL5;GSK3A;DDX3X;POLDIP3;PRKDC;ROCK2;CLU;THBS1;RELA;FXR1;SMPD2;METTL14;CASP3;RACK1;NPM1;YTHDF1;YTHDF3;SAMD4A;EEF2;LARP4;SIRT3;RPS6KB1;PRR16;RPL26;VIM;CPEB3;EIF3D;NSMAF
GO_Biological_Process_2021	stress-activated MAPK cascade (GO:0051403)	23/62	0.0004764699633179406	0.0159932087687286	0	0	2.5881774081774083	19.797243013037704	MAP2K3;PTGER4;MAP2K4;CHUK;SH2D3A;GPS1;SH2D3C;GPS2;NFKB1;CRKL;MAPK9;IRAK1;TNIP2;MAP3K20;UBE2N;MAP3K10;TAB3;TAB2;RPS27A;UBA52;MAP3K11;ARHGEF6;MAP3K12
GO_Biological_Process_2021	regulation of stress fiber assembly (GO:0051492)	26/74	0.000560975919194101	0.0187120530046182	0	0	2.377795059056893	17.799775717253553	PTGER4;NRP1;ROCK2;LPAR1;WAS;PIK3R1;ACTG1;CDC42;PAK2;WASF2;CLASP2;S100A10;ARHGEF10;ARHGEF15;MYOC;LIMCH1;TPM1;ARHGEF18;ARAP1;SORBS3;RHOA;SYNPO2L;DLC1;EVL;PFN1;PHLDB2
GO_Biological_Process_2021	cytokine-mediated signaling pathway (GO:0019221)	148/621	0.0005789103830763283	0.0191903398414805	0	0	1.3832209228403731	10.311030689844172	CD86;CNTFR;CNTF;SPI1;TNFRSF6B;F13A1;SLA;IRS2;IFI35;IFI30;IFIT1;IFIT3;CRKL;IFIT2;TXNDC17;PSMD8;RPS6KA4;PSMD6;PSMD7;PSMD4;MYC;PSMD2;TRIM26;JUNB;B2M;IL6R;IFNAR2;RSAD2;AIP;HLA-B;TALDO1;LIFR;HLA-E;ADAM17;PSME4;IL6ST;UBA52;TP53;PPIA;CSF1R;NUMBL;PSMD12;PSMD11;PSMD14;PSMD13;CTR9;PIK3R1;FOXO3;CSF2RA;FOXO1;IRAK1;TNFRSF14;PSMF1;EGR1;SMAD4;MSN;MT3;NFKB1;SMARCA4;BST2;ISG20;NFKBIA;COL1A2;CXCL12;BCL2;UBE2N;HLA-…
GO_Biological_Process_2021	regulation of mitochondrial membrane potential (GO:0051881)	17/41	0.0005843453883733863	0.0192509341836343	0	0	3.106460244648318	23.127653467505795	STOML2;PRELID1;PID1;BAD;TUSC2;PARK7;ATP5IF1;PRDX3;PPA2;ARL6IP5;BCL2;BAX;NDUFS1;BAK1;SLC25A33;STOX1;BCL2L1
GO_Biological_Process_2021	positive regulation of viral process (GO:0048524)	23/63	0.0006197380950216663	0.0202916700192063	0	0	2.523317567567568	18.637762525999023	DDX3X;CTDP1;CCNT1;IFIT1;GTF2F2;DDB1;CDK9;CNOT7;MDFIC;PDE12;CD209;POLR2D;POLR2E;PPIE;NELFB;POLR2G;NELFA;POLR2H;KPNA2;POLR2I;PPIA;POLR2K;NELFE
GO_Biological_Process_2021	actin-myosin filament sliding (GO:0033275)	16/38	0.000687599390603264	0.0220321783140238	0	0	3.189052652230424	23.223651429990674	MYBPC2;TPM4;TPM3;TPM1;ACTA1;MYH2;DES;MYL1;TNNT1;MYL2;MYL3;TNNI1;TCAP;DMD;VIM;MYH7
GO_Biological_Process_2021	muscle filament sliding (GO:0030049)	16/38	0.000687599390603264	0.0220321783140238	0	0	3.189052652230424	23.223651429990674	MYBPC2;TPM4;TPM3;TPM1;ACTA1;MYH2;DES;MYL1;TNNT1;MYL2;MYL3;TNNI1;TCAP;DMD;VIM;MYH7
GO_Biological_Process_2021	negative regulation of ubiquitin-dependent protein catabolic process (GO:2000059)	16/38	0.000687599390603264	0.0220321783140238	0	0	3.189052652230424	23.223651429990674	RPL5;USP7;HSP90AB1;UBXN1;RPS7;RPL23;RPL11;CSNK2A2;PARK7;PML;UCHL5;HIPK2;TRIM39;TLK2;WAC;EIF3H
GO_Biological_Process_2021	cellular protein localization (GO:0034613)	85/329	0.0006894086150350347	0.0220321783140238	0	0	1.535257392370155	11.176177018730892	USP6NL;CLTC;AP2A1;PRPF19;WDR45;AMOT;RPGR;CSRP3;NIPBL;KIF13A;SH3PXD2B;TMED3;ARFIP2;CAPN3;TMED1;TMED7;SIL1;TBC1D22A;TMED5;TMED4;SEC13;USP4;STX8;ATG9A;ANK2;TBC1D2B;FAM91A1;ARFGAP3;ATG13;COPZ1;RAP2A;PACS2;HGS;RRAGD;UNC50;TBC1D25;ARF5;VCL;ARF6;NAPA;CD63;COPB2;RAB1A;COPA;RAB5B;COX18;STXBP2;ARL1;VPS26A;CORO1B;FBLN5;SCFD1;GGA3;SCFD2;NPHP1;FLNA;STX5;DMD;RAB6A;TBC1D17;SNX8;EVI5;SEC31B;TBC1D15;SEC31A;CD74;N…
GO_Biological_Process_2021	negative regulation of Wnt signaling pathway (GO:0030178)	54/191	0.000701351293545068	0.0222804277002977	0	0	1.7339198214275056	12.59259558911541	GSK3B;GSK3A;CTNND1;TMEM131L;PSMD8;PSMD6;PSMD7;PSMD4;PSMD2;RUVBL2;RACK1;LZTS2;SCYL2;DACT1;AXIN1;TSC2;DKK3;TLE5;PSMA5;PSMA3;PSMA4;PSMA1;FRMD8;PSMA2;PSME4;PFDN5;MDFI;PSMD12;PSMD11;PSMD14;LRP1;PSMD13;CUL3;MLLT3;PSMA7;LRP6;PSMB6;PSMB7;PSMB4;PSMB2;PSMB3;DVL2;PSMF1;TCF7L2;FZD4;CAV1;AMFR;MAD2L2;PSMC5;PSMC6;APC;PSMC3;PSMC4;PSMC2
GO_Biological_Process_2021	sarcomere organization (GO:0045214)	13/28	0.0007121958172738234	0.0224910596259786	0	0	3.79884995507637	27.530864551515744	FHOD3;TPM1;MYLK3;MYOM2;MYPN;LMOD2;CSRP3;SYNPO2L;TNNT1;CAPN3;TCAP;CASQ1;MYOZ1
GO_Biological_Process_2021	synaptic vesicle localization (GO:0097479)	8/13	0.0007515091523745357	0.0235929667424876	0	0	7.008129205921938	50.412467041008526	SNAPIN;TOR1A;CDK5;SYNJ1;KIF5C;KIF5B;KIF5A;SPG11
GO_Biological_Process_2021	energy derivation by oxidation of organic compounds (GO:0015980)	12/25	0.0007868121691012872	0.0245568219093191	0	0	4.045519557241465	28.915436011496908	PID1;COX15;MYC;GFPT1;LYRM7;NDUFS4;CYCS;NDUFS1;SDHAF4;COQ10B;MT3;COQ10A
GO_Biological_Process_2021	tRNA processing (GO:0008033)	23/64	0.000799026827951739	0.0247930591905722	0	0	2.461621621621622	17.556571041764816	PUS3;CPSF4;PTCD1;AARS2;TSEN15;METTL1;KARS1;WDR4;CSTF2;TRPT1;TRMT1;THUMPD1;TRNT1;ADAT3;DTWD2;QTRT1;CTU2;QTRT2;CLP1;TRMT6;RPP21;TRMT61A;RTRAF
GO_Biological_Process_2021	nuclear-transcribed mRNA catabolic process, exonucleolytic (GO:0000291)	15/35	0.0008042591263185617	0.0248111616020934	0	0	3.2882281553398056	23.430562518833383	DIS3;LSM1;LSM4;LSM3;EDC3;EDC4;EXOSC5;EXOSC4;CNOT7;LSM6;POLR2G;EXOSC3;CNOT8;EXOSC1;DIS3L2
GO_Biological_Process_2021	negative regulation of type I interferon-mediated signaling pathway (GO:0060339)	9/16	0.0008537716792945593	0.0261872382321555	0	0	5.6323563351027	39.79736672988182	YTHDF2;CNOT7;YTHDF3;STAT2;OAS3;NLRC5;MUL1;TTLL12;SAMHD1
GO_Biological_Process_2021	muscle contraction (GO:0006936)	39/129	0.0009377979028640956	0.0286001566147753	0	0	1.9040083242851973	13.274700507394758	MYOM1;ROCK2;LMOD1;LMOD3;LTB4R;MYOM2;CLCN1;MYLK;LMOD2;CKMT2;EDNRA;CALD1;TNNI1;DMD;CACNA1S;ANKRD2;MYBPC2;TPM4;CAV3;TMOD4;TPM3;TPM1;MYOF;SORBS3;TRDN;ACTA2;ACTA1;MYH2;DES;MYL1;TNNT1;MYL2;MYL3;TCAP;VIM;MYL9;VCL;SNTB1;MYH7
GO_Biological_Process_2021	cellular response to chemical stress (GO:0062197)	32/101	0.0010983792168866	0.0333071015938852	0	0	2.036508703112545	13.876606618521691	DDX3X;PRKAA2;SRXN1;NCF2;NCF4;KEAP1;HTRA2;PARK7;FOXO3;AIF1;FOXO1;PRDX3;CHCHD2;ERMP1;STOX1;G6PD;BRF2;GPX3;TXNRD2;CAV1;PYCR2;VRK2;EIF2S1;MT3;SIRT2;CCS;SELENOS;PIK3CA;CYCS;NOX4;ATP13A2;PPIA
GO_Biological_Process_2021	negative regulation of type I interferon production (GO:0032480)	17/43	0.0011138595018385	0.033397012142203	0	0	2.867148906139732	19.49639542070244	OTUD5;UBA7;NLRC5;UBE2L6;LILRB1;GPATCH3;RELB;YY1;ITCH;PPM1B;TBK1;NPLOC4;IRF3;SIRPA;UFD1;PIN1;IKBKE
GO_Biological_Process_2021	substantia nigra development (GO:0021762)	17/43	0.0011138595018385	0.033397012142203	0	0	2.867148906139732	19.49639542070244	ATP5PF;G6PD;CNP;MAOB;ATP5PB;SYPL2;NDRG2;RHOA;SIRT2;COX6B1;CDC42;NDUFS3;PLP1;POTEE;MBP;RAD1;ZNF148
GO_Biological_Process_2021	protein ufmylation (GO:0071569)	5/6	0.0011308010388545	0.033715559465735	0	0	21.888111888111887	148.50709658821907	UFL1;UFM1;UBA5;UFC1;CDK5RAP3
GO_Biological_Process_2021	histone deacetylation (GO:0016575)	18/47	0.001244171844562	0.0368896951912657	0	0	2.721987993857322	18.208153880731583	RBM14;HDAC11;PRDM5;SIRT6;SIRT7;HDAC9;SIRT1;SIRT2;PER1;SFPQ;BRMS1;SIN3B;MIER3;SIN3A;TBL1X;MTA2;RCOR3;RCOR1
GO_Biological_Process_2021	mitochondrion morphogenesis (GO:0070584)	7/11	0.0012554124386929	0.0370173269906306	0	0	7.663549515608181	51.19474180728937	SUPV3L1;FIS1;PID1;NUBPL;MYH14;DNM1L;WASF1
GO_Biological_Process_2021	regulation of protein catabolic process (GO:0042176)	32/102	0.0013192317481743	0.0385635711171691	0	0	2.0072918682509577	13.309761674078109	GSK3B;NDUFA13;GSK3A;SF3B3;ASB11;FURIN;FOXO1;OAZ2;RAB26;FLNA;STX5;DACT1;AREL1;EGLN2;TIPARP;AXIN1;WWP1;SIRT2;RNF41;GFAP;DDB1;MAD2L2;ITCH;APC;HGS;HECW2;NEDD4;MDM2;PIN1;ATP13A2;CHMP6;VPS28
GO_Biological_Process_2021	fatty acid catabolic process (GO:0009062)	24/70	0.0013309253268613	0.0385635711171691	0	0	2.2893614020240487	15.15987841346194	ACAA2;MECR;ECHS1;ECI1;ABHD2;ECI2;HSD17B10;ACAT1;PLA2G15;HADHA;MCEE;AUH;CPT2;SCP2;EHHADH;PCCB;ECHDC1;ACADM;ACAD11;HADH;LPIN1;ACAD10;SLC27A4;DECR1
GO_Biological_Process_2021	positive regulation of intrinsic apoptotic signaling pathway (GO:2001244)	16/40	0.0013351377573255	0.0385635711171691	0	0	2.922938584659653	19.34611441748087	EIF5A;FIS1;RPS7;FBH1;BAD;CAV1;SEPTIN4;SFPQ;RACK1;BCL2;BAX;NUPR1;DNM1L;TP53;NKX3-1;BCL2L1
GO_Biological_Process_2021	apoptotic mitochondrial changes (GO:0008637)	14/33	0.0013460285772565	0.0385635711171691	0	0	3.2298676051141606	21.351352508857463	ATG3;FIS1;BAD;ATP2A1;CLU;IFIT2;GGCT;AIFM2;BCL2;BAX;NDUFS1;BAK1;DNM1L;BCL2L1
GO_Biological_Process_2021	protein deacylation (GO:0035601)	11/23	0.0013512062579933	0.0385635711171691	0	0	4.016590337643678	26.53663858285808	LYPLA1;ABHD10;SIN3A;SIRT5;SIRT6;ABHD17C;SIRT7;SIRT1;SIRT2;HDAC7;SIRT3
GO_Biological_Process_2021	vesicle transport along microtubule (GO:0047496)	11/23	0.0013512062579933	0.0385635711171691	0	0	4.016590337643678	26.53663858285808	DYNC1H1;RAB1A;FYCO1;NDE1;KIF5B;KIF13A;KIF5A;HTT;KIF1C;KIF1A;TRAK1
GO_Biological_Process_2021	positive regulation of protein ubiquitination (GO:0031398)	27/82	0.0013781266822296	0.0391226707609561	0	0	2.154634002361275	14.192639197529935	GSK3A;PAXIP1;PEF1;PHF23;CUL3;DCUN1D3;DCUN1D1;DCUN1D2;UBE3A;BCL10;RCHY1;UBQLN1;RPS2;CDK5RAP3;NDFIP2;CAV1;AXIN1;LAPTM5;COMMD1;SEPTIN4;TOPORS;SPRTN;UBE2N;PIN1;STUB1;CENPS;SPSB4
GO_Biological_Process_2021	positive regulation of lymphocyte differentiation (GO:0045621)	10/20	0.0014613669251559	0.0403749969955518	0	0	4.381093455426878	28.601456172351654	XBP1;MMP14;SYK;PRKDC;PPP2R3C;ZMIZ1;ZBTB1;BTK;NCKAP1L;GAS6
GO_Biological_Process_2021	regulation of protein modification by small protein conjugation or removal (GO:1903320)	10/20	0.0014613669251559	0.0403749969955518	0	0	4.381093455426878	28.601456172351654	EGR1;DAXX;HSP90AA1;ITCH;HSP90AB1;ZMIZ1;DCUN1D3;DCUN1D1;UBQLN1;DCUN1D2
GO_Biological_Process_2021	2-oxoglutarate metabolic process (GO:0006103)	8/14	0.0014676315190438	0.0403749969955518	0	0	5.839748766262898	38.09913639710315	GOT1;MRPS36;GPT2;GOT2;IDH2;DLST;D2HGDH;L2HGDH
GO_Biological_Process_2021	COPII-coated vesicle cargo loading (GO:0090110)	8/14	0.0014676315190438	0.0403749969955518	0	0	5.839748766262898	38.09913639710315	RAB1A;SEC13;SEC23A;SEC24B;SEC24A;SEC24C;SEC31B;SEC31A
GO_Biological_Process_2021	response to X-ray (GO:0010165)	8/14	0.0014676315190438	0.0403749969955518	0	0	5.839748766262898	38.09913639710315	BLM;NIPBL;ANXA1;XRCC4;MSH2;XRCC5;NUCKS1;BRCC3
GO_Biological_Process_2021	striated muscle cell development (GO:0055002)	8/14	0.0014676315190438	0.0403749969955518	0	0	5.839748766262898	38.09913639710315	TMOD4;FLII;LMOD1;CAPN3;PGM5;MYOZ1;LMOD3;LMOD2
GO_Biological_Process_2021	protein K63-linked ubiquitination (GO:0070534)	17/44	0.00150398418114	0.0411628901268955	0	0	2.760788311247027	17.94412343437697	UBE2D4;UBE2B;PELI3;UBE2E3;ZFP91;TRAF2;TRAF1;PRPF19;ITCH;RNF126;HECTD1;TRAF3;NEDD4;UBE2N;UBE2V2;STUB1;TRIM27
GO_Biological_Process_2021	negative regulation of ATP metabolic process (GO:1903579)	9/17	0.0015155257762868	0.0412671483063415	0	0	4.928008885298869	31.99259846373662	FIS1;TIGAR;PID1;NCOR1;PDE12;PPIF;NUPR1;CBFA2T3;GIT1
GO_Biological_Process_2021	selective autophagy (GO:0061912)	21/59	0.001525951390379	0.0413401145708282	0	0	2.4241448434701014	15.720911904758928	DYNC1H1;TEX264;UBA5;AUP1;PARK7;ATG13;UFL1;MAP1LC3B;IFT88;UFM1;STING1;STBD1;NBR1;UFC1;UBQLN1;UBE2N;ULK2;VIM;PCNT;RPS27A;UBA52
GO_Biological_Process_2021	multivesicular body assembly (GO:0036258)	13/30	0.0015728445922101	0.0418916269267001	0	0	3.3515141905818933	21.63358658300637	PDCD6IP;VPS4B;VPS37C;VPS37A;HGS;MVB12A;CHMP2A;CHMP4B;CHMP4A;CHMP6;CHMP7;STAM2;VPS28
GO_Biological_Process_2021	regulation of type I interferon-mediated signaling pathway (GO:0060338)	13/30	0.0015728445922101	0.0418916269267001	0	0	3.3515141905818933	21.63358658300637	IFNAR2;PTPN1;HSP90AB1;YTHDF2;YTHDF3;STAT2;NLRC5;MUL1;SAMHD1;CNOT7;OAS3;PTPN6;TTLL12
GO_Biological_Process_2021	COPII vesicle coating (GO:0048208)	22/63	0.0015855553005796	0.0418916269267001	0	0	2.353958389624426	15.175547403973932	NAPA;RAB1A;SEC16B;MCFD2;SEC13;SEC23A;SEC24B;TRAPPC2L;SEC24A;TRAPPC1;PEF1;CUL3;CTSZ;TRAPPC5;CSNK1D;TRAPPC6A;SCFD1;PPP6R1;PPP6R3;STX5;SEC24C;SEC31A
GO_Biological_Process_2021	vesicle coating (GO:0006901)	22/63	0.0015855553005796	0.0418916269267001	0	0	2.353958389624426	15.175547403973932	NAPA;RAB1A;SEC16B;MCFD2;SEC13;SEC23A;SEC24B;TRAPPC2L;SEC24A;TRAPPC1;PEF1;CUL3;CTSZ;TRAPPC5;CSNK1D;TRAPPC6A;SCFD1;PPP6R1;PPP6R3;STX5;SEC24C;SEC31A
GO_Biological_Process_2021	vesicle targeting, rough ER to cis-Golgi (GO:0048207)	22/63	0.0015855553005796	0.0418916269267001	0	0	2.353958389624426	15.175547403973932	NAPA;RAB1A;SEC16B;MCFD2;SEC13;SEC23A;SEC24B;TRAPPC2L;SEC24A;TRAPPC1;PEF1;CUL3;CTSZ;TRAPPC5;CSNK1D;TRAPPC6A;SCFD1;PPP6R1;PPP6R3;STX5;SEC24C;SEC31A
GO_Biological_Process_2021	vascular endothelial growth factor receptor signaling pathway (GO:0048010)	23/67	0.0016300369234782	0.0428547145842524	0	0	2.293359950859951	14.721427518771613	NCKAP1;NRP1;HSP90AA1;NCF2;ROCK2;ITGB3;NCF4;VEGFB;BRK1;CLEC14A;PIK3R1;BAIAP2;SULF1;RHOA;VAV1;CDC42;PIK3CA;NCK2;NCKAP1L;CRK;PAK2;WASF2;BCAR1
GO_Biological_Process_2021	ERAD pathway (GO:0036503)	28/87	0.0016761647230923	0.0438514270938421	0	0	2.0829980963739363	13.312955330880724	POMT2;DERL2;AUP1;UBE2J2;ECPAS;ATXN3;UBXN8;UBQLN1;UFD1;DNAJB9;MAN1A1;SEC61B;UBXN4;UGGT2;MARCHF6;GET4;TOR1A;FBXO2;AMFR;TMUB1;UBE4A;ERLIN2;NPLOC4;PSMC6;SELENOS;TRIM13;STUB1;MAN1B1
GO_Biological_Process_2021	regulation of intrinsic apoptotic signaling pathway (GO:2001242)	19/52	0.0017689477316119	0.0460530441151855	0	0	2.5250016362327377	16.00187065743256	FIS1;NDUFA13;URI1;DDX3X;BAD;CAV1;SEPTIN4;NOC2L;RACK1;NDUFS3;PPIF;UBQLN1;BCL2;BAX;NUPR1;DNM1L;TP53;NKX3-1;BCL2L1
GO_Biological_Process_2021	positive regulation of TOR signaling (GO:0032008)	16/41	0.0018156461987506	0.0470393386540398	0	0	2.8058483949285136	17.708589814196188	SEC13;MIOS;GPR137C;GOLPH3;PIP4P1;PIK3CA;LARS1;RRAGD;GPR137;NCKAP1L;SLC38A9;SMCR8;GAS6;LAMTOR4;LAMTOR3;LAMTOR5
GO_Biological_Process_2021	DNA repair (GO:0006281)	76/298	0.0018698334959881	0.0482091853530859	0	0	1.5070760368265166	9.467309834917726	UBXN1;DCLRE1C;FBH1;CETN2;OGG1;NUCKS1;PARK7;BACH1;BABAM1;POLB;ALKBH2;ALKBH5;KAT5;TRIM28;ALKBH1;TNKS1BP1;POLL;KPNA2;USP47;SLC30A9;RFC3;USP45;NSMCE1;CSNK1E;COMMD1;SIRT1;RAD23B;INIP;REXO4;DDB1;MSH2;PSME4;UBE2V2;TP53;UBA52;ASF1A;BLM;RNASEH2A;PRKDC;TEX264;PNKP;DOT1L;ZBTB1;BRCC3;PDS5A;POLD3;ATXN3;VCPIP1;POLD4;TDG;RPS27A;NPM1;KDM4B;XRCC4;UBE2B;XRCC5;TREX1;XRCC3;SMARCA5;APEX2;GTF2H1;UBE2A;GTF2H3;MLH1;APTX…
GO_Biological_Process_2021	DNA-templated transcription, initiation (GO:0006352)	47/168	0.0018935797545864	0.0485261356216571	0	0	1.7071466470022212	10.702590900602278	NOTCH3;THRB;RRN3;MAML2;CCNH;MAML1;GTF2E1;HDAC9;GTF2E2;HDAC7;RXRA;POLR2D;POLR2E;E2F3;POLR2G;POLR2H;TBL1X;POLR2I;POLR2K;NR2C2AP;CREBBP;TBP;BRF2;CAVIN1;NR1H2;ESRRB;SMARCA5;ESRRG;GTF2H1;TFB2M;GTF2H3;GTF2F2;NR0B2;NRBP1;GTF2H5;MED7;CDK9;KAT2B;SNW1;NCOR1;NR6A1;POLR1A;ERCC2;RARA;TAF4B;POLR3H;TAF3
GO_Biological_Process_2021	transcription by RNA polymerase I (GO:0006360)	14/34	0.0019003114755342	0.0485261356216571	0	0	3.0681854947425182	19.224444824699724	RRN3;TBP;CAVIN1;CCNH;GTF2H1;TTF1;GTF2H3;GTF2H5;TCOF1;POLR1A;ERCC2;POLR2E;POLR2H;POLR2K
