# Supplementary material for: Gene co-expression networks reveal sex-biased differences in musculoskeletal ageing
Source: Front Aging. 2024 Sep 18;5:1469479. doi: 10.3389/fragi.2024.1469479 (PMC11445131; doi:10.3389/fragi.2024.1469479)
Supplement: Supplementary file 2 [file DataSheet2.zip › SupplMat2/male_E_GO_Biological_Process_2021.csv]

Gene_set	Term	Overlap	P-value	Adjusted P-value	Old P-value	Old Adjusted P-value	Odds Ratio	Combined Score	Genes
GO_Biological_Process_2021	rRNA processing (GO:0006364)	74/173	2.520713958381297e-53	7.86714826410803e-50	0	0	17.151295564339044	2077.2357309147874	RPL4;RPL5;RPL30;RPL3;RPL32;RPL31;RPL34;RPLP1;WDR3;RRP1;RPL10A;RPL8;WDR46;RPL6;WDR43;RPL7;FBL;RPS14;RPL7A;RPS16;MRPL1;RPL18A;RPS19;NOB1;RPL36;RPL35;RPLP2;RPL37;RIOK1;RPS9;RPL21;RPS7;RPL23;RPS6;WDR74;WDR75;RPL13A;SENP3;XRN2;RPL24;RPL27;RPL26;RPL29;RPL28;DDX27;RPL10;RPL12;NOP2;HEATR1;MAK16;TSR3;RPL36A;PES1;DHX37;RPL14;RPL13;RPL15;RPS2;RPL18;RPL17;NOP56;NOP14;RPL41;UTP6;UTP4;RPL35A;BYSL;RPS25;BOP1;RS…
GO_Biological_Process_2021	SRP-dependent cotranslational protein targeting to membrane (GO:0006614)	56/90	1.3433605868308586e-52	2.0963141957495548e-49	0	0	37.11528299262967	4433.021581274312	RPL4;RPL5;RPL30;RPL3;RPL32;RPL31;RPL34;RPLP1;RPL10A;RPL8;RPL6;RPL7;RPS4X;RPL7A;RPS14;RPS16;RPL18A;RPS19;RPL36;RPL35;RPLP2;RPL37;RPS11;RPS13;RPS12;SEC63;RPS9;RPL21;RPS7;RPS8;RPL23;RPS5;RPS6;RPL13A;RPS3A;RPL24;RPL27;RPL26;RPL29;RPL28;RPL10;RPL12;RPL36A;RPS4Y1;RPL14;RPL13;RPL15;RPS2;RPL18;RPL17;RPL41;RPL35A;RPS25;RPS27;RPL27A;RPS24
GO_Biological_Process_2021	cytoplasmic translation (GO:0002181)	56/93	1.974841478592935e-51	2.0544934182295162e-48	0	0	34.10056865376014	3981.2874810495696	RPL4;EIF4A1;RPL5;RPL30;RPL3;RPL32;RPL31;RPL34;RPLP1;RPL10A;RPL8;RPL6;RPL7;RPS4X;RPL7A;RPS14;RPS16;RPL18A;RPS19;RPL36;RPL35;RPL37;RPS11;RPS13;RPS12;RPS9;RPL21;RPS7;RPS8;RPL23;RPS5;RPS6;RPL13A;RPS3A;RPL24;ETF1;RPL27;RPL26;RPL29;RPL28;RPL10;RPL12;RPL36A;RPL14;RPL13;RPL15;RPS2;RPL18;RPL17;RPL41;RPL35A;RPS25;RPS27;RPL27A;RPL22L1;RPS24
GO_Biological_Process_2021	cotranslational protein targeting to membrane (GO:0006613)	56/94	4.681728032697247e-51	3.6529182975120266e-48	0	0	33.20144332462362	3847.654590029895	RPL4;RPL5;RPL30;RPL3;RPL32;RPL31;RPL34;RPLP1;RPL10A;RPL8;RPL6;RPL7;RPS4X;RPL7A;RPS14;RPS16;RPL18A;RPS19;RPL36;RPL35;RPLP2;RPL37;RPS11;RPS13;RPS12;SEC63;RPS9;RPL21;RPS7;RPS8;RPL23;RPS5;RPS6;RPL13A;RPS3A;RPL24;RPL27;RPL26;RPL29;RPL28;RPL10;RPL12;RPL36A;RPS4Y1;RPL14;RPL13;RPL15;RPS2;RPL18;RPL17;RPL41;RPL35A;RPS25;RPS27;RPL27A;RPS24
GO_Biological_Process_2021	ribosome biogenesis (GO:0042254)	75/192	1.488758062840069e-50	9.292827828247711e-48	0	0	14.712584875825504	1687.9941714848578	RPL4;RPL5;RPL30;RPL3;RPL32;RPL31;RPL34;RPLP1;WDR3;RRP1;NOC2L;RPL10A;RPL8;WDR46;RPL6;WDR43;RPL7;FBL;RPS14;RPL7A;RPS16;RPL18A;RPS19;NOB1;RPL36;RPL35;RPLP2;RPL37;RIOK1;GLUL;RPS9;RPL21;RPS7;RPL23;RPS6;WDR74;WDR75;RPL13A;SENP3;XRN2;RPL24;RPL27;RPL26;RPL29;RPL28;DDX27;RPL10;NIP7;RPL12;HEATR1;RPL36A;PES1;DHX37;RRS1;RPL14;RPL13;RPL15;RPS2;RPL18;RPL17;NOP56;NOP14;RPL41;NPM1;UTP6;UTP4;DDX31;RPL35A;BYSL;RPS…
GO_Biological_Process_2021	rRNA metabolic process (GO:0016072)	69/162	1.3125304113665251e-49	6.827345689791541e-47	0	0	16.92735158579561	1905.253194019003	RPL4;RPL5;RPL30;RPL3;RPL32;RPL31;RPL34;RPLP1;WDR3;RRP1;RPL10A;RPL8;WDR46;RPL6;WDR43;RPL7;FBL;RPS14;RPL7A;RPS16;RPL18A;RPS19;NOB1;RPL36;RPL35;RPLP2;RPL37;RPS9;RPL21;RPS7;RPL23;RPS6;WDR74;WDR75;RPL13A;SENP3;XRN2;RPL24;RPL27;RPL26;RPL29;RPL28;DDX27;RPL10;RPL12;HEATR1;RPL36A;PES1;DHX37;RPL14;RPL13;RPL15;RPS2;RPL18;RPL17;NOP56;NOP14;RPL41;UTP6;NIFK;UTP4;RPL35A;BYSL;RPS25;BOP1;RPS27;LAS1L;RPL27A;RPS24
GO_Biological_Process_2021	translation (GO:0006412)	77/214	9.19664430425372e-49	4.10038955336798e-46	0	0	12.917469586374695	1428.7732915200218	RPL4;RPL5;RPL30;RPL3;RPL32;RPL31;RPL34;RPLP1;MRPL37;RPL8;RPL10A;YARS1;MRPL35;RPL6;RPL7;RPS4X;RPS14;RPL7A;RPS16;RPL18A;RPS19;RPL36;RPL35;RPLP2;RPL37;RPS11;RPS13;RPS12;MRPS28;RPS9;RPL21;MRPS24;RPS7;RPS8;RPL23;RPS5;RPS6;RPL13A;RPS3A;MRPS7;GTPBP1;EEF1A1;PPA2;RPL24;RPL27;ETF1;RPL26;RPL29;CARS1;RPL28;RPL10;MRPS33;RPL12;MRPS34;MRPL16;RPL36A;RPS4Y1;MRPL11;RPL14;RPL13;IARS2;RPL15;RPS2;RPL18;RPL17;VARS1;HA…
GO_Biological_Process_2021	protein targeting to ER (GO:0045047)	56/103	5.879505861363107e-48	2.293742224164283e-45	0	0	26.83104471606056	2917.9461886518766	RPL4;RPL5;RPL30;RPL3;RPL32;RPL31;RPL34;RPLP1;RPL10A;RPL8;RPL6;RPL7;RPS4X;RPS14;RPL7A;RPS16;RPL18A;RPS19;RPL36;RPL35;RPLP2;RPL37;RPS11;RPS13;RPS12;SEC63;RPS9;RPL21;RPS7;RPS8;RPL23;RPS5;RPS6;RPL13A;RPS3A;RPL24;RPL27;RPL26;RPL29;RPL28;RPL10;RPL12;RPL36A;RPS4Y1;RPL14;RPL13;RPL15;RPS2;RPL18;RPL17;RPL41;RPL35A;RPS25;RPS27;RPL27A;RPS24
GO_Biological_Process_2021	nuclear-transcribed mRNA catabolic process, nonsense-mediated decay (GO:0000184)	58/113	1.0470839346175817e-47	3.63105439993497e-45	0	0	23.793494183541576	2573.8728986662986	RPL4;RPL5;RPL30;RPL3;RPL32;RPL31;RPL34;RPLP1;RPL10A;RPL8;RPL6;RPL7;RPS4X;RPS14;RPL7A;RPS16;RPL18A;RPS19;RPL36;RPL35;RPLP2;RPL37;RPS11;RPS13;RPS12;RPS9;RPL21;RPS7;RPS8;RPL23;RPS5;RPS6;RPL13A;RPS3A;RPL24;RPL27;ETF1;RPL26;PABPC1;RPL29;RPL28;RPL10;RPL12;RPL36A;RPS4Y1;RPL14;RPL13;RPL15;RPS2;RPL18;RPL17;RPL41;RPL35A;RPS25;RPS27;RPL27A;RNPS1;RPS24
GO_Biological_Process_2021	aerobic electron transport chain (GO:0019646)	47/70	1.1554499138804801e-46	3.606159181220978e-44	0	0	45.58988049834732	4822.243371540842	COX7B;NDUFA13;NDUFB8;NDUFB7;NDUFB10;NDUFB6;UQCRB;NDUFB5;COX4I1;NDUFB4;NDUFA10;NDUFB3;NDUFB2;NDUFB1;UQCR11;UQCR10;COX5B;COX6A2;COX7C;UQCRH;UQCRFS1;CYC1;NDUFV2;NDUFV1;COX8A;NDUFA9;NDUFA8;NDUFA7;NDUFA4;NDUFA1;NDUFC2;NDUFC1;SDHC;SDHD;SDHA;COX6C;NDUFS8;NDUFS7;NDUFS6;UQCRQ;NDUFS4;NDUFAB1;NDUFS3;UQCRC1;NDUFS2;NDUFS1;UQCRC2
GO_Biological_Process_2021	mitochondrial ATP synthesis coupled electron transport (GO:0042775)	47/71	3.275028724109204e-46	9.292149679949841e-44	0	0	43.68801169590643	4575.55851366961	COX7B;NDUFA13;NDUFB8;NDUFB7;NDUFB10;NDUFB6;UQCRB;NDUFB5;COX4I1;NDUFB4;NDUFA10;NDUFB3;NDUFB2;NDUFB1;UQCR11;UQCR10;COX5B;COX6A2;COX7C;UQCRH;UQCRFS1;CYC1;NDUFV2;NDUFV1;COX8A;NDUFA9;NDUFA8;NDUFA7;NDUFA4;NDUFA1;NDUFC2;NDUFC1;SDHC;SDHD;SDHA;COX6C;NDUFS8;NDUFS7;NDUFS6;UQCRQ;NDUFS4;NDUFAB1;NDUFS3;UQCRC1;NDUFS2;NDUFS1;UQCRC2
GO_Biological_Process_2021	peptide biosynthetic process (GO:0043043)	65/162	8.835573004103755e-45	2.2979852788173186e-42	0	0	15.212220867358878	1543.090311779615	RPL4;RPL5;RPL30;RPL3;RPL32;RPL31;RPL34;RPLP1;MRPL37;RPL10A;RPL8;MRPL35;RPL6;RPL7;RPS4X;RPS14;RPL7A;RPS16;RPL18A;RPS19;RPL36;RPL35;RPLP2;RPL37;RPS11;RPS13;RPS12;RPS9;RPL21;RPS7;RPS8;RPL23;RPS5;RPS6;RPL13A;RPS3A;MRPS7;EEF1A1;RPL24;RPL27;RPL26;RPL29;RPL28;RPL10;MRPS33;RPL12;RPL36A;FURIN;RPS4Y1;MRPL11;CARNS1;RPL14;RPL13;RPL15;RPS2;RPL18;RPL17;HARS1;RPL41;RPL35A;RPL3L;RPS25;RPS27;RPL27A;RPS24
GO_Biological_Process_2021	ncRNA processing (GO:0034470)	70/201	2.787047113801646e-43	6.691056955519183e-41	0	0	12.181536259541986	1193.6221600871015	RPL4;RPL5;RPL30;RPL3;RPL32;RPL31;RPL34;RPLP1;WDR3;RRP1;RPL8;RPL10A;WDR46;RPL6;WDR43;RPL7;RPS14;FBL;RPL7A;RPS16;RPL18A;RPS19;NOB1;RPL36;RPL35;RPLP2;RPL37;RPS9;RPL21;RPS7;RPL23;RPS6;WDR74;WDR75;RPL13A;SENP3;MRPL44;XRN2;RPL24;RPL27;RPL26;RPL29;RPL28;DDX27;RPL10;RPL12;HEATR1;SRRT;RPL36A;PES1;DHX37;RPL14;RPL13;RPL15;RPS2;RPL18;RPL17;NOP56;RPL41;UTP6;NOP14;UTP4;RPL35A;BYSL;RPS25;BOP1;RPS27;LAS1L;RPL27A…
GO_Biological_Process_2021	nuclear-transcribed mRNA catabolic process (GO:0000956)	60/171	1.968194306577045e-37	4.387667450590684e-35	0	0	12.189124991975348	1030.206949638084	RPL4;RPL5;RPL30;RPL3;RPL32;RPL31;RPL34;RPLP1;RPL10A;RPL8;RPL6;RPL7;RPS4X;RPS14;RPL7A;RPS16;RPL18A;RPS19;RPL36;RPL35;RPLP2;TNKS1BP1;RPL37;RPS11;RPS13;RPS12;RPS9;RPL21;RPS7;RPS8;RPL23;RPS5;RPS6;RPL13A;RPS3A;XRN2;RPL24;RPL27;ETF1;RPL26;PABPC1;RPL29;RPL28;RPL10;RPL12;RPL36A;RPS4Y1;RPL14;RPL13;RPL15;RPS2;RPL18;RPL17;RPL41;RPL35A;RPS25;RPS27;RPL27A;RNPS1;RPS24
GO_Biological_Process_2021	mitochondrial electron transport, NADH to ubiquinone (GO:0006120)	28/39	1.4401831147593502e-29	2.9965410007759547e-27	0	0	55.58934886623674	3691.699633117239	NDUFA13;NDUFB8;NDUFB7;NDUFB10;NDUFB6;NDUFB5;NDUFB4;NDUFA10;NDUFB3;NDUFB2;NDUFB1;NDUFV2;NDUFV1;NDUFA9;NDUFA8;NDUFA7;NDUFA4;NDUFA1;NDUFC2;NDUFC1;NDUFS8;NDUFS7;NDUFS6;NDUFAB1;NDUFS4;NDUFS3;NDUFS2;NDUFS1
GO_Biological_Process_2021	cellular macromolecule biosynthetic process (GO:0034645)	67/314	4.718525166627274e-27	9.204073153152326e-25	0	0	6.123867245266552	371.21842933404974	RPL4;RPL5;RPL30;RPL3;RPL32;MCM7;RPL31;RPL34;RPLP1;MRPL37;RPL8;RPL10A;MRPL35;RPL6;RPL7;RPS4X;RPS14;RPL7A;RPS16;RPL18A;RPS19;RPL36;RPL35;RPLP2;RPL37;RPS11;RPS13;RPS12;RPS9;RPL21;RPS7;RPS8;RPL23;RPS5;RPS6;RPL13A;RPS3A;MRPS7;GTPBP1;EEF1A1;RPL24;RPL27;RPL26;RPL29;RPL28;RPL10;MRPS33;RPL12;RPL36A;RPS4Y1;MRPL11;RPL14;RPL13;RPL15;RPS2;RPL18;RPL17;HARS1;RPL41;RPL35A;NAP1L1;RPL3L;RPS25;RPS27;RPL27A;RNPS1;RP…
GO_Biological_Process_2021	gene expression (GO:0010467)	70/356	5.801287203525078e-26	1.065048080129516e-23	0	0	5.5340572888649815	321.57926877742824	RPL4;RPL5;RPL30;RPL3;RPL32;RPL31;RPL34;RPLP1;MRPL37;RPL8;RPL10A;MRPL35;RPL6;RPL7;RPS4X;RPS14;RPL7A;ALKBH5;RPS16;RPL18A;RPS19;RPL36;RPL35;RPLP2;RPL37;RPS11;RPS13;RPS12;NUP214;RPS9;RPL21;RPS7;RPS8;RPL23;RPS5;RPS6;RPL13A;RPS3A;MRPS7;MRPL44;EEF1A1;XRN2;RPL24;RPL27;SRSF4;RPL26;RPL29;RPL28;RPL10;MRPS33;RPL12;RPL36A;RPS4Y1;MRPL11;RPL14;RPL13;RPL15;RPS2;RPL18;RPL17;HARS1;RPL41;RPL35A;RPL3L;RPS25;RPS27;HN…
GO_Biological_Process_2021	mitochondrial respiratory chain complex I assembly (GO:0032981)	29/58	5.2012470994821474e-24	8.54373273551778e-22	0	0	21.84306987399771	1171.075646367202	NDUFA13;NDUFB8;NDUFB7;DMAC1;NDUFB10;NDUFB6;NDUFB5;NDUFB4;NDUFA10;NDUFB3;NDUFB2;NDUFB1;NDUFV2;NDUFV1;NDUFA9;NDUFA8;NDUFA7;NDUFA1;NDUFC2;NDUFC1;TIMM21;NDUFS8;NDUFS7;NDUFS6;NDUFS4;NDUFAB1;NDUFS3;NDUFS2;NDUFS1
GO_Biological_Process_2021	NADH dehydrogenase complex assembly (GO:0010257)	29/58	5.2012470994821474e-24	8.54373273551778e-22	0	0	21.84306987399771	1171.075646367202	NDUFA13;NDUFB8;NDUFB7;DMAC1;NDUFB10;NDUFB6;NDUFB5;NDUFB4;NDUFA10;NDUFB3;NDUFB2;NDUFB1;NDUFV2;NDUFV1;NDUFA9;NDUFA8;NDUFA7;NDUFA1;NDUFC2;NDUFC1;TIMM21;NDUFS8;NDUFS7;NDUFS6;NDUFS4;NDUFAB1;NDUFS3;NDUFS2;NDUFS1
GO_Biological_Process_2021	cellular protein metabolic process (GO:0044267)	71/417	1.8596846358117905e-22	2.902037874184299e-20	0	0	4.630509936492699	231.69434893975372	RPL4;RPL5;RPL30;RPL3;RPL32;RPL31;RPL34;RPLP1;MRPL37;RPL8;RPL10A;MRPL35;RPL6;RPL7;RPS4X;RPL7A;RPS14;RPS16;RPL18A;RPS19;RPL36;RPL35;RPLP2;RPL37;RPS11;RPS13;RPS12;RPS9;RPL21;RPS7;RPS8;RPL23;RPS5;RPS6;RPL13A;RPS3A;MRPS7;EEF1A1;RPL24;RPL27;RPL26;L2HGDH;RPL29;RPL28;RPL10;RPL12;HM13;MRPS33;RPL36A;FURIN;RPS4Y1;FSTL1;MRPL11;RPL14;RPL13;RPL15;RPS2;RPL18;RPL17;UBL4A;RPL41;HARS1;FN1;RPL35A;RPL3L;RPS25;RPS27;…
GO_Biological_Process_2021	ribosomal large subunit biogenesis (GO:0042273)	27/57	1.2135261616822779e-21	1.8035310241001858e-19	0	0	19.6128	944.5672879870352	RPL5;RPL3;RPL10;NIP7;MAK16;NOP2;PPAN;NOC2L;RPL10A;RPL6;RPL7;RPL7A;MRPL1;PES1;RPL14;RRS1;NPM1;WDR74;RPL35A;NLE1;RPL3L;TRAF7;BOP1;RSL1D1;LAS1L;RPL24;RPL26
GO_Biological_Process_2021	mitochondrial respiratory chain complex assembly (GO:0033108)	32/90	9.894246510076048e-21	1.4036337889976066e-18	0	0	12.074514466904478	556.1803125302769	NDUFA13;NDUFB8;NDUFB7;COX16;DMAC1;NDUFB10;NDUFB6;NDUFB5;NDUFB4;NDUFA10;NDUFB3;NDUFB2;NDUFB1;UQCRFS1;NDUFV2;NDUFV1;NDUFA9;NDUFA8;NDUFA7;NDUFA1;NDUFC2;NDUFC1;TIMM21;NDUFS8;NDUFS7;NDUFS6;NDUFS4;LYRM7;NDUFAB1;NDUFS3;NDUFS2;NDUFS1
GO_Biological_Process_2021	ribonucleoprotein complex biogenesis (GO:0022613)	24/60	2.8516162120345017e-17	3.869519216417252e-15	0	0	14.47380410022779	551.3949189168311	RPL5;NOP14;NPM1;RPS7;NIP7;RPS6;WDR74;DDX31;RPL35A;NOC2L;RPL7;BYSL;BOP1;RPS25;RPS16;RPS19;PES1;DHX37;RPL14;RRS1;RIOK1;RPL26;GLUL;RPS24
GO_Biological_Process_2021	cellular respiration (GO:0045333)	20/42	1.9764518151550588e-16	2.570210881291224e-14	0	0	19.66192537621109	710.9763671728733	UQCRB;ETFDH;ETFA;SDHC;MTFR1L;UQCR10;SDHA;MTLN;SDHB;UQCRH;COQ10A;SIRT3;NDUFS8;NDUFS7;LYRM7;NDUFS4;UQCRC1;UQCRFS1;NDUFS1;UQCRC2
GO_Biological_Process_2021	ribosome assembly (GO:0042255)	20/50	1.2865930847199159e-14	1.6061828069643429e-12	0	0	14.412698412698411	460.9785362838194	RPL5;NPM1;RPL3;RPL10;RPS5;NOP2;PPAN;ERAL1;MRPS7;RPL6;NLE1;RPL3L;RPS14;TRAF7;BOP1;RPS27;RPS19;DHX37;RRS1;RPL24
GO_Biological_Process_2021	ribosomal small subunit biogenesis (GO:0042274)	18/40	2.238456309489997e-14	2.687008516122416e-12	0	0	17.655697243932536	554.9257117768173	NOP14;NPM1;RPS7;UTP4;WDR3;RPS5;TSR3;RPS6;ERAL1;MRPS7;RPS14;RPS25;RPS16;RPS27;NOB1;RPS19;RIOK1;RPS24
GO_Biological_Process_2021	inner mitochondrial membrane organization (GO:0007007)	18/49	1.5531536121780248e-12	1.7953305272620795e-10	0	0	12.52393811122464	340.5350656000591	ATP5PF;NDUFA13;ATP5PD;APOOL;ATP5PB;MTX2;ATP5MC3;IMMT;GHITM;MICOS10;ATP5MC1;APOO;ATP5F1A;CHCHD3;ATP5F1B;ATP5PO;ATP5MG;ATP5ME
GO_Biological_Process_2021	cristae formation (GO:0042407)	14/28	2.899559700479253e-12	3.231973508998481e-10	0	0	21.49099099099099	570.939600187048	ATP5PF;ATP5PD;APOOL;ATP5PB;ATP5MC3;IMMT;ATP5MC1;APOO;ATP5F1A;ATP5F1B;CHCHD3;ATP5PO;ATP5MG;ATP5ME
GO_Biological_Process_2021	maturation of SSU-rRNA (GO:0030490)	15/35	8.070157703365523e-12	8.685159376621998e-10	0	0	16.131341600901916	412.04040803052686	NOP14;UTP6;UTP4;RPS8;WDR3;HEATR1;TSR3;WDR46;RPS14;RPS16;NOB1;RPS19;DHX37;NOL10;RIOK1
GO_Biological_Process_2021	maturation of LSU-rRNA (GO:0000470)	13/26	1.7673144545214246e-11	1.8385961375204554e-09	0	0	21.467941507311583	531.5242246311071	NIFK;MAK16;NOP2;URB1;RPL10A;RPL7;RPL7A;BOP1;RSL1D1;MRPL1;LAS1L;PES1;RPL35
GO_Biological_Process_2021	mitochondrial electron transport, ubiquinol to cytochrome c (GO:0006122)	9/12	1.444964176874333e-10	1.4547526438789654e-08	0	0	64.14893617021276	1453.4716105386804	UQCRB;UQCRQ;UQCRC1;UQCRFS1;UQCR11;CYC1;UQCR10;UQCRC2;UQCRH
GO_Biological_Process_2021	maturation of SSU-rRNA from tricistronic rRNA transcript (SSU-rRNA, 5.8S rRNA, LSU-rRNA) (GO:0000462)	13/30	1.719943547219462e-10	1.6774824408974814e-08	0	0	16.413220406272746	369.0276169515517	NOP14;UTP6;UTP4;RPS8;HEATR1;KRI1;WDR46;RPS14;RPS16;RPS19;DHX37;RRS1;NOL10
GO_Biological_Process_2021	ribosomal large subunit assembly (GO:0000027)	12/25	1.9902890023337812e-10	1.8823309019041613e-08	0	0	19.7942955920484	442.1564846559567	RPL5;BOP1;TRAF7;RPL3;RPL10;NOP2;PPAN;RRS1;RPL24;RPL6;NLE1;RPL3L
GO_Biological_Process_2021	aerobic respiration (GO:0009060)	11/21	3.4427912776519433e-10	3.160279875750504e-08	0	0	23.56543209876543	513.480593876503	NDUFS8;UQCRB;NDUFS7;UQCRC1;SDHC;MTFR1L;UQCR10;UQCRC2;SDHB;UQCRH;SIRT3
GO_Biological_Process_2021	mitochondrial ATP synthesis coupled proton transport (GO:0042776)	10/17	4.830635389639456e-10	4.3075465860184986e-08	0	0	30.57495195387572	655.8594089061941	ATP5PF;ATP5F1A;ATP5PD;ATP5F1B;ATP5PB;ATP5PO;ATP5MC3;ATP5MG;ATP5MC1;ATP5ME
GO_Biological_Process_2021	ATP synthesis coupled proton transport (GO:0015986)	10/19	2.112648331285003e-09	1.8315487338723598e-07	0	0	23.778026905829595	474.97378066213207	ATP5PF;ATP5F1A;ATP5PD;ATP5F1B;ATP5PB;ATP5PO;ATP5MC3;ATP5MG;ATP5MC1;ATP5ME
GO_Biological_Process_2021	translational elongation (GO:0006414)	21/104	6.33858759391789e-09	5.346684292058848e-07	0	0	5.4608673057724655	103.0826616845448	MRPS28;MRPS24;MRPS33;MRPS34;MRPL16;MRPL39;MRPS10;MRPL15;ERAL1;MRPL37;MRPL12;MRPS7;GTPBP1;MRPL35;MRPL11;MRPL44;EEF1A1;MRPL30;MRPL1;RACK1;ZNF598
GO_Biological_Process_2021	mitochondrial translation (GO:0032543)	21/105	7.591391771441848e-09	6.234929925965792e-07	0	0	5.395573212258797	100.87699048930284	MRPS28;HARS1;NDUFA7;MRPS24;MRPS33;MRPS34;MRPL16;MRPL39;MRPS10;GATB;MRPL15;ERAL1;MRPL37;MRPL12;MRPS7;MRPL35;MRPL11;MRPL44;MRPL30;MRPL1;IARS2
GO_Biological_Process_2021	mitochondrial membrane organization (GO:0007006)	11/32	7.974635868712327e-08	6.282039576999122e-06	0	0	11.21516754850088	183.30534996421972	APOO;CHCHD3;APOOL;MTX2;MFN2;IMMT;GHITM;MICOS10;SLC25A4;RCC1L;BCL2L1
GO_Biological_Process_2021	ubiquinone biosynthetic process (GO:0006744)	8/15	8.051316343478529e-08	6.282039576999122e-06	0	0	24.40524129114733	398.655837216299	NDUFA9;COQ3;COQ2;COQ9;COQ7;COQ10A;COQ6;COQ5
GO_Biological_Process_2021	ribonucleoprotein complex assembly (GO:0022618)	22/136	1.8475947693096684e-07	1.4064251890281648e-05	0	0	4.163157894736842	64.5464783532979	RPL5;RPL3;RPL10;XRCC5;RPS5;NOP2;PPAN;ERAL1;MRPS7;RPL6;RPL3L;NLE1;SRPK1;RPS14;TRAF7;BOP1;RPS27;RPS19;RRS1;RPL24;DENR;EIF3A
GO_Biological_Process_2021	mitochondrial gene expression (GO:0140053)	12/42	2.0808816906351914e-07	1.546293275350579e-05	0	0	8.569887640449439	131.8503262285017	MRPS28;HARS1;NDUFA7;MRPS24;MRPS34;MRPL16;GATB;IARS2;FOXO3;MRPL12;MRPS7;POLRMT
GO_Biological_Process_2021	energy coupled proton transport, down electrochemical gradient (GO:0015985)	7/12	2.407537116471136e-07	1.74742403267591e-05	0	0	29.86614525139665	455.144862794977	ATP5F1A;ATP5PD;ATP5PB;ATP5PO;ATP5MC3;ATP5MG;ATP5MC1
GO_Biological_Process_2021	translational termination (GO:0006415)	18/96	2.483150871135338e-07	1.7613440610939524e-05	0	0	4.9651931778628615	75.51347502330678	MRPS28;MRPS24;MRPS33;MRPS34;MRPL16;MRPL39;MRPS10;MRPL37;MRPL15;ERAL1;MRPS7;MRPL12;MRPL35;MRPL44;MRPL11;MRPL30;MRPL1;ETF1
GO_Biological_Process_2021	mitochondrial electron transport, cytochrome c to oxygen (GO:0006123)	8/17	2.805505842939021e-07	1.9457741635139298e-05	0	0	18.97986577181208	286.33996877851246	COX8A;COX7B;NDUFA4;COX4I1;COX5B;COX6C;COX6A2;COX7C
GO_Biological_Process_2021	mitochondrial translational elongation (GO:0070125)	17/89	4.042014146591597e-07	2.684069393938803e-05	0	0	5.075988700564972	74.7254191098922	MRPS28;MRPS24;MRPS33;MRPS34;MRPL16;MRPL39;MRPS10;MRPL37;MRPL15;ERAL1;MRPS7;MRPL12;MRPL35;MRPL44;MRPL11;MRPL30;MRPL1
GO_Biological_Process_2021	mitochondrial translational termination (GO:0070126)	17/89	4.042014146591597e-07	2.684069393938803e-05	0	0	5.075988700564972	74.7254191098922	MRPS28;MRPS24;MRPS33;MRPS34;MRPL16;MRPL39;MRPS10;MRPL37;MRPL15;ERAL1;MRPS7;MRPL12;MRPL35;MRPL44;MRPL11;MRPL30;MRPL1
GO_Biological_Process_2021	cellular amino acid catabolic process (GO:0009063)	17/90	4.776555653849088e-07	3.105756290763125e-05	0	0	5.006191471248355	72.86199269367276	ACAD8;ECHS1;HIBADH;GOT1;GOT2;ACADSB;ALDH4A1;QDPR;HMGCL;ALDH6A1;ALDH5A1;IVD;CARNS1;GLUL;ASPA;DLD;HIBCH
GO_Biological_Process_2021	quinone biosynthetic process (GO:1901663)	7/14	9.634205223164128e-07	6.136398877856172e-05	0	0	21.33072625698324	295.4897693639077	COQ3;COQ2;COQ9;COQ7;COQ10A;COQ6;COQ5
GO_Biological_Process_2021	acetyl-CoA biosynthetic process from pyruvate (GO:0006086)	5/6	1.0662075769590188e-06	6.655267695378195e-05	0	0	106.44927536231884	1463.826834116226	PDHX;PDHA1;DLAT;PDHB;DLD
GO_Biological_Process_2021	branched-chain amino acid catabolic process (GO:0009083)	8/20	1.288011826519984e-06	7.730547904940135e-05	0	0	14.232662192393736	193.0292106942402	ACAD8;ALDH6A1;ECHS1;HIBADH;IVD;ACADSB;DLD;HIBCH
GO_Biological_Process_2021	branched-chain amino acid metabolic process (GO:0009081)	8/20	1.288011826519984e-06	7.730547904940135e-05	0	0	14.232662192393736	193.0292106942402	ACAD8;ALDH6A1;ECHS1;HIBADH;IVD;ACADSB;DLD;HIBCH
GO_Biological_Process_2021	ubiquinone metabolic process (GO:0006743)	7/15	1.735974864869688e-06	0.00010222599157091124	0	0	18.66340782122905	247.5503480494125	COQ3;COQ2;COQ9;COQ7;COQ10A;COQ6;COQ5
GO_Biological_Process_2021	ribosomal small subunit assembly (GO:0000028)	7/17	4.845683688269912e-06	0.00028006257020537774	0	0	14.929162011173185	182.69445877889103	RPS14;RPS27;RPS19;XRCC5;RPS5;ERAL1;MRPS7
GO_Biological_Process_2021	monocarboxylic acid metabolic process (GO:0032787)	20/143	6.707049373617133e-06	0.0003805945653647104	0	0	3.498147226370223	41.67115914717358	PDHX;MECR;PDHA1;SLC16A1;ACOT11;GOT2;PDHB;ALKBH7;ACADSB;CKMT2;ALDH4A1;GRHPR;SCP2;NPC1;PCCB;VDAC1;ECHDC3;DLAT;ACAA1;DLD
GO_Biological_Process_2021	mitochondrion organization (GO:0007005)	22/175	1.3618366917397525e-05	0.000758980770521387	0	0	3.0955882352941178	34.683252805915465	DNAJC19;TOMM40;MTX2;SIRT5;COX7A2;MIEF2;MTFR1L;POLRMT;PPRC1;TRAK1;HIGD2A;NIPSNAP2;SIRT3;PRDX3;CHCHD3;HAX1;ATP5F1B;MFN2;NDUFS1;SLC25A4;BCL2L1;ATPAF1
GO_Biological_Process_2021	maturation of LSU-rRNA from tricistronic rRNA transcript (SSU-rRNA, 5.8S rRNA, LSU-rRNA) (GO:0000463)	6/14	1.819620957238489e-05	0.000979144311645056	0	0	15.979352678571429	174.40340500970038	BOP1;NIFK;PES1;RPL35;URB1;RPL7
GO_Biological_Process_2021	respiratory electron transport chain (GO:0022904)	6/14	1.819620957238489e-05	0.000979144311645056	0	0	15.979352678571429	174.40340500970038	ETFDH;UQCRFS1;ETFA;SDHA;SLC25A12;SDHB
GO_Biological_Process_2021	positive regulation of rRNA processing (GO:2000234)	5/10	3.846816196158814e-05	0.0020349005674935	0	0	21.285395763656638	216.38051393588287	HEATR1;WDR75;RIOK1;SIRT7;WDR43
GO_Biological_Process_2021	protein deacylation (GO:0035601)	7/23	4.815614924514137e-05	0.0025049223632347	0	0	9.327793296089386	92.72816884632554	ABHD10;ABHD17A;SIRT5;SIRT7;SIRT1;SIRT2;SIRT3
GO_Biological_Process_2021	fatty acid beta-oxidation (GO:0006635)	10/52	9.33593217175586e-05	0.0047766302144344	0	0	5.086483023702755	47.19775489549823	MECR;ECHS1;SCP2;IVD;ETFDH;ETFA;ACADM;ACAA1;MTLN;DECR1
GO_Biological_Process_2021	hexose biosynthetic process (GO:0019319)	9/44	0.00012655417599792817	0.0063705739240247	0	0	5.489265717485202	49.26528193109026	CRTC2;TPI1;GOT1;MDH1;GOT2;AKR1B1;SLC25A12;SLC39A14;SLC25A11
GO_Biological_Process_2021	regulation of protein catabolic process (GO:0042176)	14/102	0.00019263899706225765	0.009543274759227	0	0	3.405763718263718	29.13526168525784	NDUFA13;SF3B3;WWP1;FURIN;FOXO1;OAZ2;SIRT2;EEF1A1;ITCH;HGS;RAB26;FLNA;STX5;SEC22B
GO_Biological_Process_2021	2-oxoglutarate metabolic process (GO:0006103)	5/14	0.00026270157344629273	0.0128108064175918	0	0	11.822742474916389	97.47250423651408	GOT1;GPT2;GOT2;IDH2;L2HGDH
GO_Biological_Process_2021	fatty acid catabolic process (GO:0009062)	11/70	0.00027919742335726555	0.0134057716661234	0	0	3.9838878426449047	32.60251035050604	PECR;MCEE;MECR;ECHS1;SCP2;PCCB;ACADM;ACAA1;AIG1;MTLN;DECR1
GO_Biological_Process_2021	electron transport chain (GO:0022900)	5/15	0.0003794682066220194	0.0179442465585957	0	0	10.639910813823857	83.80780835491284	ETFDH;UQCRFS1;ETFA;SDHA;SDHB
GO_Biological_Process_2021	gluconeogenesis (GO:0006094)	8/41	0.00042097201802601176	0.0196097562426743	0	0	5.169818995322351	40.184714533316125	CRTC2;TPI1;GOT1;MDH1;GOT2;SLC25A12;SLC39A14;SLC25A11
GO_Biological_Process_2021	regulation of rRNA processing (GO:2000232)	5/16	0.0005315490709412833	0.0243965389765844	0	0	9.67213945474815	72.92517530685588	HEATR1;WDR75;SIRT7;RIOK1;WDR43
GO_Biological_Process_2021	neurogenesis (GO:0022008)	8/44	0.0006929648197530094	0.0309298002940137	0	0	4.738255033557047	34.468584668445345	TGFB2;ANXA1;ROGDI;RITA1;NDUFS2;WDR62;BTBD6;TRAK1
GO_Biological_Process_2021	fatty acid beta-oxidation using acyl-CoA dehydrogenase (GO:0033539)	4/10	0.000693715482403385	0.0309298002940137	0	0	14.173719376391984	103.09182005286378	IVD;ETFDH;ETFA;ACADM
GO_Biological_Process_2021	positive regulation of RNA metabolic process (GO:0051254)	8/45	0.0008099461410361581	0.0356034071292091	0	0	4.609952234113308	32.816142307801286	HEATR1;WDR75;RIOK1;SIRT7;GRSF1;RELA;WDR43;ZPR1
GO_Biological_Process_2021	positive regulation of anoikis (GO:2000210)	3/5	0.0008538490328015953	0.0370119837690802	0	0	31.86206896551724	225.12960994815396	BRMS1;PTRH2;TLE5
GO_Biological_Process_2021	alpha-amino acid metabolic process (GO:1901605)	8/46	0.0009422704942573292	0.0401229055675362	0	0	4.48840221358766	31.27167748242349	GOT1;GPT2;GOT2;GADL1;GPT;SLC25A12;GLUL;ASPA
GO_Biological_Process_2021	dicarboxylic acid metabolic process (GO:0043648)	9/57	0.0009513281038121384	0.0401229055675362	0	0	3.9998600223964167	27.829632267228927	FH;ALDH5A1;GOT1;MDH1;GPT2;GOT2;IDH2;L2HGDH;SDHA
GO_Biological_Process_2021	regulation of transcription by RNA polymerase I (GO:0006356)	5/18	0.000967118922654202	0.0402450421013835	0	0	8.183260440785524	56.80155808438912	HEATR1;WDR75;FLNA;SIRT7;WDR43
GO_Biological_Process_2021	glycerol metabolic process (GO:0006071)	4/11	0.0010513246540568	0.0431734769119916	0	0	12.14826598790964	83.30921632362252	COQ3;COQ2;TPI1;GOT1
GO_Biological_Process_2021	regulation of translation (GO:0006417)	18/178	0.0011757998365868	0.0476580687011386	0	0	2.410096153846154	16.25804266410825	RPL5;EIF2B4;NPM1;RPL10;RPL13A;FOXO3;PUM3;RPS4X;ILF3;TCOF1;NCL;DHX36;RACK1;ETF1;RPL26;ZNF598;EIF3D;EIF3B
