# Supplementary material for: Gene co-expression networks reveal sex-biased differences in musculoskeletal ageing
Source: Front Aging. 2024 Sep 18;5:1469479. doi: 10.3389/fragi.2024.1469479 (PMC11445131; doi:10.3389/fragi.2024.1469479)
Supplement: Supplementary file 2 [file DataSheet2.zip › SupplMat2/male_M_GO_Biological_Process_2021.csv]

Gene_set	Term	Overlap	P-value	Adjusted P-value	Old P-value	Old Adjusted P-value	Odds Ratio	Combined Score	Genes
GO_Biological_Process_2021	aerobic electron transport chain (GO:0019646)	41/70	2.391063486488281e-39	7.070374729545848e-36	0	0	35.709917768388536	3175.650147815673	COX7B;NDUFA13;NDUFB8;NDUFB7;NDUFB10;NDUFB6;UQCRB;NDUFA12;COX15;NDUFB5;NDUFA10;NDUFB3;NDUFB1;UQCR10;COX6A2;UQCRFS1;CYC1;NDUFV1;COX8A;NDUFA9;NDUFA8;NDUFA7;NDUFA6;NDUFA5;NDUFA2;NDUFA1;NDUFC1;SDHC;SDHD;SDHA;COX6B1;NDUFS8;NDUFS7;NDUFS6;UQCRQ;NDUFS4;NDUFAB1;NDUFS3;UQCRC1;NDUFS1;UQCRC2
GO_Biological_Process_2021	mitochondrial ATP synthesis coupled electron transport (GO:0042775)	41/71	5.448995946438867e-39	8.056340506809864e-36	0	0	34.51778656126482	3041.2029525134826	COX7B;NDUFA13;NDUFB8;NDUFB7;NDUFB10;NDUFB6;UQCRB;NDUFA12;COX15;NDUFB5;NDUFA10;NDUFB3;NDUFB1;UQCR10;COX6A2;UQCRFS1;CYC1;NDUFV1;COX8A;NDUFA9;NDUFA8;NDUFA7;NDUFA6;NDUFA5;NDUFA2;NDUFA1;NDUFC1;SDHC;SDHD;SDHA;COX6B1;NDUFS8;NDUFS7;NDUFS6;UQCRQ;NDUFS4;NDUFAB1;NDUFS3;UQCRC1;NDUFS1;UQCRC2
GO_Biological_Process_2021	mitochondrial electron transport, NADH to ubiquinone (GO:0006120)	26/39	1.5013330937376112e-27	1.4798139860607055e-24	0	0	49.57881136950905	3062.1581429914154	NDUFA13;NDUFB8;NDUFB7;NDUFB10;NDUFB6;NDUFA12;NDUFB5;NDUFA10;NDUFB3;NDUFB1;NDUFV1;NDUFA9;NDUFA8;NDUFA7;NDUFA6;NDUFA5;NDUFA2;NDUFA1;NDUFC1;NDUFS8;NDUFS7;NDUFS6;NDUFAB1;NDUFS4;NDUFS3;NDUFS1
GO_Biological_Process_2021	mitochondrial respiratory chain complex assembly (GO:0033108)	36/90	4.87105370420103e-27	3.3495328394052695e-24	0	0	16.706806282722514	1012.2067055153302	NDUFA13;NDUFB8;NDUFB7;DMAC1;NDUFB10;NDUFB6;NDUFA12;NDUFB5;COX18;NDUFA10;NDUFB3;NDUFB1;FOXRED1;UQCRFS1;COX14;NDUFV1;NDUFA9;COA3;NDUFA8;NDUFA7;COA1;NDUFA6;NDUFA5;UQCC1;NDUFA2;NDUFA1;NDUFC1;OXA1L;NDUFS8;NDUFS7;NDUFS6;NDUFS4;LYRM7;NDUFAB1;NDUFS3;NDUFS1
GO_Biological_Process_2021	mitochondrial respiratory chain complex I assembly (GO:0032981)	30/58	6.796481919658983e-27	3.3495328394052695e-24	0	0	26.67717996289425	1607.390592357457	NDUFA13;NDUFB8;NDUFB7;DMAC1;NDUFB10;NDUFB6;NDUFA12;NDUFB5;NDUFA10;NDUFB3;NDUFB1;FOXRED1;NDUFV1;NDUFA9;NDUFA8;NDUFA7;COA1;NDUFA6;NDUFA5;NDUFA2;NDUFA1;NDUFC1;OXA1L;NDUFS8;NDUFS7;NDUFS6;NDUFS4;NDUFAB1;NDUFS3;NDUFS1
GO_Biological_Process_2021	NADH dehydrogenase complex assembly (GO:0010257)	30/58	6.796481919658983e-27	3.3495328394052695e-24	0	0	26.67717996289425	1607.390592357457	NDUFA13;NDUFB8;NDUFB7;DMAC1;NDUFB10;NDUFB6;NDUFA12;NDUFB5;NDUFA10;NDUFB3;NDUFB1;FOXRED1;NDUFV1;NDUFA9;NDUFA8;NDUFA7;COA1;NDUFA6;NDUFA5;NDUFA2;NDUFA1;NDUFC1;OXA1L;NDUFS8;NDUFS7;NDUFS6;NDUFS4;NDUFAB1;NDUFS3;NDUFS1
GO_Biological_Process_2021	cellular respiration (GO:0045333)	20/42	1.9496923796130458e-17	8.236057666451112e-15	0	0	22.35198135198135	860.0209807307089	UQCRB;NDUFA5;COX15;SDHC;ETFB;UQCR10;SDHA;SDHB;COQ10A;SIRT3;OXA1L;NDUFS8;NDUFS7;LYRM7;NDUFS4;UQCRC1;UQCRFS1;ME3;NDUFS1;UQCRC2
GO_Biological_Process_2021	rRNA processing (GO:0006364)	30/173	1.0655417980775784e-11	3.9385088711442505e-09	0	0	5.192171464898737	131.17996606878822	RPLP1;WDR3;RRP1;NOP2;HEATR1;MAK16;RPL36A;WDR46;WDR43;RRP9;SART1;MRPL1;NOB1;PES1;DHX37;RPL37;RIOK1;DCAF13;NOP14;UTP4;WDR74;DDX54;SENP3;BYSL;BOP1;RSL1D1;EBNA1BP2;MRTO4;XRN2;RPL26
GO_Biological_Process_2021	aerobic respiration (GO:0009060)	11/21	9.578303574704169e-11	3.1470048522666926e-08	0	0	26.754119138149555	617.1890494667258	OXA1L;NDUFS8;UQCRB;NDUFS7;UQCRC1;SDHC;ME3;UQCR10;UQCRC2;SDHB;SIRT3
GO_Biological_Process_2021	mitochondrial ATP synthesis coupled proton transport (GO:0042776)	10/17	1.4951296349293918e-10	4.421098330486212e-08	0	0	34.707052441229656	785.1997909816808	ATP5PF;ATP5F1A;ATP5PD;ATP5PB;ATP5PO;ATP5MC3;ATP5F1C;ATP5MG;ATP5MC1;ATP5ME
GO_Biological_Process_2021	ATP synthesis coupled proton transport (GO:0015986)	10/19	6.601933897794265e-10	1.7747198668888765e-07	0	0	26.9915611814346	570.5608004757164	ATP5PF;ATP5F1A;ATP5PD;ATP5PB;ATP5PO;ATP5MC3;ATP5F1C;ATP5MG;ATP5MC1;ATP5ME
GO_Biological_Process_2021	energy coupled proton transport, down electrochemical gradient (GO:0015985)	8/12	2.7172333080741533e-09	6.695715743312727e-07	0	0	48.474747474747474	956.0990325508122	ATP5F1A;ATP5PD;ATP5PB;ATP5PO;ATP5MC3;ATP5F1C;ATP5MG;ATP5MC1
GO_Biological_Process_2021	ribosome biogenesis (GO:0042254)	28/192	3.159563832801605e-09	7.186792502764881e-07	0	0	4.209907746745861	82.3998164162027	RPLP1;WDR3;NIP7;RRP1;HEATR1;RPL36A;NOC2L;WDR46;WDR43;RRP9;NOB1;PES1;DHX37;RPL37;RIOK1;DCAF13;NOP14;UTP4;WDR74;DDX54;SENP3;BYSL;BOP1;EBNA1BP2;MRTO4;XRN2;RPL26;ABCE1
GO_Biological_Process_2021	ribosomal large subunit biogenesis (GO:0042273)	15/57	4.330558374557853e-09	8.88937201390549e-07	0	0	8.716105550500455	167.85100708658615	NIP7;MAK16;NOP2;WDR74;NOC2L;NLE1;RPL3L;TRAF7;BOP1;RSL1D1;EBNA1BP2;MRPL1;PES1;MRTO4;RPL26
GO_Biological_Process_2021	cristae formation (GO:0042407)	11/28	4.509319587709921e-09	8.88937201390549e-07	0	0	15.73197644076642	302.3232722132363	APOO;ATP5PF;ATP5F1A;ATP5PD;ATP5PB;ATP5PO;ATP5MC3;ATP5F1C;ATP5MG;ATP5MC1;ATP5ME
GO_Biological_Process_2021	rRNA metabolic process (GO:0016072)	25/162	6.809503306605009e-09	1.1925115102380144e-06	0	0	4.48858017424064	84.40751073477877	RPLP1;WDR3;RRP1;HEATR1;RPL36A;WDR46;WDR43;RRP9;NOB1;PES1;DHX37;RPL37;DCAF13;NOP14;NIFK;UTP4;WDR74;DDX54;SENP3;BYSL;BOP1;EBNA1BP2;MRTO4;XRN2;RPL26
GO_Biological_Process_2021	translational termination (GO:0006415)	19/96	6.8558321521969054e-09	1.1925115102380144e-06	0	0	6.041821174983787	113.57515822243803	MRPS28;GFM2;MRPS36;MRPS33;MRPL38;MRPL16;MRPL15;ERAL1;MRPS7;MRPL35;GSPT1;MRPL21;MRPL11;OXA1L;MRPL2;MRPL1;MRPL51;ETF1;ABCE1
GO_Biological_Process_2021	ubiquinone biosynthetic process (GO:0006744)	8/15	3.1730787162906495e-08	5.212663202261916e-06	0	0	27.69552669552669	478.1903663524141	NDUFA9;COQ3;COQ2;COQ9;COQ7;COQ10A;COQ6;COQ5
GO_Biological_Process_2021	mitochondrial electron transport, ubiquinol to cytochrome c (GO:0006122)	7/12	1.0604658572710221e-07	1.650419757868638e-05	0	0	33.88776796973518	544.2167922999831	UQCRB;UQCRQ;UQCRC1;UQCRFS1;CYC1;UQCR10;UQCRC2
GO_Biological_Process_2021	translation (GO:0006412)	27/214	1.334646901353222e-07	1.9732754436507387e-05	0	0	3.55134865895082	56.215821051434965	GFM2;MRPS36;RPLP1;MRPS33;MRPL16;RPL36A;YARS1;MRPL35;GSPT1;MRPL11;MRPL2;RPL37;VARS1;MRPS28;NDUFA7;GATB;MRPS7;RPL3L;MRPL51;PPA2;AGO2;RPL22L1;ETF1;RPL26;FARSA;CARS1;ABCE1
GO_Biological_Process_2021	mitochondrial translation (GO:0032543)	18/105	1.727933298374345e-07	2.433094649187113e-05	0	0	5.056795131845842	78.74021453838867	MRPS28;NDUFA7;GFM2;MRPS36;MRPS33;MRPL16;MRPL38;GATB;MRPL15;ERAL1;MRPS7;MRPL35;MRPL21;MRPL11;OXA1L;MRPL2;MRPL1;MRPL51
GO_Biological_Process_2021	inner mitochondrial membrane organization (GO:0007007)	12/49	3.6438443250634e-07	4.897658031460215e-05	0	0	7.8870901358211	116.92655604311528	APOO;ATP5PF;NDUFA13;ATP5F1A;ATP5PD;ATP5PB;ATP5PO;ATP5MC3;ATP5F1C;ATP5MG;ATP5MC1;ATP5ME
GO_Biological_Process_2021	mitochondrial translational elongation (GO:0070125)	16/89	4.24918559390355e-07	5.065822476945947e-05	0	0	5.347218339390551	78.45100969839487	MRPS28;GFM2;MRPS36;MRPS33;MRPL38;MRPL16;MRPL15;ERAL1;MRPS7;MRPL35;MRPL21;MRPL11;OXA1L;MRPL2;MRPL1;MRPL51
GO_Biological_Process_2021	mitochondrial translational termination (GO:0070126)	16/89	4.24918559390355e-07	5.065822476945947e-05	0	0	5.347218339390551	78.45100969839487	MRPS28;GFM2;MRPS36;MRPS33;MRPL38;MRPL16;MRPL15;ERAL1;MRPS7;MRPL35;MRPL21;MRPL11;OXA1L;MRPL2;MRPL1;MRPL51
GO_Biological_Process_2021	quinone biosynthetic process (GO:1901663)	7/14	4.282907065392245e-07	5.065822476945947e-05	0	0	24.203026481715007	354.90019905989993	COQ3;COQ2;COQ9;COQ7;COQ10A;COQ6;COQ5
GO_Biological_Process_2021	ncRNA processing (GO:0034470)	25/201	5.077962052426303e-07	5.775205303470991e-05	0	0	3.486803519061584	50.53489069419873	RPLP1;WDR3;RRP1;HEATR1;RPL36A;WDR46;WDR43;RRP9;NOB1;PES1;DHX37;RPL37;DCAF13;NOP14;UTP4;WDR74;DDX54;SENP3;BYSL;BOP1;EBNA1BP2;XRN2;AGO2;MRTO4;RPL26
GO_Biological_Process_2021	maturation of SSU-rRNA (GO:0030490)	10/35	7.327048949538267e-07	7.905240827247662e-05	0	0	9.708860759493673	137.1524430275783	NOP14;NOB1;UTP4;WDR3;HEATR1;DHX37;NOL10;RIOK1;WDR46;DCAF13
GO_Biological_Process_2021	translational elongation (GO:0006414)	17/104	7.622611065569356e-07	7.905240827247662e-05	0	0	4.769762628264412	67.19153491555011	MRPS28;GFM2;MRPS36;MRPS33;MRPL16;MRPL38;MRPL15;ERAL1;MRPS7;MRPL35;MRPL21;MRPL11;OXA1L;MRPL2;MRPL1;MRPL51;ZNF598
GO_Biological_Process_2021	ubiquinone metabolic process (GO:0006743)	7/15	7.752857084551309e-07	7.905240827247662e-05	0	0	21.1765447667087	297.95470951749434	COQ3;COQ2;COQ9;COQ7;COQ10A;COQ6;COQ5
GO_Biological_Process_2021	ribonucleoprotein complex biogenesis (GO:0022613)	12/60	3.689068827497722e-06	0.0003636192174303588	0	0	6.076142131979696	76.01336735527354	BOP1;EBNA1BP2;NOP14;NIP7;PES1;MRTO4;WDR74;DHX37;RIOK1;RPL26;NOC2L;BYSL
GO_Biological_Process_2021	monocarboxylic acid metabolic process (GO:0032787)	19/143	4.3936848580225775e-06	0.0004191008427475085	0	0	3.742555036966668	46.16569748583659	GAMT;CYP2J2;PDHX;MECR;PNPLA8;AKR1C1;PDHB;ALKBH7;CKMT2;ALDH4A1;GRHPR;SCP2;NPC1;PCCB;VDAC1;ME3;ACAA1;DLD;SLC27A4
GO_Biological_Process_2021	maturation of LSU-rRNA (GO:0000470)	8/26	5.204229574333551e-06	0.0004809033391032597	0	0	10.764309764309765	130.95901114460062	BOP1;RSL1D1;MRPL1;NIFK;PES1;MAK16;NOP2;URB1
GO_Biological_Process_2021	respiratory electron transport chain (GO:0022904)	6/14	9.162796881504288e-06	0.0008210421326850964	0	0	18.12846347607053	210.29668606285293	NDUFA5;UQCRFS1;ETFB;SDHA;SLC25A12;SDHB
GO_Biological_Process_2021	positive regulation of rRNA processing (GO:2000234)	5/10	2.154902105131561e-05	0.0018741310367276	0	0	24.144654088050316	259.4386583015132	DIMT1;HEATR1;RIOK1;SIRT7;WDR43
GO_Biological_Process_2021	mitochondrial gene expression (GO:0140053)	9/42	3.4057090439556454e-05	0.002877337612279	0	0	6.6085507412941045	67.98528276648238	MRPS28;MRPL2;NDUFA7;MRPL51;GFM2;TWNK;MRPL16;GATB;MRPS7
GO_Biological_Process_2021	positive regulation of RNA metabolic process (GO:0051254)	9/45	6.079224126708335e-05	0.0049934071507434	0	0	6.056890012642225	58.80058132276062	DIMT1;HEATR1;ZC3H18;RIOK1;SIRT7;GRSF1;RELA;WDR43;ZPR1
GO_Biological_Process_2021	dicarboxylic acid metabolic process (GO:0043648)	10/57	7.773416476281328e-05	0.0062124304109091	0	0	5.15836251009965	48.809538710237845	ALDH5A1;GOT1;MDH1;MRPS36;GPT2;DGLUCY;ME3;D2HGDH;L2HGDH;SDHA
GO_Biological_Process_2021	fatty acid catabolic process (GO:0009062)	11/70	9.807999432084e-05	0.0076321721896506	0	0	4.523017765461537	41.74621984122594	PECR;MECR;ECHS1;SCP2;PCCB;ECHDC2;ACAA1;AIG1;LPIN1;SLC27A4;DECR1
GO_Biological_Process_2021	maturation of SSU-rRNA from tricistronic rRNA transcript (SSU-rRNA, 5.8S rRNA, LSU-rRNA) (GO:0000462)	7/30	0.00014504984584023202	0.0109977536961427	0	0	7.359997806897308	65.05084830749347	NOP14;UTP4;HEATR1;DHX37;NOL10;WDR46;DCAF13
GO_Biological_Process_2021	2-oxoglutarate metabolic process (GO:0006103)	5/14	0.00014973906476514325	0.0110694603627632	0	0	13.41090146750524	118.10466409048011	GOT1;MRPS36;GPT2;D2HGDH;L2HGDH
GO_Biological_Process_2021	electron transport chain (GO:0022900)	5/15	0.00021723181207003933	0.0156671821534416	0	0	12.069182389937106	101.79806821146724	NDUFA5;UQCRFS1;ETFB;SDHA;SDHB
GO_Biological_Process_2021	respiratory chain complex IV assembly (GO:0008535)	6/23	0.0002261547517058712	0.0159223714474824	0	0	8.5270410431175	71.57846431940553	COA3;OXA1L;COA1;COX15;COX18;COX14
GO_Biological_Process_2021	regulation of rRNA processing (GO:2000232)	5/16	0.0003056064324168883	0.0210157725734125	0	0	10.97141223556318	88.79397012537065	DIMT1;HEATR1;SIRT7;RIOK1;WDR43
GO_Biological_Process_2021	mitochondrial electron transport, cytochrome c to oxygen (GO:0006123)	5/17	0.00041875189693196666	0.0281420308915414	0	0	10.056603773584904	78.2225967283818	COX8A;COX7B;COX15;COX6A2;COX6B1
GO_Biological_Process_2021	positive regulation of anoikis (GO:2000210)	3/5	0.0006001643429760342	0.0394374658262251	0	0	36.131744040150565	268.03637101046155	BRMS1;PTRH2;TLE5
GO_Biological_Process_2021	glycerol metabolic process (GO:0006071)	4/11	0.0006693048619245028	0.0430246625371903	0	0	13.778176597272074	100.70842530835525	COQ3;COQ2;TPI1;GOT1
GO_Biological_Process_2021	ribosome assembly (GO:0042255)	8/50	0.0007655089124479686	0.0481426287140724	0	0	4.607503607503608	33.05869877779269	TRAF7;BOP1;NOP2;DHX37;ERAL1;MRPS7;NLE1;RPL3L
GO_Biological_Process_2021	regulation of hematopoietic progenitor cell differentiation (GO:1901532)	10/75	0.0007814833203501788	0.0481426287140724	0	0	3.726387536514119	26.65975677488671	PSMD8;ITCH;PSMD11;CBFB;PSMD2;PSMD3;DHX36;PDCD2;PUS7;PSMA7
