# Supplementary material for: Gene co-expression networks reveal sex-biased differences in musculoskeletal ageing
Source: Front Aging. 2024 Sep 18;5:1469479. doi: 10.3389/fragi.2024.1469479 (PMC11445131; doi:10.3389/fragi.2024.1469479)
Supplement: Supplementary file 3 [file Table1.xlsx]

## Sheet: Gen loss
Male	Female	Shared
ENSG00000197291	ENSG00000197291	ENSG00000197291
ENSG00000144867	ENSG00000167613	ENSG00000067445
ENSG00000173269	ENSG00000144120	ENSG00000135972
ENSG00000125877	ENSG00000116754	ENSG00000197498
ENSG00000266714	ENSG00000114857	ENSG00000111481
ENSG00000067445	ENSG00000172216	ENSG00000111271
ENSG00000160124	ENSG00000175482	ENSG00000253115
ENSG00000072778	ENSG00000101298	ENSG00000160867
ENSG00000269293	ENSG00000067445	ENSG00000196209
ENSG00000128908	ENSG00000179583	ENSG00000260583
ENSG00000020577	ENSG00000148291	ENSG00000144199
ENSG00000169891	ENSG00000239306	ENSG00000164305
ENSG00000104408	ENSG00000121274	ENSG00000183354
ENSG00000072694	ENSG00000275759	ENSG00000105202
ENSG00000135972	ENSG00000176209	ENSG00000126934
ENSG00000141401	ENSG00000101928	ENSG00000126062
ENSG00000111481	ENSG00000135972	ENSG00000105669
ENSG00000197498	ENSG00000188986	ENSG00000154978
ENSG00000250317	ENSG00000197498	ENSG00000103978
ENSG00000129484	ENSG00000111481	ENSG00000146966
ENSG00000176946	ENSG00000144028	ENSG00000197785
ENSG00000156239	ENSG00000197265	ENSG00000145439
ENSG00000107819	ENSG00000197324	ENSG00000135919
ENSG00000121680	ENSG00000158796	ENSG00000143621
ENSG00000159322	ENSG00000107897	ENSG00000099284
ENSG00000148180	ENSG00000066583	ENSG00000179776
ENSG00000111271	ENSG00000177853	ENSG00000146192
ENSG00000161016	ENSG00000240520	ENSG00000198720
ENSG00000179051	ENSG00000171603	ENSG00000152484
ENSG00000169217	ENSG00000111271	ENSG00000177469
ENSG00000089250	ENSG00000122779	ENSG00000169727
ENSG00000136040	ENSG00000155970	ENSG00000143303
ENSG00000253115	ENSG00000138074	ENSG00000155827
ENSG00000113734	ENSG00000198324	ENSG00000145901
ENSG00000204264	ENSG00000188779	ENSG00000171467
ENSG00000259986	ENSG00000196544	ENSG00000087303
ENSG00000173692	ENSG00000253115	ENSG00000131446
ENSG00000140937	ENSG00000109180	ENSG00000107864
ENSG00000262902	ENSG00000197496	ENSG00000164190
ENSG00000065618	ENSG00000106266	ENSG00000148300
ENSG00000178105	ENSG00000003400	ENSG00000171522
ENSG00000160867	ENSG00000196652	ENSG00000143294
ENSG00000105197	ENSG00000033122	ENSG00000120725
ENSG00000196209	ENSG00000068120	ENSG00000185551
ENSG00000132965	ENSG00000151461	ENSG00000196639
ENSG00000160917	ENSG00000113456	ENSG00000104946
ENSG00000079313	ENSG00000261326	ENSG00000104884
ENSG00000166974	ENSG00000149451	ENSG00000154781
ENSG00000283041	ENSG00000235109	ENSG00000100410
ENSG00000035403	ENSG00000160867	ENSG00000171659
ENSG00000198918	ENSG00000162384	ENSG00000170185
ENSG00000260583	ENSG00000257303	ENSG00000158604
ENSG00000058668	ENSG00000196209	ENSG00000276045
ENSG00000111725	ENSG00000151320	ENSG00000133069
ENSG00000144199	ENSG00000165724	ENSG00000184384
ENSG00000164305	ENSG00000140382	ENSG00000119138
ENSG00000249915	ENSG00000100365	ENSG00000171148
ENSG00000149761	ENSG00000136068	ENSG00000175634
ENSG00000163017	ENSG00000050426	ENSG00000165238
ENSG00000101363	ENSG00000166959	ENSG00000168411
ENSG00000183354	ENSG00000171843	ENSG00000185608
ENSG00000265354	ENSG00000101134	ENSG00000119772
ENSG00000198863	ENSG00000172939	ENSG00000138495
ENSG00000160145	ENSG00000273604	ENSG00000157184
ENSG00000226221	ENSG00000260583	ENSG00000115073
ENSG00000105202	ENSG00000186439	ENSG00000141522
ENSG00000132763	ENSG00000243317	ENSG00000196482
ENSG00000126934	ENSG00000104691	ENSG00000241061
ENSG00000089327	ENSG00000144199	ENSG00000105339
ENSG00000151617	ENSG00000164305	ENSG00000205795
ENSG00000102385	ENSG00000012963	ENSG00000141933
ENSG00000126062	ENSG00000119446	ENSG00000155957
ENSG00000164402	ENSG00000185716	ENSG00000119689
ENSG00000111961	ENSG00000123080	ENSG00000141994
ENSG00000241794	ENSG00000164776	ENSG00000178980
ENSG00000089220	ENSG00000115540	ENSG00000115592
ENSG00000105669	ENSG00000163154	ENSG00000171885
ENSG00000122971	ENSG00000107317	ENSG00000198517
ENSG00000275178	ENSG00000260949	ENSG00000116120
ENSG00000154978	ENSG00000132153	ENSG00000232859
ENSG00000173614	ENSG00000118507	ENSG00000235296
ENSG00000228929	ENSG00000183354	ENSG00000185100
ENSG00000081052	ENSG00000163558	ENSG00000258057
ENSG00000103978	ENSG00000178038	ENSG00000167113
ENSG00000146966	ENSG00000168300	ENSG00000075303
ENSG00000197785	ENSG00000105202	ENSG00000173163
ENSG00000179271	ENSG00000126934	ENSG00000155008
ENSG00000204220	ENSG00000259207	ENSG00000149313
ENSG00000145439	ENSG00000156162	ENSG00000235706
ENSG00000148248	ENSG00000108523	ENSG00000086504
ENSG00000186340	ENSG00000162402	ENSG00000107854
ENSG00000103363	ENSG00000158042	ENSG00000048544
ENSG00000204388	ENSG00000156127	ENSG00000184281
ENSG00000112365	ENSG00000178163	ENSG00000102390
ENSG00000143387	ENSG00000087088	ENSG00000169139
ENSG00000211677	ENSG00000167996	ENSG00000162236
ENSG00000135919	ENSG00000126062	ENSG00000168028
ENSG00000143621	ENSG00000171813	ENSG00000146859
ENSG00000179776	ENSG00000149483	ENSG00000132676
ENSG00000099284	ENSG00000196704	ENSG00000221990
ENSG00000213930	ENSG00000148153	ENSG00000132507
ENSG00000123560	ENSG00000084070	ENSG00000053501
ENSG00000146192	ENSG00000105669	ENSG00000212789
ENSG00000166888	ENSG00000131871	ENSG00000189343
ENSG00000163565	ENSG00000234608	ENSG00000164897
ENSG00000187954	ENSG00000143756	ENSG00000173889
ENSG00000133657	ENSG00000116649	ENSG00000142252
ENSG00000147687	ENSG00000196968	ENSG00000160539
ENSG00000074181	ENSG00000154978	ENSG00000174106
ENSG00000198720	ENSG00000090273	ENSG00000088367
ENSG00000132329	ENSG00000089597	ENSG00000161277
ENSG00000152484	ENSG00000158623	ENSG00000178397
ENSG00000177469	ENSG00000123144	ENSG00000161981
ENSG00000161980	ENSG00000103978	ENSG00000172172
ENSG00000171202	ENSG00000196453	ENSG00000164484
ENSG00000169016	ENSG00000234494	ENSG00000175262
ENSG00000129460	ENSG00000146966	ENSG00000073584
ENSG00000169727	ENSG00000197785	ENSG00000134809
ENSG00000250731	ENSG00000226415	ENSG00000019144
ENSG00000196735	ENSG00000116221	ENSG00000071859
ENSG00000237159	ENSG00000163935	ENSG00000007237
ENSG00000143303	ENSG00000116661	ENSG00000137571
ENSG00000100614	ENSG00000108175	ENSG00000158571
ENSG00000103111	ENSG00000169018	ENSG00000205707
ENSG00000123243	ENSG00000157657	ENSG00000147475
ENSG00000134765	ENSG00000101654	ENSG00000130520
ENSG00000155827	ENSG00000145439	ENSG00000174851
ENSG00000167994	ENSG00000166171	ENSG00000256148
ENSG00000145901	ENSG00000185721	ENSG00000077463
ENSG00000171467	ENSG00000165782	ENSG00000115274
ENSG00000134987	ENSG00000149499	ENSG00000156273
ENSG00000169251	ENSG00000168096	ENSG00000070785
ENSG00000211584	ENSG00000135919	ENSG00000107872
ENSG00000173457	ENSG00000143621	ENSG00000163848
ENSG00000156697	ENSG00000143207	ENSG00000087470
ENSG00000087303	ENSG00000105127	ENSG00000204351
ENSG00000108448	ENSG00000099284	ENSG00000162600
ENSG00000128283	ENSG00000179776	ENSG00000085872
ENSG00000136875	ENSG00000014919	ENSG00000243678
ENSG00000183963	ENSG00000067208	ENSG00000130024
ENSG00000137074	ENSG00000197180	ENSG00000101417
ENSG00000140470	ENSG00000166685	ENSG00000152642
ENSG00000118965	ENSG00000279539	ENSG00000083123
ENSG00000182973	ENSG00000146192	ENSG00000242247
ENSG00000100294	ENSG00000161813	ENSG00000163491
ENSG00000071991	ENSG00000197136	ENSG00000188783
ENSG00000213593	ENSG00000130725	ENSG00000185414
ENSG00000214389	ENSG00000221946	ENSG00000165502
ENSG00000076944	ENSG00000237742	ENSG00000197858
ENSG00000226084	ENSG00000175467	ENSG00000197102
ENSG00000131446	ENSG00000197757	ENSG00000185049
ENSG00000174840	ENSG00000176435	ENSG00000116922
ENSG00000107165	ENSG00000158987	ENSG00000182568
ENSG00000108826	ENSG00000131089	ENSG00000119686
ENSG00000153443	ENSG00000071889	ENSG00000046889
ENSG00000180644	ENSG00000198053	ENSG00000123975
ENSG00000163319	ENSG00000164167	ENSG00000125755
ENSG00000119862	ENSG00000198720	ENSG00000149716
ENSG00000169031	ENSG00000258365	ENSG00000100796
ENSG00000125656	ENSG00000183741	ENSG00000143222
ENSG00000174276	ENSG00000152484	ENSG00000150401
ENSG00000175581	ENSG00000177469	ENSG00000128228
ENSG00000107864	ENSG00000180353	ENSG00000161791
ENSG00000255690	ENSG00000176853	ENSG00000104880
ENSG00000099797	ENSG00000175376	ENSG00000197223
ENSG00000064042	ENSG00000165887	ENSG00000177674
ENSG00000144857	ENSG00000124767	ENSG00000187609
ENSG00000164190	ENSG00000169727	ENSG00000108651
ENSG00000148300	ENSG00000162929	ENSG00000117751
ENSG00000254093	ENSG00000187840	ENSG00000163517
ENSG00000243667	ENSG00000273209	ENSG00000221963
ENSG00000171522	ENSG00000277639	ENSG00000143702
ENSG00000181192	ENSG00000132254	ENSG00000169230
ENSG00000118200	ENSG00000175582	ENSG00000166068
ENSG00000119227	ENSG00000143303	ENSG00000130669
ENSG00000230216	ENSG00000183207	ENSG00000108179
ENSG00000169964	ENSG00000162836	ENSG00000120885
ENSG00000116809	ENSG00000185862	ENSG00000163884
ENSG00000158985	ENSG00000127337	ENSG00000139291
ENSG00000214872	ENSG00000164074	ENSG00000178952
ENSG00000143294	ENSG00000155827	ENSG00000173992
ENSG00000167578	ENSG00000145901	ENSG00000119321
ENSG00000262855	ENSG00000171467	ENSG00000163659
ENSG00000158887	ENSG00000144848	ENSG00000177731
ENSG00000120725	ENSG00000151465	ENSG00000127419
ENSG00000210194	ENSG00000123200	ENSG00000163468
ENSG00000185551	ENSG00000125462	ENSG00000170745
ENSG00000100575	ENSG00000095002	ENSG00000205978
ENSG00000176472	ENSG00000167523	ENSG00000003509
ENSG00000196639	ENSG00000119673	ENSG00000095787
ENSG00000154144	ENSG00000176058	ENSG00000120509
ENSG00000104946	ENSG00000171408	ENSG00000115593
ENSG00000104884	ENSG00000070831	ENSG00000244187
ENSG00000267796	ENSG00000087303	ENSG00000100441
ENSG00000154781	ENSG00000261678	ENSG00000109606
ENSG00000063854	ENSG00000119711	ENSG00000106803
ENSG00000113615	ENSG00000150054	ENSG00000083520
ENSG00000100410	ENSG00000166004	ENSG00000130640
ENSG00000153071	ENSG00000177663	ENSG00000118418
ENSG00000171659	ENSG00000100852	ENSG00000240038
ENSG00000010803	ENSG00000182831	ENSG00000106638
ENSG00000188786	ENSG00000111674	ENSG00000162517
ENSG00000198482	ENSG00000065600	ENSG00000109320
ENSG00000249353	ENSG00000055332	ENSG00000115970
ENSG00000261061	ENSG00000111540	ENSG00000105404
ENSG00000170185	ENSG00000198168	ENSG00000113387
ENSG00000171346	ENSG00000131446	ENSG00000148444
ENSG00000132661	ENSG00000105402	ENSG00000052749
ENSG00000158604	ENSG00000170854	ENSG00000133641
ENSG00000276045	ENSG00000124074	ENSG00000141551
ENSG00000135506	ENSG00000173599	ENSG00000116750
ENSG00000009950	ENSG00000118276	ENSG00000120279
ENSG00000133069	ENSG00000088766	ENSG00000119004
ENSG00000184384	ENSG00000126460	ENSG00000146872
ENSG00000119138	ENSG00000142784	ENSG00000129911
ENSG00000271122	ENSG00000072954	ENSG00000148985
ENSG00000102078	ENSG00000122678	ENSG00000135956
ENSG00000173137	ENSG00000279172	ENSG00000125352
ENSG00000274080	ENSG00000003402	ENSG00000198920
ENSG00000171148	ENSG00000160345	ENSG00000137177
ENSG00000176194	ENSG00000126456	ENSG00000105248
ENSG00000101146	ENSG00000169375	ENSG00000070495
ENSG00000175634	ENSG00000225549	ENSG00000232573
ENSG00000130724	ENSG00000162419	ENSG00000124733
ENSG00000236814	ENSG00000061987	ENSG00000154721
ENSG00000147894	ENSG00000077514	ENSG00000143226
ENSG00000117614	ENSG00000107864	ENSG00000145912
ENSG00000135372	ENSG00000166788	ENSG00000173409
ENSG00000148700	ENSG00000148843	ENSG00000133424
ENSG00000167371	ENSG00000099954	ENSG00000151093
ENSG00000165238	ENSG00000074416	ENSG00000160883
ENSG00000134253	ENSG00000104221	ENSG00000099282
ENSG00000168411	ENSG00000110911	ENSG00000213465
ENSG00000185608	ENSG00000164190	ENSG00000144218
ENSG00000101384	ENSG00000148300	ENSG00000175264
ENSG00000184432	ENSG00000248375	ENSG00000151208
ENSG00000130748	ENSG00000171522	ENSG00000164087
ENSG00000174917	ENSG00000110876	ENSG00000127663
ENSG00000119772	ENSG00000230163	ENSG00000257698
ENSG00000235174	ENSG00000183726	ENSG00000125817
ENSG00000176994	ENSG00000143507	ENSG00000157778
ENSG00000138495	ENSG00000093183	ENSG00000087302
ENSG00000074842	ENSG00000026652	ENSG00000143878
ENSG00000157184	ENSG00000100678	ENSG00000169189
ENSG00000115073	ENSG00000133135	ENSG00000185946
ENSG00000141522	ENSG00000143294	ENSG00000163634
ENSG00000124333	ENSG00000157554	ENSG00000224721
ENSG00000113657	ENSG00000080824	ENSG00000164330
ENSG00000196482	ENSG00000166557	ENSG00000128641
ENSG00000232119	ENSG00000148200	ENSG00000124762
ENSG00000110237	ENSG00000188554	ENSG00000081692
ENSG00000241061	ENSG00000069275	ENSG00000137817
ENSG00000168894	ENSG00000145604	ENSG00000099331
ENSG00000105339	ENSG00000244274	ENSG00000103549
ENSG00000205795	ENSG00000116251	ENSG00000125810
ENSG00000141933	ENSG00000120725	ENSG00000254901
ENSG00000155957	ENSG00000162377	ENSG00000253251
ENSG00000196449	ENSG00000019169	ENSG00000156603
ENSG00000198841	ENSG00000175324	ENSG00000171222
ENSG00000277161	ENSG00000048540	ENSG00000179403
ENSG00000038532	ENSG00000184428	ENSG00000259045
ENSG00000119689	ENSG00000172403	ENSG00000106400
ENSG00000125107	ENSG00000148219	ENSG00000165617
ENSG00000204634	ENSG00000085721	ENSG00000107816
ENSG00000130985	ENSG00000231991	ENSG00000169896
ENSG00000141994	ENSG00000185551	ENSG00000170807
ENSG00000250303	ENSG00000235033	ENSG00000074800
ENSG00000213862	ENSG00000102241	ENSG00000181061
ENSG00000000457	ENSG00000175899	ENSG00000140400
ENSG00000178980	ENSG00000196639	ENSG00000112782
ENSG00000115592	ENSG00000104946	ENSG00000163697
ENSG00000156253	ENSG00000104884	ENSG00000147251
ENSG00000107779	ENSG00000248098	ENSG00000185915
ENSG00000183199	ENSG00000198176	ENSG00000101367
ENSG00000139428	ENSG00000154781	ENSG00000272941
ENSG00000171885	ENSG00000141577	ENSG00000183527
ENSG00000198517	ENSG00000047621	ENSG00000147588
ENSG00000010610	ENSG00000002330	ENSG00000175866
ENSG00000133983	ENSG00000100410	ENSG00000154359
ENSG00000110042	ENSG00000128604	ENSG00000172590
ENSG00000095906	ENSG00000164638	ENSG00000120318
ENSG00000116120	ENSG00000171659	ENSG00000155868
ENSG00000204922	ENSG00000170917	ENSG00000198721
ENSG00000094914	ENSG00000180198	ENSG00000235263
ENSG00000072364	ENSG00000182795	ENSG00000160087
ENSG00000133706	ENSG00000184156	ENSG00000156398
ENSG00000125977	ENSG00000119927	ENSG00000135929
ENSG00000232187	ENSG00000018625	ENSG00000081923
ENSG00000148950	ENSG00000078487	ENSG00000147065
ENSG00000232859	ENSG00000179406	ENSG00000147113
ENSG00000104435	ENSG00000136379	ENSG00000138674
ENSG00000101473	ENSG00000130962	ENSG00000101216
ENSG00000141030	ENSG00000066654	ENSG00000168118
ENSG00000005075	ENSG00000170185	ENSG00000272047
ENSG00000235296	ENSG00000188343	ENSG00000115484
ENSG00000277791	ENSG00000275183	ENSG00000251139
ENSG00000176248	ENSG00000154001	ENSG00000123545
ENSG00000005194	ENSG00000204604	ENSG00000126768
ENSG00000278615	ENSG00000136997	ENSG00000157212
ENSG00000039560	ENSG00000129744	ENSG00000163510
ENSG00000280010	ENSG00000114026	ENSG00000054611
ENSG00000204389	ENSG00000158604	ENSG00000137710
ENSG00000132024	ENSG00000276045	ENSG00000154174
ENSG00000185100	ENSG00000198483	ENSG00000230082
ENSG00000187239	ENSG00000127415	ENSG00000130254
ENSG00000075223	ENSG00000177963	ENSG00000138442
ENSG00000126749	ENSG00000283375	ENSG00000023318
ENSG00000128185	ENSG00000267206	ENSG00000172354
ENSG00000093000	ENSG00000232112	ENSG00000157916
ENSG00000258057	ENSG00000133069	ENSG00000171311
ENSG00000112715	ENSG00000211597	ENSG00000003056
ENSG00000167113	ENSG00000184384	ENSG00000003987
ENSG00000184557	ENSG00000244045	ENSG00000157765
ENSG00000041982	ENSG00000119138	ENSG00000178896
ENSG00000143761	ENSG00000157833	ENSG00000115520
ENSG00000075303	ENSG00000128944	ENSG00000103197
ENSG00000106624	ENSG00000237372	ENSG00000126953
ENSG00000173163	ENSG00000163743	ENSG00000167775
ENSG00000139178	ENSG00000140521	ENSG00000144589
ENSG00000136045	ENSG00000130758	ENSG00000198860
ENSG00000079308	ENSG00000003096	ENSG00000105058
ENSG00000257727	ENSG00000249936	ENSG00000178104
ENSG00000125901	ENSG00000092820	ENSG00000122642
ENSG00000155008	ENSG00000140474	ENSG00000130935
ENSG00000101974	ENSG00000204977	ENSG00000165192
ENSG00000149313	ENSG00000128973	ENSG00000185475
ENSG00000089876	ENSG00000122515	ENSG00000113790
ENSG00000172340	ENSG00000171148	ENSG00000077348
ENSG00000189350	ENSG00000121879	ENSG00000205279
ENSG00000109534	ENSG00000104964	ENSG00000185875
ENSG00000117450	ENSG00000066923	ENSG00000177426
ENSG00000235706	ENSG00000175634	ENSG00000141026
ENSG00000086504	ENSG00000147650	ENSG00000184967
ENSG00000107854	ENSG00000175066	ENSG00000244005
ENSG00000163374	ENSG00000172159	ENSG00000042286
ENSG00000135900	ENSG00000143164	ENSG00000099219
ENSG00000102858	ENSG00000165238	ENSG00000085840
ENSG00000048544	ENSG00000133398	ENSG00000038945
ENSG00000184281	ENSG00000133773	ENSG00000164091
ENSG00000102390	ENSG00000277288	ENSG00000204954
ENSG00000137992	ENSG00000154240	ENSG00000186335
ENSG00000143515	ENSG00000184160	ENSG00000144909
ENSG00000154258	ENSG00000168411	ENSG00000134775
ENSG00000119616	ENSG00000187527	ENSG00000204843
ENSG00000118246	ENSG00000185608	ENSG00000232888
ENSG00000020181	ENSG00000271959	ENSG00000164830
ENSG00000007314	ENSG00000112182	ENSG00000126785
ENSG00000149100	ENSG00000138814	ENSG00000100360
ENSG00000128585	ENSG00000119772	ENSG00000134874
ENSG00000127666	ENSG00000126215	ENSG00000088247
ENSG00000123384	ENSG00000071564	ENSG00000145919
ENSG00000258818	ENSG00000138495	ENSG00000176101
ENSG00000169139	ENSG00000143147	ENSG00000075239
ENSG00000162236	ENSG00000137601	ENSG00000066294
ENSG00000125686	ENSG00000229221	ENSG00000005339
ENSG00000168028	ENSG00000224861	ENSG00000179950
ENSG00000146859	ENSG00000185420	ENSG00000108465
ENSG00000132676	ENSG00000157625	ENSG00000101361
ENSG00000225573	ENSG00000167778	ENSG00000233461
ENSG00000221990	ENSG00000102362	ENSG00000146674
ENSG00000155254	ENSG00000064726	ENSG00000050748
ENSG00000132507	ENSG00000136404	ENSG00000140853
ENSG00000053501	ENSG00000167315	ENSG00000126746
ENSG00000108094	ENSG00000177058	ENSG00000177156
ENSG00000124406	ENSG00000157184	ENSG00000198125
ENSG00000212789	ENSG00000163320	ENSG00000147592
ENSG00000189343	ENSG00000214176	ENSG00000076242
ENSG00000243199	ENSG00000006451	ENSG00000100138
ENSG00000101109	ENSG00000115073	ENSG00000180182
ENSG00000011114	ENSG00000141522	ENSG00000047410
ENSG00000101773	ENSG00000234545	ENSG00000176623
ENSG00000169715	ENSG00000145388	ENSG00000165282
ENSG00000135801	ENSG00000278621	ENSG00000101353
ENSG00000154188	ENSG00000179094	ENSG00000172977
ENSG00000198833	ENSG00000109270	ENSG00000160633
ENSG00000164897	ENSG00000196482	ENSG00000123297
ENSG00000173889	ENSG00000118600	ENSG00000179632
ENSG00000156875	ENSG00000107758	ENSG00000100207
ENSG00000174059	ENSG00000136193	ENSG00000125611
ENSG00000142252	ENSG00000175600	ENSG00000174109
ENSG00000206075	ENSG00000139131	ENSG00000076685
ENSG00000160539	ENSG00000197816	ENSG00000142634
ENSG00000144711	ENSG00000103227	ENSG00000102595
ENSG00000174106	ENSG00000171680	ENSG00000143811
ENSG00000171557	ENSG00000270210	ENSG00000163882
ENSG00000088367	ENSG00000119965	ENSG00000170043
ENSG00000166529	ENSG00000242193	ENSG00000197694
ENSG00000113658	ENSG00000177337	ENSG00000066185
ENSG00000128915	ENSG00000215788	ENSG00000166341
ENSG00000143353	ENSG00000241061	ENSG00000119725
ENSG00000161277	ENSG00000116701	ENSG00000159479
ENSG00000106483	ENSG00000197020	ENSG00000164880
ENSG00000115816	ENSG00000220201	ENSG00000102034
ENSG00000160551	ENSG00000105339	ENSG00000168172
ENSG00000143543	ENSG00000205795	ENSG00000166484
ENSG00000113013	ENSG00000087152	ENSG00000117410
ENSG00000178397	ENSG00000141933	ENSG00000165637
ENSG00000060982	ENSG00000140545	ENSG00000113141
ENSG00000121898	ENSG00000155957	ENSG00000235162
ENSG00000106546	ENSG00000087087	ENSG00000229659
ENSG00000181610	ENSG00000100227	ENSG00000079393
ENSG00000153037	ENSG00000168488	ENSG00000130158
ENSG00000278053	ENSG00000225648	ENSG00000164985
ENSG00000124383	ENSG00000276282	ENSG00000079277
ENSG00000161981	ENSG00000258738	ENSG00000102981
ENSG00000213609	ENSG00000114841	ENSG00000140829
ENSG00000165660	ENSG00000119689	ENSG00000261461
ENSG00000065243	ENSG00000056558	ENSG00000086712
ENSG00000172172	ENSG00000141994	ENSG00000110330
ENSG00000147677	ENSG00000132881	ENSG00000249138
ENSG00000164484	ENSG00000127870	ENSG00000170242
ENSG00000117472	ENSG00000235568	ENSG00000122783
ENSG00000116747	ENSG00000075240	ENSG00000119715
ENSG00000077522	ENSG00000129167	ENSG00000061936
ENSG00000135631	ENSG00000111254	ENSG00000154719
ENSG00000146842	ENSG00000167658
ENSG00000184677	ENSG00000133048
ENSG00000213203	ENSG00000204711
ENSG00000178460	ENSG00000256116
ENSG00000103121	ENSG00000048342
ENSG00000171714	ENSG00000157873
ENSG00000158941	ENSG00000166913
ENSG00000185947	ENSG00000178980
ENSG00000215301	ENSG00000204524
ENSG00000118495	ENSG00000139263
ENSG00000175262	ENSG00000153147
ENSG00000006695	ENSG00000115762
ENSG00000184371	ENSG00000115592
ENSG00000111799	ENSG00000105856
ENSG00000127989	ENSG00000147996
ENSG00000073584	ENSG00000266993
ENSG00000263489	ENSG00000101166
ENSG00000138592	ENSG00000115112
ENSG00000134809	ENSG00000089050
ENSG00000204681	ENSG00000215717
ENSG00000019144	ENSG00000229368
ENSG00000132376	ENSG00000171885
ENSG00000071859	ENSG00000211450
ENSG00000007237	ENSG00000198517
ENSG00000147383	ENSG00000232160
ENSG00000137962	ENSG00000103994
ENSG00000137571	ENSG00000010282
ENSG00000163157	ENSG00000138347
ENSG00000117640	ENSG00000173264
ENSG00000083223	ENSG00000116120
ENSG00000103018	ENSG00000134321
ENSG00000247626	ENSG00000236754
ENSG00000158571	ENSG00000158793
ENSG00000205707	ENSG00000174099
ENSG00000116898	ENSG00000178951
ENSG00000106484	ENSG00000238917
ENSG00000147475	ENSG00000140368
ENSG00000249471	ENSG00000133106
ENSG00000134853	ENSG00000259623
ENSG00000100083	ENSG00000109929
ENSG00000130520	ENSG00000060762
ENSG00000103942	ENSG00000155329
ENSG00000108590	ENSG00000182628
ENSG00000129204	ENSG00000205356
ENSG00000174851	ENSG00000034152
ENSG00000077463	ENSG00000232859
ENSG00000256148	ENSG00000257949
ENSG00000143384	ENSG00000161013
ENSG00000024422	ENSG00000108961
ENSG00000176410	ENSG00000181915
ENSG00000213741	ENSG00000243429
ENSG00000175206	ENSG00000170909
ENSG00000115274	ENSG00000123374
ENSG00000156273	ENSG00000111605
ENSG00000180423	ENSG00000197150
ENSG00000070785	ENSG00000155850
ENSG00000135763	ENSG00000273314
ENSG00000172531	ENSG00000204217
ENSG00000076108	ENSG00000235296
ENSG00000107872	ENSG00000178409
ENSG00000236090	ENSG00000267365
ENSG00000111850	ENSG00000129682
ENSG00000163848	ENSG00000063180
ENSG00000136158	ENSG00000182359
ENSG00000087470	ENSG00000117984
ENSG00000086062	ENSG00000032742
ENSG00000138629	ENSG00000269556
ENSG00000162600	ENSG00000230383
ENSG00000204351	ENSG00000129219
ENSG00000160013	ENSG00000140374
ENSG00000100302	ENSG00000265666
ENSG00000261578	ENSG00000185100
ENSG00000107954	ENSG00000154310
ENSG00000085872	ENSG00000258057
ENSG00000172315	ENSG00000225921
ENSG00000065613	ENSG00000234684
ENSG00000168874	ENSG00000173727
ENSG00000140650	ENSG00000151923
ENSG00000137364	ENSG00000114316
ENSG00000163932	ENSG00000130775
ENSG00000063245	ENSG00000278291
ENSG00000182253	ENSG00000167113
ENSG00000138071	ENSG00000167895
ENSG00000243678	ENSG00000100304
ENSG00000130024	ENSG00000102471
ENSG00000145623	ENSG00000130234
ENSG00000132388	ENSG00000198961
ENSG00000182405	ENSG00000142669
ENSG00000101417	ENSG00000167595
ENSG00000110076	ENSG00000185515
ENSG00000152642	ENSG00000110925
ENSG00000103035	ENSG00000144535
ENSG00000083123	ENSG00000085788
ENSG00000242247	ENSG00000100731
ENSG00000163491	ENSG00000028203
ENSG00000146909	ENSG00000147669
ENSG00000163463	ENSG00000100055
ENSG00000188783	ENSG00000096717
ENSG00000185414	ENSG00000151743
ENSG00000134762	ENSG00000116685
ENSG00000165502	ENSG00000129933
ENSG00000109458	ENSG00000075303
ENSG00000178372	ENSG00000071051
ENSG00000173511	ENSG00000173163
ENSG00000197858	ENSG00000175792
ENSG00000102265	ENSG00000169972
ENSG00000197102	ENSG00000146223
ENSG00000152464	ENSG00000111860
ENSG00000185049	ENSG00000184634
ENSG00000168056	ENSG00000162738
ENSG00000116922	ENSG00000136451
ENSG00000166181	ENSG00000118407
ENSG00000182054	ENSG00000130433
ENSG00000182568	ENSG00000154645
ENSG00000125482	ENSG00000120992
ENSG00000019995	ENSG00000068079
ENSG00000182481	ENSG00000130449
ENSG00000008988	ENSG00000155008
ENSG00000119686	ENSG00000149313
ENSG00000256940	ENSG00000159216
ENSG00000135766	ENSG00000204186
ENSG00000000971	ENSG00000105245
ENSG00000250251	ENSG00000177105
ENSG00000184454	ENSG00000243725
ENSG00000046889	ENSG00000095203
ENSG00000175283	ENSG00000130957
ENSG00000123975	ENSG00000158545
ENSG00000125755	ENSG00000276317
ENSG00000182871	ENSG00000101745
ENSG00000186222	ENSG00000170581
ENSG00000132541	ENSG00000072832
ENSG00000165410	ENSG00000075413
ENSG00000143633	ENSG00000235706
ENSG00000175984	ENSG00000086504
ENSG00000181004	ENSG00000107854
ENSG00000110906	ENSG00000126247
ENSG00000258675	ENSG00000138411
ENSG00000159842	ENSG00000183154
ENSG00000149716	ENSG00000173933
ENSG00000163444	ENSG00000048544
ENSG00000100796	ENSG00000142910
ENSG00000143222	ENSG00000184281
ENSG00000187642	ENSG00000264384
ENSG00000150401	ENSG00000102390
ENSG00000128228	ENSG00000280103
ENSG00000214756	ENSG00000217165
ENSG00000123992	ENSG00000158458
ENSG00000214655	ENSG00000100241
ENSG00000112759	ENSG00000132463
ENSG00000138119	ENSG00000152154
ENSG00000223891	ENSG00000167325
ENSG00000171488	ENSG00000196323
ENSG00000144736	ENSG00000107130
ENSG00000082515	ENSG00000137573
ENSG00000161791	ENSG00000198356
ENSG00000183665	ENSG00000014123
ENSG00000103852	ENSG00000151612
ENSG00000166535	ENSG00000272902
ENSG00000157514	ENSG00000082701
ENSG00000100387	ENSG00000185798
ENSG00000213144	ENSG00000169139
ENSG00000104880	ENSG00000162236
ENSG00000197223	ENSG00000141161
ENSG00000163820	ENSG00000260804
ENSG00000177674	ENSG00000158122
ENSG00000189308	ENSG00000101639
ENSG00000088205	ENSG00000183172
ENSG00000160310	ENSG00000155085
ENSG00000203797	ENSG00000168028
ENSG00000168090	ENSG00000146859
ENSG00000188747	ENSG00000132676
ENSG00000171604	ENSG00000221990
ENSG00000105865	ENSG00000134049
ENSG00000182179	ENSG00000204310
ENSG00000090520	ENSG00000258920
ENSG00000254294	ENSG00000132507
ENSG00000159377	ENSG00000176108
ENSG00000010072	ENSG00000136048
ENSG00000100167	ENSG00000198331
ENSG00000171862	ENSG00000164823
ENSG00000128692	ENSG00000053501
ENSG00000111229	ENSG00000174177
ENSG00000187792	ENSG00000185621
ENSG00000183853	ENSG00000212789
ENSG00000187609	ENSG00000115350
ENSG00000108651	ENSG00000189343
ENSG00000235552	ENSG00000119718
ENSG00000117751	ENSG00000173327
ENSG00000163517	ENSG00000172974
ENSG00000132467	ENSG00000028310
ENSG00000106809	ENSG00000121577
ENSG00000198298	ENSG00000165156
ENSG00000083093	ENSG00000164897
ENSG00000221963	ENSG00000261716
ENSG00000143702	ENSG00000026950
ENSG00000169230	ENSG00000173889
ENSG00000166068	ENSG00000076067
ENSG00000169710	ENSG00000102879
ENSG00000248713	ENSG00000175093
ENSG00000266469	ENSG00000115365
ENSG00000243649	ENSG00000142252
ENSG00000158578	ENSG00000095370
ENSG00000140443	ENSG00000103260
ENSG00000130669	ENSG00000112242
ENSG00000078295	ENSG00000095380
ENSG00000146197	ENSG00000070018
ENSG00000081307	ENSG00000271270
ENSG00000147872	ENSG00000160539
ENSG00000108179	ENSG00000167363
ENSG00000120137	ENSG00000086991
ENSG00000120885	ENSG00000127922
ENSG00000115380	ENSG00000160888
ENSG00000112304	ENSG00000114383
ENSG00000214110	ENSG00000174106
ENSG00000053770	ENSG00000174007
ENSG00000169908	ENSG00000185561
ENSG00000163884	ENSG00000106355
ENSG00000143158	ENSG00000145216
ENSG00000164062	ENSG00000101199
ENSG00000139291	ENSG00000154134
ENSG00000167799	ENSG00000124145
ENSG00000221926	ENSG00000088367
ENSG00000117682	ENSG00000148090
ENSG00000223803	ENSG00000188662
ENSG00000125870	ENSG00000167986
ENSG00000174348	ENSG00000244038
ENSG00000178952	ENSG00000161277
ENSG00000092607	ENSG00000119242
ENSG00000142197	ENSG00000135108
ENSG00000173992	ENSG00000204438
ENSG00000119321	ENSG00000128159
ENSG00000136261	ENSG00000260401
ENSG00000138069	ENSG00000178397
ENSG00000177556	ENSG00000138032
ENSG00000134453	ENSG00000010671
ENSG00000163659	ENSG00000162104
ENSG00000164332	ENSG00000187713
ENSG00000155980	ENSG00000184220
ENSG00000177731	ENSG00000119900
ENSG00000127419	ENSG00000139505
ENSG00000176476	ENSG00000005206
ENSG00000134802	ENSG00000170075
ENSG00000167100	ENSG00000117697
ENSG00000163468	ENSG00000214013
ENSG00000196793	ENSG00000112357
ENSG00000170745	ENSG00000039319
ENSG00000205978	ENSG00000253669
ENSG00000242485	ENSG00000101811
ENSG00000003509	ENSG00000161981
ENSG00000095787	ENSG00000172172
ENSG00000240342	ENSG00000110921
ENSG00000197620	ENSG00000118804
ENSG00000152193	ENSG00000188010
ENSG00000146085	ENSG00000164484
ENSG00000120509	ENSG00000108439
ENSG00000122176	ENSG00000147050
ENSG00000115593	ENSG00000178035
ENSG00000197253	ENSG00000260257
ENSG00000110442	ENSG00000126698
ENSG00000092201	ENSG00000189091
ENSG00000244187	ENSG00000154330
ENSG00000131788	ENSG00000159140
ENSG00000100441	ENSG00000120686
ENSG00000108010	ENSG00000099256
ENSG00000250182	ENSG00000108950
ENSG00000143257	ENSG00000178719
ENSG00000138231	ENSG00000122550
ENSG00000230916	ENSG00000175262
ENSG00000034971	ENSG00000198815
ENSG00000109606	ENSG00000243302
ENSG00000165283	ENSG00000157426
ENSG00000106803	ENSG00000123575
ENSG00000153827	ENSG00000100577
ENSG00000243547	ENSG00000132275
ENSG00000083520	ENSG00000185022
ENSG00000130640	ENSG00000073584
ENSG00000213563	ENSG00000134809
ENSG00000281649	ENSG00000129538
ENSG00000004399	ENSG00000161513
ENSG00000139546	ENSG00000019144
ENSG00000153815	ENSG00000006715
ENSG00000118418	ENSG00000071859
ENSG00000104980	ENSG00000107175
ENSG00000240038	ENSG00000007237
ENSG00000134153	ENSG00000174842
ENSG00000106638	ENSG00000154096
ENSG00000162517	ENSG00000213337
ENSG00000106631	ENSG00000137571
ENSG00000131475	ENSG00000089902
ENSG00000139174	ENSG00000197085
ENSG00000109819	ENSG00000138834
ENSG00000179526	ENSG00000095587
ENSG00000109320	ENSG00000151532
ENSG00000065150	ENSG00000160408
ENSG00000100626	ENSG00000134815
ENSG00000140497	ENSG00000116580
ENSG00000198612	ENSG00000140479
ENSG00000008018	ENSG00000143727
ENSG00000164168	ENSG00000110315
ENSG00000141279	ENSG00000198231
ENSG00000115970	ENSG00000177971
ENSG00000267397	ENSG00000158571
ENSG00000130294	ENSG00000205707
ENSG00000105404	ENSG00000145730
ENSG00000113387	ENSG00000198561
ENSG00000103266	ENSG00000031823
ENSG00000148444	ENSG00000145626
ENSG00000152583	ENSG00000101160
ENSG00000161920	ENSG00000147475
ENSG00000100345	ENSG00000143630
ENSG00000122406	ENSG00000279619
ENSG00000113721	ENSG00000130520
ENSG00000166147	ENSG00000005436
ENSG00000174780	ENSG00000011007
ENSG00000116962	ENSG00000174851
ENSG00000128050	ENSG00000256148
ENSG00000197746	ENSG00000077463
ENSG00000085662	ENSG00000258890
ENSG00000110324	ENSG00000261824
ENSG00000052749	ENSG00000115274
ENSG00000185219	ENSG00000156273
ENSG00000133641	ENSG00000061273
ENSG00000141551	ENSG00000198844
ENSG00000008324	ENSG00000100139
ENSG00000116750	ENSG00000157343
ENSG00000092068	ENSG00000166317
ENSG00000120279	ENSG00000226200
ENSG00000119004	ENSG00000139168
ENSG00000142192	ENSG00000161021
ENSG00000124217	ENSG00000096093
ENSG00000211460	ENSG00000164105
ENSG00000101347	ENSG00000070785
ENSG00000146872	ENSG00000196531
ENSG00000204564	ENSG00000155380
ENSG00000129911	ENSG00000110844
ENSG00000166797	ENSG00000012174
ENSG00000117480	ENSG00000246528
ENSG00000148985	ENSG00000154370
ENSG00000074071	ENSG00000107872
ENSG00000100226	ENSG00000163848
ENSG00000135956	ENSG00000197386
ENSG00000234127	ENSG00000143224
ENSG00000072849	ENSG00000087470
ENSG00000243156	ENSG00000204351
ENSG00000125352	ENSG00000162600
ENSG00000198920	ENSG00000164742
ENSG00000096696	ENSG00000138796
ENSG00000168273	ENSG00000149541
ENSG00000162076	ENSG00000204599
ENSG00000101440	ENSG00000108518
ENSG00000137177	ENSG00000115211
ENSG00000129749	ENSG00000123684
ENSG00000164967	ENSG00000007255
ENSG00000100842	ENSG00000085872
ENSG00000164096	ENSG00000105393
ENSG00000172867	ENSG00000167264
ENSG00000105248	ENSG00000067704
ENSG00000070495	ENSG00000266947
ENSG00000174238	ENSG00000198947
ENSG00000002919	ENSG00000166326
ENSG00000232573	ENSG00000273372
ENSG00000124733	ENSG00000179611
ENSG00000170876	ENSG00000160695
ENSG00000214021	ENSG00000122490
ENSG00000100902	ENSG00000147853
ENSG00000139269	ENSG00000168528
ENSG00000154721	ENSG00000102878
ENSG00000143977	ENSG00000165092
ENSG00000134247	ENSG00000139946
ENSG00000117000	ENSG00000103876
ENSG00000143226	ENSG00000055147
ENSG00000107949	ENSG00000104205
ENSG00000100393	ENSG00000144231
ENSG00000148053	ENSG00000243678
ENSG00000119203	ENSG00000131910
ENSG00000145912	ENSG00000132819
ENSG00000147576	ENSG00000159921
ENSG00000103245	ENSG00000100347
ENSG00000197629	ENSG00000130024
ENSG00000166451	ENSG00000175203
ENSG00000153246	ENSG00000183230
ENSG00000107938	ENSG00000006007
ENSG00000180764	ENSG00000001631
ENSG00000165124	ENSG00000101417
ENSG00000164828	ENSG00000009780
ENSG00000168077	ENSG00000109775
ENSG00000203786	ENSG00000162139
ENSG00000173409	ENSG00000152642
ENSG00000211896	ENSG00000124374
ENSG00000108039	ENSG00000083123
ENSG00000117519	ENSG00000100246
ENSG00000185627	ENSG00000169826
ENSG00000133424	ENSG00000074755
ENSG00000119508	ENSG00000082146
ENSG00000151093	ENSG00000148965
ENSG00000182902	ENSG00000110422
ENSG00000163453	ENSG00000242247
ENSG00000149503	ENSG00000136002
ENSG00000160883	ENSG00000132003
ENSG00000099282	ENSG00000163491
ENSG00000213465	ENSG00000139921
ENSG00000175854	ENSG00000124198
ENSG00000144218	ENSG00000104728
ENSG00000175264	ENSG00000175279
ENSG00000100216	ENSG00000188783
ENSG00000151208	ENSG00000185414
ENSG00000125266	ENSG00000107521
ENSG00000164087	ENSG00000165502
ENSG00000127663	ENSG00000112319
ENSG00000227081	ENSG00000272155
ENSG00000257698	ENSG00000153487
ENSG00000134375	ENSG00000100307
ENSG00000163359	ENSG00000157106
ENSG00000011451	ENSG00000168286
ENSG00000135917	ENSG00000174705
ENSG00000125817	ENSG00000196092
ENSG00000139719	ENSG00000111676
ENSG00000118217	ENSG00000197858
ENSG00000145861	ENSG00000171223
ENSG00000175832	ENSG00000182504
ENSG00000157778	ENSG00000105855
ENSG00000087302	ENSG00000105967
ENSG00000143878	ENSG00000197102
ENSG00000127314	ENSG00000068308
ENSG00000233830	ENSG00000141985
ENSG00000214160	ENSG00000011105
ENSG00000137497	ENSG00000099817
ENSG00000173418	ENSG00000182544
ENSG00000055917	ENSG00000185049
ENSG00000169189	ENSG00000130313
ENSG00000185946	ENSG00000031081
ENSG00000163634	ENSG00000116922
ENSG00000164933	ENSG00000162241
ENSG00000117643	ENSG00000166927
ENSG00000166401	ENSG00000134900
ENSG00000144596	ENSG00000155099
ENSG00000233476	ENSG00000170577
ENSG00000027697	ENSG00000182568
ENSG00000224721	ENSG00000092020
ENSG00000264350	ENSG00000174080
ENSG00000090020	ENSG00000137825
ENSG00000075618	ENSG00000258768
ENSG00000174738	ENSG00000011201
ENSG00000164330	ENSG00000161395
ENSG00000164684	ENSG00000128581
ENSG00000170889	ENSG00000119686
ENSG00000148396	ENSG00000138134
ENSG00000205808	ENSG00000169860
ENSG00000166295	ENSG00000164182
ENSG00000128641	ENSG00000185800
ENSG00000106823	ENSG00000205517
ENSG00000164007	ENSG00000046889
ENSG00000124762	ENSG00000143401
ENSG00000081692	ENSG00000005700
ENSG00000125971	ENSG00000127616
ENSG00000242372	ENSG00000172725
ENSG00000105583	ENSG00000123975
ENSG00000182853	ENSG00000111737
ENSG00000137817	ENSG00000279348
ENSG00000155252	ENSG00000125755
ENSG00000108551	ENSG00000107077
ENSG00000043093	ENSG00000071246
ENSG00000111667	ENSG00000241472
ENSG00000143319	ENSG00000048740
ENSG00000116584	ENSG00000155508
ENSG00000231770	ENSG00000070444
ENSG00000099331	ENSG00000134717
ENSG00000010017	ENSG00000185585
ENSG00000130159	ENSG00000231274
ENSG00000100603	ENSG00000213199
ENSG00000156304	ENSG00000083290
ENSG00000103549	ENSG00000035681
ENSG00000087245	ENSG00000061918
ENSG00000173559	ENSG00000187605
ENSG00000273597	ENSG00000144567
ENSG00000159640	ENSG00000149716
ENSG00000143942	ENSG00000100796
ENSG00000171823	ENSG00000138663
ENSG00000125810	ENSG00000143222
ENSG00000254901	ENSG00000165688
ENSG00000175115	ENSG00000150401
ENSG00000253251	ENSG00000099203
ENSG00000166595	ENSG00000128228
ENSG00000165731	ENSG00000169515
ENSG00000156603	ENSG00000176396
ENSG00000181754	ENSG00000179134
ENSG00000130479	ENSG00000134817
ENSG00000079819	ENSG00000198355
ENSG00000171222	ENSG00000160058
ENSG00000259045	ENSG00000077420
ENSG00000179403	ENSG00000084733
ENSG00000156232	ENSG00000175505
ENSG00000163513	ENSG00000007376
ENSG00000240376	ENSG00000167552
ENSG00000184207	ENSG00000104972
ENSG00000106400	ENSG00000161791
ENSG00000165617	ENSG00000250878
ENSG00000264343	ENSG00000099785
ENSG00000143179	ENSG00000198898
ENSG00000225972	ENSG00000198223
ENSG00000214174	ENSG00000094841
ENSG00000179364	ENSG00000104880
ENSG00000151576	ENSG00000213598
ENSG00000107816	ENSG00000197223
ENSG00000153048	ENSG00000167193
ENSG00000144597	ENSG00000181873
ENSG00000079459	ENSG00000091137
ENSG00000169896	ENSG00000177674
ENSG00000170962	ENSG00000198380
ENSG00000170807	ENSG00000129226
ENSG00000196954	ENSG00000111348
ENSG00000141338	ENSG00000110274
ENSG00000103507	ENSG00000242732
ENSG00000152422	ENSG00000169006
ENSG00000241506	ENSG00000250616
ENSG00000226564	ENSG00000119471
ENSG00000074800	ENSG00000010322
ENSG00000120800	ENSG00000140836
ENSG00000232956	ENSG00000144815
ENSG00000184347	ENSG00000214955
ENSG00000181061	ENSG00000111652
ENSG00000166024	ENSG00000204022
ENSG00000140400	ENSG00000261342
ENSG00000112782	ENSG00000170921
ENSG00000163697	ENSG00000172987
ENSG00000112562	ENSG00000124313
ENSG00000115275	ENSG00000147874
ENSG00000090238	ENSG00000136003
ENSG00000196418	ENSG00000110934
ENSG00000159433	ENSG00000152348
ENSG00000147251	ENSG00000160219
ENSG00000161677	ENSG00000148935
ENSG00000143369	ENSG00000146757
ENSG00000185915	ENSG00000164576
ENSG00000132600	ENSG00000173451
ENSG00000134463	ENSG00000040531
ENSG00000177150	ENSG00000115956
ENSG00000119682	ENSG00000187609
ENSG00000164615	ENSG00000100412
ENSG00000227939	ENSG00000108651
ENSG00000101367	ENSG00000117751
ENSG00000172260	ENSG00000173786
ENSG00000173744	ENSG00000163517
ENSG00000023287	ENSG00000068976
ENSG00000170502	ENSG00000176046
ENSG00000272941	ENSG00000161638
ENSG00000183527	ENSG00000160097
ENSG00000147588	ENSG00000177548
ENSG00000244716	ENSG00000160439
ENSG00000173517	ENSG00000221963
ENSG00000175866	ENSG00000143702
ENSG00000204396	ENSG00000211451
ENSG00000154359	ENSG00000187742
ENSG00000172590	ENSG00000120837
ENSG00000102974	ENSG00000169230
ENSG00000163631	ENSG00000105011
ENSG00000155868	ENSG00000125459
ENSG00000120318	ENSG00000166068
ENSG00000143321	ENSG00000130303
ENSG00000255282	ENSG00000077157
ENSG00000137210	ENSG00000177427
ENSG00000097046	ENSG00000148498
ENSG00000237264	ENSG00000212664
ENSG00000198721	ENSG00000186998
ENSG00000075568	ENSG00000175550
ENSG00000073910	ENSG00000249249
ENSG00000152102	ENSG00000117448
ENSG00000108433	ENSG00000279159
ENSG00000248333	ENSG00000117625
ENSG00000197043	ENSG00000183087
ENSG00000176014	ENSG00000263528
ENSG00000235263	ENSG00000100413
ENSG00000160087	ENSG00000137842
ENSG00000118482	ENSG00000147457
ENSG00000107371	ENSG00000155313
ENSG00000137752	ENSG00000130669
ENSG00000226074	ENSG00000265158
ENSG00000109065	ENSG00000197563
ENSG00000064703	ENSG00000198744
ENSG00000271646	ENSG00000070423
ENSG00000132205	ENSG00000037749
ENSG00000156398	ENSG00000108179
ENSG00000135929	ENSG00000160948
ENSG00000244313	ENSG00000111731
ENSG00000133574	ENSG00000079616
ENSG00000081923	ENSG00000143028
ENSG00000169976	ENSG00000120885
ENSG00000100453	ENSG00000262006
ENSG00000147065	ENSG00000089154
ENSG00000236801	ENSG00000100934
ENSG00000115935	ENSG00000116667
ENSG00000242689	ENSG00000163884
ENSG00000147113	ENSG00000161999
ENSG00000141252	ENSG00000145675
ENSG00000196683	ENSG00000144895
ENSG00000160208	ENSG00000154079
ENSG00000147257	ENSG00000163964
ENSG00000052126	ENSG00000124466
ENSG00000138674	ENSG00000188419
ENSG00000167136	ENSG00000139291
ENSG00000175334	ENSG00000144034
ENSG00000101216	ENSG00000197375
ENSG00000133026	ENSG00000169740
ENSG00000047457	ENSG00000182518
ENSG00000092208	ENSG00000143801
ENSG00000168118	ENSG00000146677
ENSG00000141384	ENSG00000047662
ENSG00000272047	ENSG00000188636
ENSG00000267557	ENSG00000224470
ENSG00000134013	ENSG00000187068
ENSG00000278834	ENSG00000099942
ENSG00000115484	ENSG00000108592
ENSG00000132155	ENSG00000178952
ENSG00000148334	ENSG00000189134
ENSG00000251139	ENSG00000186106
ENSG00000138386	ENSG00000197892
ENSG00000171115	ENSG00000176225
ENSG00000019991	ENSG00000075856
ENSG00000185909	ENSG00000125037
ENSG00000062716	ENSG00000108641
ENSG00000080603	ENSG00000100280
ENSG00000116786	ENSG00000173992
ENSG00000180398	ENSG00000106346
ENSG00000198146	ENSG00000119321
ENSG00000205220	ENSG00000105223
ENSG00000131373	ENSG00000131477
ENSG00000142327	ENSG00000150093
ENSG00000168818	ENSG00000129910
ENSG00000123545	ENSG00000163659
ENSG00000126768	ENSG00000134897
ENSG00000152291	ENSG00000177731
ENSG00000143368	ENSG00000127419
ENSG00000055950	ENSG00000163468
ENSG00000135318	ENSG00000137221
ENSG00000175793	ENSG00000124615
ENSG00000120057	ENSG00000111144
ENSG00000100219	ENSG00000170745
ENSG00000157212	ENSG00000205978
ENSG00000166503	ENSG00000163607
ENSG00000196843	ENSG00000003509
ENSG00000182004	ENSG00000188185
ENSG00000163510	ENSG00000095787
ENSG00000054611	ENSG00000137965
ENSG00000131043	ENSG00000013563
ENSG00000137710	ENSG00000120509
ENSG00000101084	ENSG00000029725
ENSG00000154174	ENSG00000038358
ENSG00000174173	ENSG00000117155
ENSG00000176022	ENSG00000184489
ENSG00000230082	ENSG00000115593
ENSG00000130254	ENSG00000136504
ENSG00000171984	ENSG00000113384
ENSG00000117543	ENSG00000244187
ENSG00000168306	ENSG00000116574
ENSG00000110811	ENSG00000100441
ENSG00000100580	ENSG00000175548
ENSG00000166508	ENSG00000109606
ENSG00000198816	ENSG00000169762
ENSG00000138442	ENSG00000106803
ENSG00000023318	ENSG00000178096
ENSG00000172354	ENSG00000163626
ENSG00000025796	ENSG00000114902
ENSG00000165733	ENSG00000198624
ENSG00000179958	ENSG00000166337
ENSG00000105701	ENSG00000110436
ENSG00000120733	ENSG00000083520
ENSG00000162298	ENSG00000228300
ENSG00000180425	ENSG00000130640
ENSG00000145741	ENSG00000161204
ENSG00000178934	ENSG00000196998
ENSG00000229132	ENSG00000131748
ENSG00000170276	ENSG00000114416
ENSG00000275131	ENSG00000214293
ENSG00000223609	ENSG00000087250
ENSG00000157916	ENSG00000170791
ENSG00000277443	ENSG00000118418
ENSG00000104687	ENSG00000127191
ENSG00000171311	ENSG00000127995
ENSG00000145936	ENSG00000136156
ENSG00000063046	ENSG00000240038
ENSG00000105374	ENSG00000137460
ENSG00000159063	ENSG00000106638
ENSG00000003056	ENSG00000162517
ENSG00000003987	ENSG00000198205
ENSG00000157765	ENSG00000158467
ENSG00000150625	ENSG00000025423
ENSG00000178896	ENSG00000114062
ENSG00000134369	ENSG00000115896
ENSG00000110060	ENSG00000185133
ENSG00000022277	ENSG00000108591
ENSG00000115514	ENSG00000166228
ENSG00000165983	ENSG00000109320
ENSG00000108828	ENSG00000177855
ENSG00000113522	ENSG00000111335
ENSG00000162191	ENSG00000140464
ENSG00000115520	ENSG00000145362
ENSG00000130826	ENSG00000249565
ENSG00000103197	ENSG00000074603
ENSG00000126953	ENSG00000273820
ENSG00000204237	ENSG00000176903
ENSG00000130731	ENSG00000111679
ENSG00000168237	ENSG00000115970
ENSG00000124006	ENSG00000099260
ENSG00000167775	ENSG00000136867
ENSG00000136930	ENSG00000130653
ENSG00000154767	ENSG00000273373
ENSG00000271601	ENSG00000241741
ENSG00000236060	ENSG00000105404
ENSG00000177363	ENSG00000184517
ENSG00000235363	ENSG00000131323
ENSG00000144589	ENSG00000114554
ENSG00000198860	ENSG00000039650
ENSG00000104714	ENSG00000113387
ENSG00000105058	ENSG00000241839
ENSG00000171703	ENSG00000273179
ENSG00000180773	ENSG00000197019
ENSG00000196205	ENSG00000111358
ENSG00000178104	ENSG00000105204
ENSG00000128694	ENSG00000148444
ENSG00000122642	ENSG00000160055
ENSG00000130935	ENSG00000147400
ENSG00000168806	ENSG00000067560
ENSG00000165192	ENSG00000170390
ENSG00000120820	ENSG00000179008
ENSG00000104979	ENSG00000160211
ENSG00000171443	ENSG00000203747
ENSG00000185475	ENSG00000177932
ENSG00000113790	ENSG00000164543
ENSG00000185591	ENSG00000164885
ENSG00000234287	ENSG00000213654
ENSG00000077348	ENSG00000110075
ENSG00000137094	ENSG00000099385
ENSG00000177426	ENSG00000168661
ENSG00000205279	ENSG00000105137
ENSG00000185875	ENSG00000224904
ENSG00000110200	ENSG00000170153
ENSG00000141026	ENSG00000060688
ENSG00000133317	ENSG00000260563
ENSG00000160218	ENSG00000168566
ENSG00000184967	ENSG00000166266
ENSG00000244005	ENSG00000123091
ENSG00000134070	ENSG00000198960
ENSG00000061794	ENSG00000004059
ENSG00000171456	ENSG00000203993
ENSG00000082641	ENSG00000165152
ENSG00000163069	ENSG00000092108
ENSG00000164266	ENSG00000111726
ENSG00000042286	ENSG00000120896
ENSG00000099219	ENSG00000187922
ENSG00000035687	ENSG00000103423
ENSG00000085840	ENSG00000278730
ENSG00000038945	ENSG00000275897
ENSG00000106804	ENSG00000171298
ENSG00000100764	ENSG00000052749
ENSG00000242960	ENSG00000184007
ENSG00000164091	ENSG00000047230
ENSG00000273702	ENSG00000198740
ENSG00000168175	ENSG00000090581
ENSG00000136718	ENSG00000123136
ENSG00000102753	ENSG00000274270
ENSG00000120697	ENSG00000105726
ENSG00000204954	ENSG00000102780
ENSG00000037241	ENSG00000142687
ENSG00000186335	ENSG00000277496
ENSG00000118762	ENSG00000133641
ENSG00000144909	ENSG00000102871
ENSG00000134775	ENSG00000141551
ENSG00000181991	ENSG00000163795
ENSG00000169567	ENSG00000116750
ENSG00000204843	ENSG00000109046
ENSG00000232888	ENSG00000099956
ENSG00000198431	ENSG00000112559
ENSG00000164830	ENSG00000120279
ENSG00000115556	ENSG00000119004
ENSG00000126785	ENSG00000171365
ENSG00000092969	ENSG00000121749
ENSG00000145414	ENSG00000243708
ENSG00000218739	ENSG00000104524
ENSG00000100360	ENSG00000164818
ENSG00000134874	ENSG00000156587
ENSG00000088247	ENSG00000173542
ENSG00000230897	ENSG00000146872
ENSG00000269837	ENSG00000162694
ENSG00000163347	ENSG00000183576
ENSG00000150893	ENSG00000139163
ENSG00000189319	ENSG00000129911
ENSG00000145919	ENSG00000204946
ENSG00000124228	ENSG00000120805
ENSG00000172071	ENSG00000150459
ENSG00000158715	ENSG00000148985
ENSG00000102100	ENSG00000149658
ENSG00000136522	ENSG00000179151
ENSG00000100519	ENSG00000118855
ENSG00000198855	ENSG00000103343
ENSG00000176101	ENSG00000129925
ENSG00000075239	ENSG00000135956
ENSG00000133315	ENSG00000243509
ENSG00000066294	ENSG00000168807
ENSG00000005339	ENSG00000197429
ENSG00000111845	ENSG00000002549
ENSG00000125484	ENSG00000106399
ENSG00000140682	ENSG00000167987
ENSG00000179950	ENSG00000110711
ENSG00000141873	ENSG00000125352
ENSG00000041802	ENSG00000177576
ENSG00000122756	ENSG00000140612
ENSG00000082438	ENSG00000198920
ENSG00000144730	ENSG00000204131
ENSG00000093144	ENSG00000124279
ENSG00000092203	ENSG00000069869
ENSG00000108465	ENSG00000100485
ENSG00000100220	ENSG00000073111
ENSG00000101361	ENSG00000141526
ENSG00000186326	ENSG00000125818
ENSG00000233461	ENSG00000149474
ENSG00000174032	ENSG00000129562
ENSG00000146674	ENSG00000137177
ENSG00000156026	ENSG00000253352
ENSG00000167881	ENSG00000180998
ENSG00000162733	ENSG00000232611
ENSG00000132768	ENSG00000065559
ENSG00000050748	ENSG00000105248
ENSG00000266718	ENSG00000183258
ENSG00000222112	ENSG00000070495
ENSG00000006042	ENSG00000100983
ENSG00000135441	ENSG00000239672
ENSG00000185739	ENSG00000149792
ENSG00000100632	ENSG00000232573
ENSG00000140853	ENSG00000153975
ENSG00000126746	ENSG00000124733
ENSG00000026508	ENSG00000221818
ENSG00000162910	ENSG00000133027
ENSG00000255727	ENSG00000155115
ENSG00000177156	ENSG00000114529
ENSG00000189376	ENSG00000134198
ENSG00000198125	ENSG00000154721
ENSG00000147592	ENSG00000145075
ENSG00000100908	ENSG00000196950
ENSG00000101004	ENSG00000123908
ENSG00000111361	ENSG00000171658
ENSG00000233927	ENSG00000112406
ENSG00000240509	ENSG00000171552
ENSG00000101624	ENSG00000143226
ENSG00000103353	ENSG00000156990
ENSG00000124749	ENSG00000018236
ENSG00000076242	ENSG00000145912
ENSG00000100138	ENSG00000114166
ENSG00000186468	ENSG00000066651
ENSG00000153130	ENSG00000025772
ENSG00000007080	ENSG00000103066
ENSG00000185070	ENSG00000105810
ENSG00000204308	ENSG00000186834
ENSG00000064787	ENSG00000158195
ENSG00000237190	ENSG00000178053
ENSG00000134757	ENSG00000224397
ENSG00000119801	ENSG00000188338
ENSG00000180182	ENSG00000173085
ENSG00000130733	ENSG00000177239
ENSG00000109472	ENSG00000253738
ENSG00000103742	ENSG00000236753
ENSG00000128965	ENSG00000170638
ENSG00000047410	ENSG00000129993
ENSG00000141258	ENSG00000173409
ENSG00000176623	ENSG00000165030
ENSG00000099800	ENSG00000132485
ENSG00000101350	ENSG00000168397
ENSG00000237214	ENSG00000113068
ENSG00000228205	ENSG00000135269
ENSG00000271425	ENSG00000066322
ENSG00000267480	ENSG00000127125
ENSG00000165282	ENSG00000108387
ENSG00000101353	ENSG00000196975
ENSG00000172977	ENSG00000255135
ENSG00000112592	ENSG00000135679
ENSG00000069399	ENSG00000025039
ENSG00000160633	ENSG00000133424
ENSG00000123297	ENSG00000167851
ENSG00000130429	ENSG00000155256
ENSG00000173545	ENSG00000151093
ENSG00000179632	ENSG00000133805
ENSG00000148719	ENSG00000120647
ENSG00000080815	ENSG00000159110
ENSG00000100207	ENSG00000141646
ENSG00000125611	ENSG00000280007
ENSG00000050165	ENSG00000147697
ENSG00000179387	ENSG00000160883
ENSG00000125630	ENSG00000188157
ENSG00000143382	ENSG00000099282
ENSG00000136870	ENSG00000036257
ENSG00000174109	ENSG00000198718
ENSG00000114698	ENSG00000162999
ENSG00000010626	ENSG00000150722
ENSG00000150760	ENSG00000117228
ENSG00000176884	ENSG00000068323
ENSG00000133112	ENSG00000213465
ENSG00000115884	ENSG00000204227
ENSG00000076685	ENSG00000197579
ENSG00000117133	ENSG00000118518
ENSG00000134760	ENSG00000269858
ENSG00000142634	ENSG00000180822
ENSG00000102595	ENSG00000172456
ENSG00000114395	ENSG00000196268
ENSG00000131100	ENSG00000144218
ENSG00000143811	ENSG00000175264
ENSG00000184508	ENSG00000151208
ENSG00000163882	ENSG00000175893
ENSG00000170832	ENSG00000164087
ENSG00000171560	ENSG00000127663
ENSG00000170043	ENSG00000174231
ENSG00000239382	ENSG00000099246
ENSG00000009954	ENSG00000105281
ENSG00000164494	ENSG00000257698
ENSG00000197694	ENSG00000180139
ENSG00000104904	ENSG00000115947
ENSG00000066185	ENSG00000004975
ENSG00000166341	ENSG00000188938
ENSG00000119725	ENSG00000187240
ENSG00000204568	ENSG00000136933
ENSG00000103657	ENSG00000151474
ENSG00000114626	ENSG00000105695
ENSG00000166343	ENSG00000243679
ENSG00000159479	ENSG00000142599
ENSG00000121413	ENSG00000165714
ENSG00000092330	ENSG00000198265
ENSG00000196878	ENSG00000160602
ENSG00000164880	ENSG00000125817
ENSG00000219200	ENSG00000164187
ENSG00000169047	ENSG00000213398
ENSG00000152137	ENSG00000133612
ENSG00000136111	ENSG00000109689
ENSG00000162073	ENSG00000104738
ENSG00000164463	ENSG00000014824
ENSG00000241370	ENSG00000157778
ENSG00000048028	ENSG00000111371
ENSG00000203705	ENSG00000087302
ENSG00000239789	ENSG00000143878
ENSG00000102034	ENSG00000118689
ENSG00000149923	ENSG00000277142
ENSG00000168172	ENSG00000169189
ENSG00000166484	ENSG00000182325
ENSG00000167721	ENSG00000044090
ENSG00000117410	ENSG00000054654
ENSG00000165637	ENSG00000185946
ENSG00000183458	ENSG00000175084
ENSG00000116903	ENSG00000237991
ENSG00000162222	ENSG00000121864
ENSG00000133110	ENSG00000064393
ENSG00000164237	ENSG00000123395
ENSG00000175826	ENSG00000104856
ENSG00000144840	ENSG00000163634
ENSG00000113141	ENSG00000163956
ENSG00000089157	ENSG00000228264
ENSG00000105357	ENSG00000162852
ENSG00000225031	ENSG00000247596
ENSG00000229498	ENSG00000125731
ENSG00000235162	ENSG00000101220
ENSG00000167674	ENSG00000139343
ENSG00000224877	ENSG00000182944
ENSG00000133056	ENSG00000269985
ENSG00000114120	ENSG00000137103
ENSG00000229659	ENSG00000224721
ENSG00000254986	ENSG00000203880
ENSG00000139233	ENSG00000185973
ENSG00000124151	ENSG00000124785
ENSG00000169188	ENSG00000164330
ENSG00000184047	ENSG00000137871
ENSG00000079393	ENSG00000174804
ENSG00000012779	ENSG00000133935
ENSG00000130158	ENSG00000174996
ENSG00000113845	ENSG00000105568
ENSG00000157227	ENSG00000188725
ENSG00000087085	ENSG00000128641
ENSG00000164985	ENSG00000161048
ENSG00000079277	ENSG00000102098
ENSG00000102981	ENSG00000126804
ENSG00000130349	ENSG00000180104
ENSG00000136271	ENSG00000155304
ENSG00000089009	ENSG00000121578
ENSG00000101294	ENSG00000124762
ENSG00000163719	ENSG00000049449
ENSG00000139445	ENSG00000279744
ENSG00000147905	ENSG00000081692
ENSG00000140829	ENSG00000173230
ENSG00000164815	ENSG00000133731
ENSG00000172171	ENSG00000137817
ENSG00000090924	ENSG00000254415
ENSG00000217930	ENSG00000273145
ENSG00000167118	ENSG00000101849
ENSG00000261461	ENSG00000131013
ENSG00000182685	ENSG00000277258
ENSG00000086712	ENSG00000152601
ENSG00000165650	ENSG00000105443
ENSG00000110330	ENSG00000001497
ENSG00000179144	ENSG00000165669
ENSG00000164530	ENSG00000186162
ENSG00000249138	ENSG00000099331
ENSG00000170242	ENSG00000033100
ENSG00000156804	ENSG00000197114
ENSG00000128590	ENSG00000138738
ENSG00000122783	ENSG00000103549
ENSG00000198876	ENSG00000100811
ENSG00000171812	ENSG00000153956
ENSG00000187079	ENSG00000170035
ENSG00000183722	ENSG00000002834
ENSG00000198618	ENSG00000182983
ENSG00000135845	ENSG00000072506
ENSG00000137033	ENSG00000198060
ENSG00000125246	ENSG00000115839
ENSG00000119715	ENSG00000117479
ENSG00000115368	ENSG00000197622
ENSG00000074054	ENSG00000134970
ENSG00000061936	ENSG00000173546
ENSG00000205534	ENSG00000161179
ENSG00000172366	ENSG00000006625
ENSG00000154719	ENSG00000157077
ENSG00000163939	ENSG00000125810
ENSG00000163430	ENSG00000213047
ENSG00000181924	ENSG00000104812
ENSG00000153208	ENSG00000254901
ENSG00000099889	ENSG00000167565
ENSG00000167562	ENSG00000140848
	ENSG00000134318
	ENSG00000253251
	ENSG00000119723
	ENSG00000141447
	ENSG00000124942
	ENSG00000181852
	ENSG00000196628
	ENSG00000105705
	ENSG00000112511
	ENSG00000164032
	ENSG00000156603
	ENSG00000105176
	ENSG00000108510
	ENSG00000196812
	ENSG00000129675
	ENSG00000171222
	ENSG00000131069
	ENSG00000119771
	ENSG00000179403
	ENSG00000134243
	ENSG00000106609
	ENSG00000259045
	ENSG00000165434
	ENSG00000100601
	ENSG00000106348
	ENSG00000270605
	ENSG00000060558
	ENSG00000015285
	ENSG00000237441
	ENSG00000106400
	ENSG00000110074
	ENSG00000165617
	ENSG00000232533
	ENSG00000248334
	ENSG00000180370
	ENSG00000105321
	ENSG00000273540
	ENSG00000144746
	ENSG00000143149
	ENSG00000124098
	ENSG00000138750
	ENSG00000100906
	ENSG00000107816
	ENSG00000177352
	ENSG00000100321
	ENSG00000165060
	ENSG00000081154
	ENSG00000141027
	ENSG00000124523
	ENSG00000169896
	ENSG00000072415
	ENSG00000104133
	ENSG00000073464
	ENSG00000159055
	ENSG00000170807
	ENSG00000123416
	ENSG00000122376
	ENSG00000188735
	ENSG00000184903
	ENSG00000187513
	ENSG00000111325
	ENSG00000009413
	ENSG00000169155
	ENSG00000106018
	ENSG00000166192
	ENSG00000135637
	ENSG00000169385
	ENSG00000188352
	ENSG00000159720
	ENSG00000235173
	ENSG00000074800
	ENSG00000168209
	ENSG00000158301
	ENSG00000010404
	ENSG00000112659
	ENSG00000180776
	ENSG00000181061
	ENSG00000133250
	ENSG00000257647
	ENSG00000140400
	ENSG00000224078
	ENSG00000102967
	ENSG00000258444
	ENSG00000114346
	ENSG00000143324
	ENSG00000140795
	ENSG00000112782
	ENSG00000159200
	ENSG00000203739
	ENSG00000163697
	ENSG00000142867
	ENSG00000167524
	ENSG00000227838
	ENSG00000198663
	ENSG00000102931
	ENSG00000134352
	ENSG00000230202
	ENSG00000133794
	ENSG00000147251
	ENSG00000174928
	ENSG00000227877
	ENSG00000198546
	ENSG00000136807
	ENSG00000185880
	ENSG00000152953
	ENSG00000185915
	ENSG00000205362
	ENSG00000104522
	ENSG00000204147
	ENSG00000006634
	ENSG00000101367
	ENSG00000100150
	ENSG00000261371
	ENSG00000232838
	ENSG00000064652
	ENSG00000075884
	ENSG00000075420
	ENSG00000131759
	ENSG00000103257
	ENSG00000253719
	ENSG00000182022
	ENSG00000272941
	ENSG00000146676
	ENSG00000213859
	ENSG00000183527
	ENSG00000139154
	ENSG00000147588
	ENSG00000278464
	ENSG00000175866
	ENSG00000154359
	ENSG00000114796
	ENSG00000172590
	ENSG00000120318
	ENSG00000155868
	ENSG00000162735
	ENSG00000237943
	ENSG00000162437
	ENSG00000170571
	ENSG00000023902
	ENSG00000211897
	ENSG00000213413
	ENSG00000148331
	ENSG00000096080
	ENSG00000185633
	ENSG00000198730
	ENSG00000020256
	ENSG00000162851
	ENSG00000198721
	ENSG00000213638
	ENSG00000151881
	ENSG00000096384
	ENSG00000104885
	ENSG00000189184
	ENSG00000139289
	ENSG00000130023
	ENSG00000281501
	ENSG00000169131
	ENSG00000235263
	ENSG00000196911
	ENSG00000030304
	ENSG00000065000
	ENSG00000160087
	ENSG00000177830
	ENSG00000099904
	ENSG00000084072
	ENSG00000131503
	ENSG00000068903
	ENSG00000139625
	ENSG00000089041
	ENSG00000169570
	ENSG00000203485
	ENSG00000100401
	ENSG00000156398
	ENSG00000165704
	ENSG00000135929
	ENSG00000166478
	ENSG00000275198
	ENSG00000198746
	ENSG00000081923
	ENSG00000105499
	ENSG00000178691
	ENSG00000164597
	ENSG00000132664
	ENSG00000250978
	ENSG00000218018
	ENSG00000213903
	ENSG00000147065
	ENSG00000099901
	ENSG00000090659
	ENSG00000132475
	ENSG00000242574
	ENSG00000172869
	ENSG00000147113
	ENSG00000215252
	ENSG00000205593
	ENSG00000197885
	ENSG00000145824
	ENSG00000119596
	ENSG00000100532
	ENSG00000138674
	ENSG00000112214
	ENSG00000187800
	ENSG00000101216
	ENSG00000164081
	ENSG00000219951
	ENSG00000168118
	ENSG00000126091
	ENSG00000180304
	ENSG00000163138
	ENSG00000160299
	ENSG00000172331
	ENSG00000272047
	ENSG00000134452
	ENSG00000143314
	ENSG00000166340
	ENSG00000278845
	ENSG00000204472
	ENSG00000124608
	ENSG00000115484
	ENSG00000164073
	ENSG00000131203
	ENSG00000126602
	ENSG00000161996
	ENSG00000168884
	ENSG00000204120
	ENSG00000148737
	ENSG00000135404
	ENSG00000251139
	ENSG00000119638
	ENSG00000059804
	ENSG00000133131
	ENSG00000143443
	ENSG00000141971
	ENSG00000100075
	ENSG00000129235
	ENSG00000144224
	ENSG00000184470
	ENSG00000240682
	ENSG00000123545
	ENSG00000125779
	ENSG00000255874
	ENSG00000117523
	ENSG00000126768
	ENSG00000144792
	ENSG00000205323
	ENSG00000140319
	ENSG00000115756
	ENSG00000247556
	ENSG00000102178
	ENSG00000135913
	ENSG00000163728
	ENSG00000028116
	ENSG00000109794
	ENSG00000162129
	ENSG00000196642
	ENSG00000157212
	ENSG00000123130
	ENSG00000101557
	ENSG00000074660
	ENSG00000166275
	ENSG00000274523
	ENSG00000163510
	ENSG00000165527
	ENSG00000166128
	ENSG00000054611
	ENSG00000181817
	ENSG00000106603
	ENSG00000100422
	ENSG00000137710
	ENSG00000254999
	ENSG00000174013
	ENSG00000226312
	ENSG00000272129
	ENSG00000184009
	ENSG00000100711
	ENSG00000224790
	ENSG00000171631
	ENSG00000260618
	ENSG00000172183
	ENSG00000278445
	ENSG00000154174
	ENSG00000180329
	ENSG00000127914
	ENSG00000154642
	ENSG00000259959
	ENSG00000205038
	ENSG00000278918
	ENSG00000175764
	ENSG00000236609
	ENSG00000237328
	ENSG00000230082
	ENSG00000130254
	ENSG00000161904
	ENSG00000121644
	ENSG00000144306
	ENSG00000126214
	ENSG00000170485
	ENSG00000154124
	ENSG00000100426
	ENSG00000169933
	ENSG00000151702
	ENSG00000070214
	ENSG00000159788
	ENSG00000159658
	ENSG00000165795
	ENSG00000231327
	ENSG00000214717
	ENSG00000138442
	ENSG00000135336
	ENSG00000023318
	ENSG00000123933
	ENSG00000172354
	ENSG00000185811
	ENSG00000226281
	ENSG00000104341
	ENSG00000072163
	ENSG00000065427
	ENSG00000173432
	ENSG00000127445
	ENSG00000273058
	ENSG00000107263
	ENSG00000116560
	ENSG00000149489
	ENSG00000113441
	ENSG00000175662
	ENSG00000066777
	ENSG00000110321
	ENSG00000168280
	ENSG00000171208
	ENSG00000196227
	ENSG00000186481
	ENSG00000240849
	ENSG00000111913
	ENSG00000152520
	ENSG00000175701
	ENSG00000022976
	ENSG00000279722
	ENSG00000157916
	ENSG00000166352
	ENSG00000106460
	ENSG00000136114
	ENSG00000235505
	ENSG00000134480
	ENSG00000171311
	ENSG00000133393
	ENSG00000069849
	ENSG00000120925
	ENSG00000148814
	ENSG00000181513
	ENSG00000105341
	ENSG00000198908
	ENSG00000006704
	ENSG00000120738
	ENSG00000213689
	ENSG00000003056
	ENSG00000267060
	ENSG00000133943
	ENSG00000143570
	ENSG00000003987
	ENSG00000106617
	ENSG00000139438
	ENSG00000140350
	ENSG00000140830
	ENSG00000135063
	ENSG00000250041
	ENSG00000070759
	ENSG00000136021
	ENSG00000157765
	ENSG00000067167
	ENSG00000214078
	ENSG00000171617
	ENSG00000185112
	ENSG00000258733
	ENSG00000178896
	ENSG00000215386
	ENSG00000196636
	ENSG00000132514
	ENSG00000124795
	ENSG00000127586
	ENSG00000183624
	ENSG00000141759
	ENSG00000163126
	ENSG00000171791
	ENSG00000142583
	ENSG00000198130
	ENSG00000107223
	ENSG00000124107
	ENSG00000163681
	ENSG00000121851
	ENSG00000112851
	ENSG00000115207
	ENSG00000055208
	ENSG00000133119
	ENSG00000113594
	ENSG00000197157
	ENSG00000178802
	ENSG00000115520
	ENSG00000184178
	ENSG00000154832
	ENSG00000056586
	ENSG00000135486
	ENSG00000172081
	ENSG00000108604
	ENSG00000237927
	ENSG00000159069
	ENSG00000178718
	ENSG00000113140
	ENSG00000103197
	ENSG00000162409
	ENSG00000017260
	ENSG00000049246
	ENSG00000155545
	ENSG00000113638
	ENSG00000126953
	ENSG00000178537
	ENSG00000147408
	ENSG00000167775
	ENSG00000182287
	ENSG00000077721
	ENSG00000144589
	ENSG00000162373
	ENSG00000121297
	ENSG00000129467
	ENSG00000250254
	ENSG00000104907
	ENSG00000198860
	ENSG00000071655
	ENSG00000105058
	ENSG00000072864
	ENSG00000125821
	ENSG00000120156
	ENSG00000103126
	ENSG00000188580
	ENSG00000270885
	ENSG00000178104
	ENSG00000167034
	ENSG00000188811
	ENSG00000122642
	ENSG00000109381
	ENSG00000130935
	ENSG00000091436
	ENSG00000165192
	ENSG00000149929
	ENSG00000030419
	ENSG00000143434
	ENSG00000144445
	ENSG00000186642
	ENSG00000137207
	ENSG00000136877
	ENSG00000137312
	ENSG00000180902
	ENSG00000140092
	ENSG00000156650
	ENSG00000185475
	ENSG00000187474
	ENSG00000075975
	ENSG00000113790
	ENSG00000184060
	ENSG00000105383
	ENSG00000077348
	ENSG00000275120
	ENSG00000069345
	ENSG00000257542
	ENSG00000172765
	ENSG00000149743
	ENSG00000205279
	ENSG00000185875
	ENSG00000177426
	ENSG00000174989
	ENSG00000141026
	ENSG00000120159
	ENSG00000069424
	ENSG00000184967
	ENSG00000075826
	ENSG00000244005
	ENSG00000179941
	ENSG00000137075
	ENSG00000137845
	ENSG00000169919
	ENSG00000171777
	ENSG00000065526
	ENSG00000211445
	ENSG00000170899
	ENSG00000112290
	ENSG00000042286
	ENSG00000153201
	ENSG00000176438
	ENSG00000125249
	ENSG00000099219
	ENSG00000080189
	ENSG00000198791
	ENSG00000085840
	ENSG00000038945
	ENSG00000176018
	ENSG00000163584
	ENSG00000115128
	ENSG00000085433
	ENSG00000010292
	ENSG00000163866
	ENSG00000273015
	ENSG00000167157
	ENSG00000210112
	ENSG00000163807
	ENSG00000239857
	ENSG00000164091
	ENSG00000257242
	ENSG00000159214
	ENSG00000233223
	ENSG00000164209
	ENSG00000123124
	ENSG00000112146
	ENSG00000135002
	ENSG00000165359
	ENSG00000204954
	ENSG00000163864
	ENSG00000186335
	ENSG00000088876
	ENSG00000144909
	ENSG00000134775
	ENSG00000060749
	ENSG00000142347
	ENSG00000164180
	ENSG00000165475
	ENSG00000131558
	ENSG00000204843
	ENSG00000138095
	ENSG00000132589
	ENSG00000139433
	ENSG00000095739
	ENSG00000164778
	ENSG00000232888
	ENSG00000164830
	ENSG00000104805
	ENSG00000188215
	ENSG00000126785
	ENSG00000112576
	ENSG00000123983
	ENSG00000230626
	ENSG00000117500
	ENSG00000186635
	ENSG00000100360
	ENSG00000174429
	ENSG00000151247
	ENSG00000165494
	ENSG00000134874
	ENSG00000068784
	ENSG00000250362
	ENSG00000161914
	ENSG00000114013
	ENSG00000124370
	ENSG00000088247
	ENSG00000048140
	ENSG00000156928
	ENSG00000117707
	ENSG00000128335
	ENSG00000206559
	ENSG00000117298
	ENSG00000163644
	ENSG00000196262
	ENSG00000275894
	ENSG00000267737
	ENSG00000244998
	ENSG00000145919
[truncated: 362 more rows]

## Sheet: Male Biological process loss
Gene_set	Term	Overlap	P-value	Adjusted P-value	Old P-value	Old Adjusted P-value	Odds Ratio	Combined Score	Genes
GO_Biological_Process_2021	ribosome biogenesis (GO:0042254)	48/192	1.1664798896566442e-14	4.767403309026705e-11	0	0	4.423631123919308	141.91982167078058	48
GO_Biological_Process_2021	mitochondrial translational elongation (GO:0070125)	29/89	1.6904309507254556e-12	3.4543956478074683e-09	0	0	6.356503198294243	172.29961481871135	29
GO_Biological_Process_2021	translational elongation (GO:0006414)	31/104	4.170166377107809e-12	5.681156661079872e-09	0	0	5.588855847511335	146.44515406696758	31
GO_Biological_Process_2021	translational termination (GO:0006415)	29/96	1.4162678725291827e-11	1.4470716987566926e-08	0	0	5.690237511801334	142.14447099290825	29
GO_Biological_Process_2021	rRNA processing (GO:0006364)	40/173	2.66439030472328e-11	2.0621634916182633e-08	0	0	3.970743477605188	96.68149179302128	40
GO_Biological_Process_2021	mitochondrial translation (GO:0032543)	30/105	3.0273993025959326e-11	2.0621634916182633e-08	0	0	5.260028449502133	127.40173985039796	30
GO_Biological_Process_2021	mitochondrial translational termination (GO:0070126)	27/89	6.385807952945203e-11	3.728399586241006e-08	0	0	5.718468829414593	134.23738452627938	27
GO_Biological_Process_2021	rRNA metabolic process (GO:0016072)	37/162	2.1388335594371686e-10	1.0926765946774637e-07	0	0	3.9013180843459616	86.86515015529905	37
GO_Biological_Process_2021	ncRNA processing (GO:0034470)	42/201	2.6081453841269635e-10	1.1843877983252113e-07	0	0	3.487588316504697	76.96134915165511	42
GO_Biological_Process_2021	regulation of transcription from RNA polymerase II promoter in response to stress (GO:0043618)	24/87	6.100497401540099e-09	2.4932732880094385e-06	0	0	4.991501416430595	94.4137	24
GO_Biological_Process_2021	regulation of transcription from RNA polymerase II promoter in response to hypoxia (GO:0061418)	21/75	4.036773042420734e-08	1.4998446749430492e-05	0	0	5.0871613663133095	86.6101	21
GO_Biological_Process_2021	translation (GO:0006412)	36/214	1.4383306908132872e-06	0.000454625	0	0	2.656083467094703	35.72970746796478	36
GO_Biological_Process_2021	regulation of mRNA catabolic process (GO:0061013)	25/122	1.54155060412142e-06	0.000454625	0	0	3.373165189563591	45.14213119025639	25
GO_Biological_Process_2021	positive regulation of canonical Wnt signaling pathway (GO:0090263)	26/130	1.5573170298418029e-06	0.000454625	0	0	3.273049645390071	43.76900717241791	26
GO_Biological_Process_2021	negative regulation of G2/M transition of mitotic cell cycle (GO:0010972)	17/66	2.796329515476589e-06	0.000761907	0	0	4.5268297593878986	57.88549057307933	17
GO_Biological_Process_2021	gene expression (GO:0010467)	50/356	3.893711907765652e-06	0.000966071	0	0	2.1524771524771524	26.811573197333736	50
GO_Biological_Process_2021	positive regulation of epidermal cell differentiation (GO:0045606)	2020-09-01	4.018400998824208e-06	0.000966071	0	0	10.637510352296616	132.1670929740651	9
GO_Biological_Process_2021	negative regulation of mitotic cell cycle phase transition (GO:1901991)	20/92	6.560992177605398e-06	0.00148971	0	0	3.62759	43.29299010664373	20
GO_Biological_Process_2021	negative regulation of cell cycle G2/M phase transition (GO:1902750)	15/57	8.027330285387178e-06	0.00172672	0	0	4.655172413793103	54.61754843572015	15
GO_Biological_Process_2021	cellular protein metabolic process (GO:0044267)	55/417	8.839277161433664e-06	0.00180631	0	0	2.0025323950536285	23.3021	55
GO_Biological_Process_2021	regulation of cell cycle phase transition (GO:1901987)	20/95	1.0933501922016692e-05	0.00212787	0	0	3.4819209039548022	39.77634640259233	20
GO_Biological_Process_2021	positive regulation of Wnt signaling pathway (GO:0030177)	27/153	1.170796588921854e-05	0.00217502	0	0	2.8041163946061034	31.84141774050063	27
GO_Biological_Process_2021	cellular response to hypoxia (GO:0071456)	24/131	1.8509306122926e-05	0.0032827	0	0	2.931931905430092	31.94995660293012	24
GO_Biological_Process_2021	regulation of cellular amino acid metabolic process (GO:0006521)	14/54	1.9276927524570583e-05	0.0032827	0	0	4.559353023909986	49.499079526932775	14
GO_Biological_Process_2021	maturation of SSU-rRNA (GO:0030490)	1935-11-01	2.09814231292608e-05	0.00343004	0	0	5.963157894736842	64.23438026426533	11
GO_Biological_Process_2021	protein targeting to mitochondrion (GO:0006626)	14/55	2.416460876223768e-05	0.00379849	0	0	4.44791	47.28403852111678	14
GO_Biological_Process_2021	cellular macromolecule biosynthetic process (GO:0034645)	43/314	3.351614203056239e-05	0.00507335	0	0	2.083689401143832	21.46925912111869	43
GO_Biological_Process_2021	pre-replicative complex assembly (GO:0036388)	15/64	3.605087331033727e-05	0.00508439	0	0	3.988639790891726	40.80609635613529	15
GO_Biological_Process_2021	ribosomal large subunit biogenesis (GO:0042273)	14/57	3.72981873108258e-05	0.00508439	0	0	4.2405717463121055	43.239268968365565	14
GO_Biological_Process_2021	positive regulation of keratinocyte differentiation (GO:0045618)	2015-07-01	3.732115283569229e-05	0.00508439	0	0	11.362141357592725	115.84782849158408	7
GO_Biological_Process_2021	regulation of mRNA stability (GO:0043488)	25/146	4.107298204939048e-05	0.00541501	0	0	2.700593331029514	27.276424802297957	25
GO_Biological_Process_2021	regulation of cellular amine metabolic process (GO:0033238)	13/51	4.617464591580351e-05	0.00589737	0	0	4.453859525834967	44.46323461998557	13
GO_Biological_Process_2021	regulation of primary metabolic process (GO:0080090)	23/130	4.861192894682528e-05	0.00602051	0	0	2.8077795635983622	27.885860333173905	23
GO_Biological_Process_2021	regulation of G2/M transition of mitotic cell cycle (GO:0010389)	25/149	5.810736615793951e-05	0.00698485	0	0	2.634827735991404	25.69804961251472	25
GO_Biological_Process_2021	IRE1-mediated unfolded protein response (GO:0036498)	13/53	7.129410090112727e-05	0.00832511	0	0	4.230709768095573	40.397765544733126	13
GO_Biological_Process_2021	ribonucleoprotein complex assembly (GO:0022618)	23/136	9.985220605419745e-05	0.011336	0	0	2.657829635057525	24.483446606513983	23
GO_Biological_Process_2021	establishment of protein localization to mitochondrion (GO:0072655)	1948-12-01	0.000110268	0.0121802	0	0	4.337078651685394	39.522031082199724	12
GO_Biological_Process_2021	regulation of canonical Wnt signaling pathway (GO:0060828)	35/253	0.000142121	0.0150701	0	0	2.1023973701615493	18.62478882659764	35
GO_Biological_Process_2021	regulation of cellular ketone metabolic process (GO:0010565)	14/64	0.000144511	0.0150701	0	0	3.645513361462728	32.23420515979656	14
GO_Biological_Process_2021	post-translational protein modification (GO:0043687)	44/345	0.000147493	0.0150701	0	0	1.9178695535952957	16.918925695705713	44
GO_Biological_Process_2021	protein modification by small protein removal (GO:0070646)	37/276	0.00017829	0.0174986	0	0	2.027823221009627	17.504374248035795	37
GO_Biological_Process_2021	iron-sulfur cluster assembly (GO:0016226)	2024-08-01	0.000179824	0.0174986	0	0	6.4943977591036415	56.00465932090784	8
GO_Biological_Process_2021	protein import into mitochondrial matrix (GO:0030150)	2019-07-01	0.000226322	0.0212712	0	0	7.573128061581525	63.56543816575997	7
GO_Biological_Process_2021	peptide biosynthetic process (GO:0043043)	25/162	0.000229002	0.0212712	0	0	2.3831263223783927	19.97483702756278	25
GO_Biological_Process_2021	ribonucleoprotein complex biogenesis (GO:0022613)	13/60	0.000273507	0.0248405	0	0	3.5992434323649465	29.52884817707947	13
GO_Biological_Process_2021	regulation of proteasomal ubiquitin-dependent protein catabolic process (GO:0032434)	18/102	0.000320565	0.0284815	0	0	2.7926657263751764	22.468181453862933	18
GO_Biological_Process_2021	positive regulation of telomerase RNA localization to Cajal body (GO:1904874)	2015-06-01	0.000385504	0.033159	0	0	8.65035	68.00003871675008	6
GO_Biological_Process_2021	DNA-templated transcription, termination (GO:0006353)	14/70	0.000389438	0.033159	0	0	3.253867791842475	25.545483578353306	14
GO_Biological_Process_2021	protein-containing complex assembly (GO:0065003)	35/267	0.000403108	0.0336225	0	0	1.9740210194688523	15.429552184494996	35
GO_Biological_Process_2021	regulation of mitotic cell cycle (GO:0007346)	26/178	0.000419758	0.034311	0	0	2.233631952220978	17.36834540993448	26
GO_Biological_Process_2021	regulation of mitotic cell cycle phase transition (GO:1901990)	27/188	0.000431894	0.0346108	0	0	2.190360107384207	16.96944200680474	27
GO_Biological_Process_2021	proteasome-mediated ubiquitin-dependent protein catabolic process (GO:0043161)	40/321	0.00046425	0.0364882	0	0	1.8643	14.308664436154418	40
GO_Biological_Process_2021	mitochondrial transport (GO:0006839)	1956-12-01	0.000518086	0.0399512	0	0	3.5469867211440245	26.83426681247167	12
GO_Biological_Process_2021	SCF-dependent proteasomal ubiquitin-dependent protein catabolic process (GO:0031146)	16/89	0.000545934	0.0413191	0	0	2.8540999421184643	21.442887059275726	16
GO_Biological_Process_2021	SRP-dependent cotranslational protein targeting to membrane (GO:0006614)	16/90	0.000620493	0.0453795	0	0	2.815378759040731	20.791559710809523	16
GO_Biological_Process_2021	metallo-sulfur cluster assembly (GO:0031163)	2022-07-01	0.000632893	0.0453795	0	0	6.057522743177047	44.61492470436461	7
GO_Biological_Process_2021	proteasomal ubiquitin-independent protein catabolic process (GO:0010499)	2022-07-01	0.000632893	0.0453795	0	0	6.057522743177047	44.61492470436461	7
GO_Biological_Process_2021	ribosome assembly (GO:0042255)	1950-11-01	0.000693277	0.0479257	0	0	3.6666666666666665	26.67162936615796	11
GO_Biological_Process_2021	NIK/NF-kappaB signaling (GO:0038061)	14/74	0.000702188	0.0479257	0	0	3.036286919831224	22.047416824845477	14
GO_Biological_Process_2021	regulation of stem cell differentiation (GO:2000736)	16/91	0.000703583	0.0479257	0	0	2.7776901408450705	20.164153567674077	16

## Sheet: Female Biological process loss
Gene_set	Term	Overlap	P-value	Adjusted P-value	Old P-value	Old Adjusted P-value	Odds Ratio	Combined Score	Genes
GO_Biological_Process_2021	mRNA processing (GO:0006397)	70/300	1.3499197836515996e-08	6.341923143595215e-05	0	0	2.3126980813390774	41.90755912182397	70
GO_Biological_Process_2021	RNA splicing, via transesterification reactions with bulged adenosine as nucleophile (GO:0000377)	58/251	3.257385132824016e-07	0.00076516	0	0	2.276526000103492	34.00485788526675	58
GO_Biological_Process_2021	nucleotide-excision repair (GO:0006289)	30/105	2.6311109119471865e-06	0.00412032	0	0	3.013985413985414	38.723999261916845	30
GO_Biological_Process_2021	mRNA splicing, via spliceosome (GO:0000398)	58/274	6.364369662038339e-06	0.00747495	0	0	2.031436451649218	24.305721436405808	58
GO_Biological_Process_2021	transcription, DNA-templated (GO:0006351)	47/221	4.0756863307211946e-05	0.0382951	0	0	2.0387024508489056	20.60697258849652	47
GO_Biological_Process_2021	protein modification by small protein conjugation (GO:0032446)	75/409	6.603101755518939e-05	0.0452805	0	0	1.6998483348264102	16.361696301910335	75
GO_Biological_Process_2021	regulation of cell cycle (GO:0051726)	58/296	6.746779215886449e-05	0.0452805	0	0	1.841328628715924	17.683862782458892	58

## Sheet: Shared Biological process loss
Gene_set	Term	Overlap	P-value	Adjusted P-value	Old P-value	Old Adjusted P-value	Odds Ratio	Combined Score	Genes
GO_Biological_Process_2021	mitochondrial translational elongation (GO:0070125)	1989-11-01	2.2998520192851806e-06	0.00480439	0	0	6.809374206651435	88.4038	11
GO_Biological_Process_2021	translational elongation (GO:0006414)	11/104	1.0636950503248534e-05	0.00628569	0	0	5.706696476099223	65.34838984644371	11
GO_Biological_Process_2021	mitochondrial translation (GO:0032543)	11/105	1.1663707107040508e-05	0.00628569	0	0	5.645697282494207	64.12963629958051	11
GO_Biological_Process_2021	ribosome biogenesis (GO:0042254)	15/192	1.2149600598026064e-05	0.00628569	0	0	4.111864406779661	46.53896236938029	15
GO_Biological_Process_2021	rRNA processing (GO:0006364)	14/173	1.5898167171262462e-05	0.00628569	0	0	4.265499772581125	47.130815333885245	14
GO_Biological_Process_2021	mRNA processing (GO:0006397)	19/300	1.8053693548346854e-05	0.00628569	0	0	3.296092598583702	36.00045161133557	19
GO_Biological_Process_2021	endoplasmic reticulum to Golgi vesicle-mediated transport (GO:0006888)	14/185	3.366166731411585e-05	0.00907518	0	0	3.963716439894416	40.82291348734167	14
GO_Biological_Process_2021	rRNA metabolic process (GO:0016072)	13/162	3.475417691421924e-05	0.00907518	0	0	4.218304450899863	43.3102	13
GO_Biological_Process_2021	RNA splicing, via transesterification reactions with bulged adenosine as nucleophile (GO:0000377)	16/251	7.604347298578386e-05	0.0173502	0	0	3.3018717005279155	31.315629307400336	16
GO_Biological_Process_2021	ncRNA processing (GO:0034470)	14/201	8.305501600750918e-05	0.0173502	0	0	3.6215877418752576	34.028464955452606	14
GO_Biological_Process_2021	mitochondrial translational termination (GO:0070126)	1989-09-01	9.600885081523691e-05	0.018233	0	0	5.404710591133005	49.99935695280856	9
GO_Biological_Process_2021	translational termination (GO:0006415)	1996-09-01	0.000172427	0.0300167	0	0	4.968065228469509	43.050945371181385	9
GO_Biological_Process_2021	mRNA splicing, via spliceosome (GO:0000398)	16/274	0.000209354	0.0336416	0	0	3.0039439684482523	25.447864370337435	16
